# Supplementary material for: Cumulative learning enables convolutional neural network representations for small mass spectrometry data classification
Source: Nat Commun. 2020 Nov 5;11:5595. doi: 10.1038/s41467-020-19354-z (PMC7644674; doi:10.1038/s41467-020-19354-z)
Supplement: Supplementary file 2 — Supplementary Data 1-13 [file 41467_2020_19354_MOESM2_ESM.xlsx]

## Sheet: Healthy
Supplementary Data 1: Correlation matrix with Pearson and cosine coefficients for the canine sarcoma dataset - healthy class
Pearson
# acquisitions	1	1	1	1	1	1	1	1	1	1	1	1	1	1	2	2	2	2	2	2	2	2	2	2	2	2	2	2	2	3	3	3	3	3	3	3	3	3	3	3	3	3	3	4	4	4	4	4	4
1	1	0.99	0.97	0.94	0.98	0.99	0.98	0.99	0.99	0.98	0.96	0.91	0.95	0.97	0.93	1	0.99	0.99	0.97	0.98	0.98	0.97	0.99	0.95	0.82	0.95	0.83	0.9	0.84	0.99	1	0.97	0.97	0.95	0.95	0.9	0.95	0.88	0.86	0.98	0.94	0.87	0.53	1	0.98	0.96	0.97	0.96	0.96
1	0.99	1	0.98	0.96	0.99	0.99	0.99	0.99	0.99	0.99	0.97	0.91	0.95	0.96	0.93	0.99	0.99	1	0.99	0.99	0.99	0.98	1	0.97	0.86	0.96	0.83	0.9	0.84	0.98	0.99	0.98	0.98	0.97	0.97	0.92	0.97	0.9	0.88	0.99	0.95	0.87	0.53	0.99	0.99	0.97	0.98	0.97	0.97
1	0.97	0.98	1	0.98	0.99	0.99	0.98	0.98	0.98	0.99	0.98	0.89	0.93	0.93	0.89	0.96	0.97	0.98	0.99	0.99	0.99	0.99	0.98	0.99	0.93	0.97	0.81	0.87	0.83	0.95	0.97	0.99	0.99	0.99	0.99	0.97	0.99	0.95	0.93	0.99	0.94	0.86	0.54	0.97	0.99	0.98	0.99	0.99	0.99
1	0.94	0.96	0.98	1	0.98	0.97	0.97	0.96	0.96	0.98	0.96	0.87	0.92	0.9	0.87	0.94	0.95	0.97	0.98	0.98	0.98	0.98	0.97	0.99	0.94	0.97	0.8	0.85	0.82	0.92	0.95	0.99	0.99	0.99	0.98	0.95	0.97	0.92	0.9	0.97	0.91	0.84	0.53	0.94	0.98	0.98	0.98	0.99	0.99
1	0.98	0.99	0.99	0.98	1	0.99	0.99	0.99	0.99	0.99	0.97	0.9	0.95	0.95	0.91	0.98	0.98	0.99	0.99	0.99	0.99	0.99	0.99	0.98	0.89	0.97	0.83	0.89	0.84	0.97	0.99	0.99	0.99	0.98	0.98	0.93	0.97	0.91	0.89	0.99	0.94	0.87	0.53	0.98	0.99	0.98	0.99	0.98	0.98
1	0.99	0.99	0.99	0.97	0.99	1	0.99	0.99	0.99	0.99	0.97	0.9	0.94	0.95	0.92	0.98	0.99	0.99	0.99	0.99	0.99	0.99	0.99	0.98	0.88	0.97	0.82	0.89	0.84	0.97	0.99	0.99	0.99	0.98	0.98	0.93	0.97	0.91	0.89	0.99	0.94	0.87	0.53	0.99	0.99	0.98	0.99	0.98	0.98
1	0.98	0.99	0.98	0.97	0.99	0.99	1	0.99	0.99	0.99	0.97	0.9	0.95	0.95	0.92	0.98	0.99	0.99	0.98	0.99	0.99	0.98	0.99	0.97	0.87	0.96	0.83	0.89	0.85	0.98	0.99	0.98	0.98	0.97	0.97	0.92	0.97	0.9	0.88	0.98	0.94	0.87	0.54	0.99	0.99	0.97	0.98	0.98	0.98
1	0.99	0.99	0.98	0.96	0.99	0.99	0.99	1	0.99	0.99	0.97	0.9	0.95	0.96	0.93	0.99	0.99	0.99	0.98	0.99	0.99	0.98	0.99	0.97	0.86	0.96	0.83	0.89	0.84	0.98	0.99	0.98	0.98	0.97	0.97	0.92	0.97	0.9	0.88	0.99	0.95	0.88	0.53	0.99	0.99	0.97	0.98	0.97	0.97
1	0.99	0.99	0.98	0.96	0.99	0.99	0.99	0.99	1	0.99	0.97	0.9	0.95	0.96	0.92	0.99	0.99	0.99	0.98	0.99	0.99	0.98	0.99	0.97	0.86	0.96	0.83	0.89	0.84	0.98	0.99	0.98	0.98	0.97	0.97	0.92	0.97	0.9	0.88	0.99	0.94	0.88	0.53	0.99	0.99	0.97	0.98	0.97	0.97
1	0.98	0.99	0.99	0.98	0.99	0.99	0.99	0.99	0.99	1	0.98	0.9	0.94	0.95	0.91	0.98	0.98	0.99	0.99	0.99	0.99	0.99	0.99	0.98	0.89	0.97	0.83	0.89	0.84	0.97	0.98	0.99	0.99	0.98	0.98	0.94	0.97	0.92	0.9	0.99	0.94	0.87	0.54	0.98	0.99	0.98	0.99	0.98	0.98
1	0.96	0.97	0.98	0.96	0.97	0.97	0.97	0.97	0.97	0.98	1	0.88	0.92	0.93	0.89	0.96	0.96	0.97	0.99	0.98	0.98	0.99	0.97	0.98	0.92	0.95	0.81	0.87	0.83	0.95	0.97	0.98	0.98	0.97	0.98	0.96	0.99	0.95	0.94	0.98	0.94	0.86	0.54	0.96	0.97	0.95	0.98	0.97	0.97
1	0.91	0.91	0.89	0.87	0.9	0.9	0.9	0.9	0.9	0.9	0.88	1	0.86	0.87	0.86	0.91	0.9	0.91	0.89	0.9	0.9	0.89	0.9	0.87	0.76	0.88	0.77	0.83	0.77	0.9	0.91	0.89	0.89	0.87	0.87	0.82	0.87	0.81	0.79	0.9	0.87	0.81	0.51	0.91	0.9	0.87	0.88	0.88	0.88
1	0.95	0.95	0.93	0.92	0.95	0.94	0.95	0.95	0.95	0.94	0.92	0.86	1	0.92	0.89	0.95	0.95	0.95	0.94	0.95	0.94	0.93	0.95	0.92	0.81	0.92	0.8	0.86	0.8	0.94	0.95	0.94	0.94	0.92	0.92	0.86	0.92	0.85	0.83	0.94	0.89	0.85	0.5	0.95	0.94	0.93	0.94	0.93	0.93
1	0.97	0.96	0.93	0.9	0.95	0.95	0.95	0.96	0.96	0.95	0.93	0.87	0.92	1	0.9	0.97	0.96	0.96	0.94	0.95	0.94	0.93	0.96	0.92	0.78	0.92	0.81	0.88	0.8	0.96	0.96	0.93	0.93	0.91	0.91	0.86	0.92	0.85	0.83	0.95	0.92	0.84	0.53	0.96	0.95	0.92	0.94	0.92	0.92
2	0.93	0.93	0.89	0.87	0.91	0.92	0.92	0.93	0.92	0.91	0.89	0.86	0.89	0.9	1	0.94	0.93	0.92	0.9	0.92	0.91	0.9	0.93	0.88	0.74	0.88	0.78	0.84	0.81	0.94	0.94	0.9	0.89	0.87	0.88	0.82	0.88	0.81	0.8	0.92	0.88	0.82	0.48	0.94	0.91	0.88	0.9	0.89	0.89
2	1	0.99	0.96	0.94	0.98	0.98	0.98	0.99	0.99	0.98	0.96	0.91	0.95	0.97	0.94	1	0.99	0.99	0.97	0.98	0.98	0.97	0.99	0.95	0.82	0.95	0.83	0.9	0.84	0.99	1	0.97	0.97	0.95	0.95	0.9	0.95	0.88	0.86	0.98	0.94	0.88	0.52	1	0.98	0.95	0.97	0.95	0.95
2	0.99	0.99	0.97	0.95	0.98	0.99	0.99	0.99	0.99	0.98	0.96	0.9	0.95	0.96	0.93	0.99	1	0.99	0.98	0.99	0.98	0.97	0.99	0.96	0.83	0.95	0.83	0.9	0.84	0.99	1	0.97	0.97	0.95	0.95	0.9	0.96	0.88	0.86	0.98	0.94	0.88	0.52	1	0.98	0.96	0.97	0.96	0.96
2	0.99	1	0.98	0.97	0.99	0.99	0.99	0.99	0.99	0.99	0.97	0.91	0.95	0.96	0.92	0.99	0.99	1	0.99	0.99	0.99	0.98	1	0.97	0.86	0.97	0.83	0.89	0.85	0.98	1	0.99	0.99	0.97	0.97	0.92	0.97	0.9	0.88	0.99	0.95	0.87	0.53	0.99	0.99	0.97	0.98	0.98	0.98
2	0.97	0.99	0.99	0.98	0.99	0.99	0.98	0.98	0.98	0.99	0.99	0.89	0.94	0.94	0.9	0.97	0.98	0.99	1	0.99	0.99	1	0.99	0.99	0.92	0.97	0.82	0.88	0.84	0.96	0.98	0.99	0.99	0.99	0.99	0.96	0.99	0.95	0.93	0.99	0.94	0.87	0.54	0.97	0.99	0.98	0.99	0.99	0.99
2	0.98	0.99	0.99	0.98	0.99	0.99	0.99	0.99	0.99	0.99	0.98	0.9	0.95	0.95	0.92	0.98	0.99	0.99	0.99	1	1	0.99	0.99	0.98	0.89	0.97	0.83	0.89	0.84	0.97	0.99	0.99	0.99	0.98	0.98	0.94	0.98	0.92	0.9	0.99	0.95	0.87	0.54	0.99	0.99	0.98	0.99	0.98	0.98
2	0.98	0.99	0.99	0.98	0.99	0.99	0.99	0.99	0.99	0.99	0.98	0.9	0.94	0.94	0.91	0.98	0.98	0.99	0.99	1	1	0.99	0.99	0.99	0.9	0.97	0.82	0.89	0.84	0.97	0.99	0.99	0.99	0.99	0.99	0.95	0.98	0.93	0.91	0.99	0.95	0.87	0.54	0.98	0.99	0.98	0.99	0.99	0.99
2	0.97	0.98	0.99	0.98	0.99	0.99	0.98	0.98	0.98	0.99	0.99	0.89	0.93	0.93	0.9	0.97	0.97	0.98	1	0.99	0.99	1	0.98	0.99	0.93	0.96	0.81	0.87	0.83	0.96	0.97	0.99	0.99	0.99	0.99	0.97	0.99	0.96	0.94	0.99	0.94	0.86	0.54	0.97	0.99	0.98	0.99	0.99	0.99
2	0.99	1	0.98	0.97	0.99	0.99	0.99	0.99	0.99	0.99	0.97	0.9	0.95	0.96	0.93	0.99	0.99	1	0.99	0.99	0.99	0.98	1	0.98	0.87	0.97	0.83	0.89	0.85	0.98	0.99	0.99	0.99	0.98	0.97	0.92	0.97	0.9	0.88	0.99	0.94	0.87	0.53	0.99	0.99	0.98	0.99	0.98	0.98
2	0.95	0.97	0.99	0.99	0.98	0.98	0.97	0.97	0.97	0.98	0.98	0.87	0.92	0.92	0.88	0.95	0.96	0.97	0.99	0.98	0.99	0.99	0.98	1	0.95	0.97	0.8	0.86	0.82	0.93	0.96	0.99	0.99	0.99	0.99	0.97	0.99	0.95	0.93	0.98	0.93	0.85	0.54	0.95	0.98	0.98	0.99	0.99	0.99
2	0.82	0.86	0.93	0.94	0.89	0.88	0.87	0.86	0.86	0.89	0.92	0.76	0.81	0.78	0.74	0.82	0.83	0.86	0.92	0.89	0.9	0.93	0.87	0.95	1	0.88	0.7	0.74	0.73	0.8	0.83	0.92	0.92	0.94	0.95	0.97	0.94	0.96	0.95	0.9	0.83	0.75	0.5	0.82	0.89	0.9	0.92	0.93	0.93
2	0.95	0.96	0.97	0.97	0.97	0.97	0.96	0.96	0.96	0.97	0.95	0.88	0.92	0.92	0.88	0.95	0.95	0.97	0.97	0.97	0.97	0.96	0.97	0.97	0.88	1	0.81	0.86	0.82	0.94	0.96	0.97	0.97	0.97	0.96	0.91	0.95	0.89	0.87	0.96	0.92	0.85	0.53	0.95	0.97	0.97	0.97	0.97	0.97
2	0.83	0.83	0.81	0.8	0.83	0.82	0.83	0.83	0.83	0.83	0.81	0.77	0.8	0.81	0.78	0.83	0.83	0.83	0.82	0.83	0.82	0.81	0.83	0.8	0.7	0.81	1	0.75	0.71	0.83	0.83	0.82	0.82	0.8	0.8	0.76	0.8	0.75	0.73	0.82	0.8	0.75	0.47	0.83	0.82	0.8	0.81	0.81	0.81
2	0.9	0.9	0.87	0.85	0.89	0.89	0.89	0.89	0.89	0.89	0.87	0.83	0.86	0.88	0.84	0.9	0.9	0.89	0.88	0.89	0.89	0.87	0.89	0.86	0.74	0.86	0.75	1	0.76	0.9	0.9	0.88	0.87	0.86	0.86	0.8	0.86	0.79	0.78	0.89	0.86	0.8	0.52	0.9	0.88	0.86	0.88	0.87	0.86
2	0.84	0.84	0.83	0.82	0.84	0.84	0.85	0.84	0.84	0.84	0.83	0.77	0.8	0.8	0.81	0.84	0.84	0.85	0.84	0.84	0.84	0.83	0.85	0.82	0.73	0.82	0.71	0.76	1	0.83	0.84	0.84	0.84	0.82	0.82	0.78	0.82	0.77	0.74	0.84	0.79	0.76	0.49	0.84	0.84	0.82	0.84	0.83	0.83
3	0.99	0.98	0.95	0.92	0.97	0.97	0.98	0.98	0.98	0.97	0.95	0.9	0.94	0.96	0.94	0.99	0.99	0.98	0.96	0.97	0.97	0.96	0.98	0.93	0.8	0.94	0.83	0.9	0.83	1	0.99	0.95	0.95	0.93	0.94	0.88	0.94	0.87	0.85	0.97	0.94	0.87	0.52	0.99	0.96	0.93	0.96	0.94	0.94
3	1	0.99	0.97	0.95	0.99	0.99	0.99	0.99	0.99	0.98	0.97	0.91	0.95	0.96	0.94	1	1	1	0.98	0.99	0.99	0.97	0.99	0.96	0.83	0.96	0.83	0.9	0.84	0.99	1	0.98	0.97	0.96	0.96	0.9	0.96	0.89	0.87	0.99	0.95	0.88	0.52	1	0.98	0.96	0.98	0.96	0.96
3	0.97	0.98	0.99	0.99	0.99	0.99	0.98	0.98	0.98	0.99	0.98	0.89	0.94	0.93	0.9	0.97	0.97	0.99	0.99	0.99	0.99	0.99	0.99	0.99	0.92	0.97	0.82	0.88	0.84	0.95	0.98	1	1	0.99	0.99	0.95	0.98	0.93	0.91	0.99	0.93	0.86	0.53	0.97	0.99	0.99	0.99	0.99	0.99
3	0.97	0.98	0.99	0.99	0.99	0.99	0.98	0.98	0.98	0.99	0.98	0.89	0.94	0.93	0.89	0.97	0.97	0.99	0.99	0.99	0.99	0.99	0.99	0.99	0.92	0.97	0.82	0.87	0.84	0.95	0.97	1	1	0.99	0.99	0.95	0.98	0.93	0.91	0.98	0.93	0.86	0.53	0.97	0.99	0.99	0.99	0.99	0.99
3	0.95	0.97	0.99	0.99	0.98	0.98	0.97	0.97	0.97	0.98	0.97	0.87	0.92	0.91	0.87	0.95	0.95	0.97	0.99	0.98	0.99	0.99	0.98	0.99	0.94	0.97	0.8	0.86	0.82	0.93	0.96	0.99	0.99	1	0.99	0.96	0.98	0.94	0.92	0.98	0.93	0.85	0.53	0.95	0.98	0.98	0.99	0.99	0.99
3	0.95	0.97	0.99	0.98	0.98	0.98	0.97	0.97	0.97	0.98	0.98	0.87	0.92	0.91	0.88	0.95	0.95	0.97	0.99	0.98	0.99	0.99	0.97	0.99	0.95	0.96	0.8	0.86	0.82	0.94	0.96	0.99	0.99	0.99	1	0.98	0.99	0.96	0.95	0.98	0.93	0.85	0.54	0.95	0.98	0.97	0.99	0.99	0.98
3	0.9	0.92	0.97	0.95	0.93	0.93	0.92	0.92	0.92	0.94	0.96	0.82	0.86	0.86	0.82	0.9	0.9	0.92	0.96	0.94	0.95	0.97	0.92	0.97	0.97	0.91	0.76	0.8	0.78	0.88	0.9	0.95	0.95	0.96	0.98	1	0.98	0.99	0.98	0.95	0.9	0.81	0.53	0.9	0.93	0.92	0.95	0.95	0.95
3	0.95	0.97	0.99	0.97	0.97	0.97	0.97	0.97	0.97	0.97	0.99	0.87	0.92	0.92	0.88	0.95	0.96	0.97	0.99	0.98	0.98	0.99	0.97	0.99	0.94	0.95	0.8	0.86	0.82	0.94	0.96	0.98	0.98	0.98	0.99	0.98	1	0.97	0.96	0.99	0.94	0.86	0.54	0.95	0.97	0.96	0.98	0.98	0.98
3	0.88	0.9	0.95	0.92	0.91	0.91	0.9	0.9	0.9	0.92	0.95	0.81	0.85	0.85	0.81	0.88	0.88	0.9	0.95	0.92	0.93	0.96	0.9	0.95	0.96	0.89	0.75	0.79	0.77	0.87	0.89	0.93	0.93	0.94	0.96	0.99	0.97	1	0.99	0.94	0.89	0.8	0.52	0.88	0.91	0.9	0.94	0.93	0.93
3	0.86	0.88	0.93	0.9	0.89	0.89	0.88	0.88	0.88	0.9	0.94	0.79	0.83	0.83	0.8	0.86	0.86	0.88	0.93	0.9	0.91	0.94	0.88	0.93	0.95	0.87	0.73	0.78	0.74	0.85	0.87	0.91	0.91	0.92	0.95	0.98	0.96	0.99	1	0.93	0.88	0.79	0.51	0.86	0.89	0.87	0.92	0.91	0.91
3	0.98	0.99	0.99	0.97	0.99	0.99	0.98	0.99	0.99	0.99	0.98	0.9	0.94	0.95	0.92	0.98	0.98	0.99	0.99	0.99	0.99	0.99	0.99	0.98	0.9	0.96	0.82	0.89	0.84	0.97	0.99	0.99	0.98	0.98	0.98	0.95	0.99	0.94	0.93	1	0.95	0.88	0.53	0.98	0.98	0.97	0.99	0.98	0.98
3	0.94	0.95	0.94	0.91	0.94	0.94	0.94	0.95	0.94	0.94	0.94	0.87	0.89	0.92	0.88	0.94	0.94	0.95	0.94	0.95	0.95	0.94	0.94	0.93	0.83	0.92	0.8	0.86	0.79	0.94	0.95	0.93	0.93	0.93	0.93	0.9	0.94	0.89	0.88	0.95	1	0.84	0.51	0.94	0.94	0.91	0.94	0.93	0.92
3	0.87	0.87	0.86	0.84	0.87	0.87	0.87	0.88	0.88	0.87	0.86	0.81	0.85	0.84	0.82	0.88	0.88	0.87	0.87	0.87	0.87	0.86	0.87	0.85	0.75	0.85	0.75	0.8	0.76	0.87	0.88	0.86	0.86	0.85	0.85	0.81	0.86	0.8	0.79	0.88	0.84	1	0.46	0.87	0.87	0.84	0.86	0.85	0.85
3	0.53	0.53	0.54	0.53	0.53	0.53	0.54	0.53	0.53	0.54	0.54	0.51	0.5	0.53	0.48	0.52	0.52	0.53	0.54	0.54	0.54	0.54	0.53	0.54	0.5	0.53	0.47	0.52	0.49	0.52	0.52	0.53	0.53	0.53	0.54	0.53	0.54	0.52	0.51	0.53	0.51	0.46	1	0.52	0.53	0.53	0.54	0.53	0.53
4	1	0.99	0.97	0.94	0.98	0.99	0.99	0.99	0.99	0.98	0.96	0.91	0.95	0.96	0.94	1	1	0.99	0.97	0.99	0.98	0.97	0.99	0.95	0.82	0.95	0.83	0.9	0.84	0.99	1	0.97	0.97	0.95	0.95	0.9	0.95	0.88	0.86	0.98	0.94	0.87	0.52	1	0.98	0.95	0.97	0.96	0.96
4	0.98	0.99	0.99	0.98	0.99	0.99	0.99	0.99	0.99	0.99	0.97	0.9	0.94	0.95	0.91	0.98	0.98	0.99	0.99	0.99	0.99	0.99	0.99	0.98	0.89	0.97	0.82	0.88	0.84	0.96	0.98	0.99	0.99	0.98	0.98	0.93	0.97	0.91	0.89	0.98	0.94	0.87	0.53	0.98	1	0.99	0.99	0.99	0.99
4	0.96	0.97	0.98	0.98	0.98	0.98	0.97	0.97	0.97	0.98	0.95	0.87	0.93	0.92	0.88	0.95	0.96	0.97	0.98	0.98	0.98	0.98	0.98	0.98	0.9	0.97	0.8	0.86	0.82	0.93	0.96	0.99	0.99	0.98	0.97	0.92	0.96	0.9	0.87	0.97	0.91	0.84	0.53	0.95	0.99	1	0.98	0.99	0.98
4	0.97	0.98	0.99	0.98	0.99	0.99	0.98	0.98	0.98	0.99	0.98	0.88	0.94	0.94	0.9	0.97	0.97	0.98	0.99	0.99	0.99	0.99	0.99	0.99	0.92	0.97	0.81	0.88	0.84	0.96	0.98	0.99	0.99	0.99	0.99	0.95	0.98	0.94	0.92	0.99	0.94	0.86	0.54	0.97	0.99	0.98	1	0.99	0.99
4	0.96	0.97	0.99	0.99	0.98	0.98	0.98	0.97	0.97	0.98	0.97	0.88	0.93	0.92	0.89	0.95	0.96	0.98	0.99	0.98	0.99	0.99	0.98	0.99	0.93	0.97	0.81	0.87	0.83	0.94	0.96	0.99	0.99	0.99	0.99	0.95	0.98	0.93	0.91	0.98	0.93	0.85	0.53	0.96	0.99	0.99	0.99	1	0.99
4	0.96	0.97	0.99	0.99	0.98	0.98	0.98	0.97	0.97	0.98	0.97	0.88	0.93	0.92	0.89	0.95	0.96	0.98	0.99	0.98	0.99	0.99	0.98	0.99	0.93	0.97	0.81	0.86	0.83	0.94	0.96	0.99	0.99	0.99	0.98	0.95	0.98	0.93	0.91	0.98	0.92	0.85	0.53	0.96	0.99	0.98	0.99	0.99	1
4	0.97	0.98	0.99	0.99	0.99	0.99	0.98	0.98	0.98	0.99	0.97	0.89	0.94	0.93	0.9	0.97	0.97	0.98	0.99	0.99	0.99	0.99	0.99	0.99	0.91	0.97	0.81	0.88	0.84	0.95	0.97	0.99	0.99	0.99	0.98	0.94	0.98	0.92	0.9	0.98	0.93	0.86	0.53	0.97	0.99	0.99	0.99	0.99	0.99
4	0.96	0.97	0.99	0.99	0.98	0.98	0.98	0.97	0.97	0.98	0.97	0.88	0.93	0.92	0.89	0.96	0.96	0.98	0.99	0.99	0.99	0.99	0.98	0.99	0.93	0.97	0.81	0.86	0.83	0.94	0.96	0.99	0.99	0.99	0.99	0.95	0.98	0.93	0.91	0.98	0.92	0.85	0.53	0.96	0.99	0.99	0.99	0.99	0.99
4	0.96	0.97	0.99	0.98	0.98	0.98	0.97	0.97	0.97	0.98	0.98	0.88	0.92	0.92	0.88	0.96	0.96	0.97	0.99	0.98	0.99	0.99	0.98	0.99	0.94	0.96	0.81	0.86	0.83	0.94	0.96	0.99	0.99	0.99	0.99	0.98	0.99	0.96	0.95	0.99	0.93	0.86	0.54	0.96	0.98	0.97	0.99	0.98	0.98
4	0.55	0.6	0.71	0.69	0.62	0.62	0.6	0.59	0.59	0.63	0.71	0.51	0.54	0.52	0.49	0.55	0.56	0.59	0.7	0.64	0.66	0.71	0.6	0.73	0.88	0.62	0.48	0.49	0.5	0.53	0.56	0.67	0.67	0.71	0.74	0.85	0.75	0.85	0.86	0.66	0.6	0.52	0.39	0.55	0.62	0.64	0.68	0.68	0.69
4	0.95	0.96	0.97	0.95	0.97	0.97	0.96	0.96	0.96	0.96	0.95	0.87	0.92	0.92	0.89	0.95	0.95	0.96	0.97	0.97	0.97	0.97	0.97	0.96	0.88	0.94	0.81	0.87	0.82	0.94	0.96	0.97	0.97	0.96	0.96	0.92	0.96	0.91	0.89	0.97	0.92	0.86	0.54	0.95	0.97	0.96	0.97	0.96	0.96
4	0.77	0.78	0.76	0.75	0.77	0.77	0.77	0.77	0.77	0.77	0.75	0.7	0.75	0.76	0.73	0.78	0.77	0.77	0.77	0.77	0.77	0.76	0.77	0.75	0.66	0.75	0.69	0.7	0.69	0.77	0.78	0.76	0.76	0.75	0.76	0.72	0.75	0.71	0.69	0.77	0.73	0.7	0.44	0.77	0.77	0.75	0.76	0.75	0.75
4	0.58	0.58	0.58	0.57	0.58	0.58	0.58	0.59	0.59	0.58	0.58	0.53	0.57	0.56	0.54	0.58	0.59	0.58	0.58	0.58	0.58	0.58	0.59	0.57	0.5	0.56	0.53	0.54	0.54	0.58	0.58	0.58	0.57	0.57	0.57	0.54	0.57	0.53	0.52	0.58	0.55	0.55	0.36	0.58	0.58	0.57	0.58	0.57	0.57
5	0.87	0.86	0.83	0.81	0.85	0.85	0.85	0.86	0.86	0.85	0.83	0.8	0.81	0.84	0.8	0.86	0.86	0.86	0.84	0.85	0.85	0.84	0.86	0.82	0.7	0.82	0.74	0.79	0.73	0.87	0.86	0.83	0.83	0.82	0.82	0.78	0.83	0.76	0.74	0.85	0.83	0.77	0.46	0.86	0.84	0.82	0.83	0.82	0.82
5	0.99	1	0.97	0.96	0.99	0.99	0.99	0.99	0.99	0.99	0.97	0.91	0.95	0.96	0.94	1	1	1	0.98	0.99	0.99	0.98	0.99	0.96	0.84	0.96	0.83	0.9	0.84	0.99	1	0.98	0.98	0.96	0.96	0.91	0.96	0.89	0.87	0.99	0.95	0.88	0.53	1	0.99	0.96	0.98	0.97	0.97
5	0.99	0.99	0.98	0.98	0.99	0.99	0.99	0.99	0.99	0.99	0.97	0.9	0.95	0.95	0.92	0.98	0.99	1	0.99	0.99	0.99	0.98	1	0.98	0.88	0.97	0.82	0.89	0.84	0.97	0.99	0.99	0.99	0.98	0.97	0.92	0.97	0.9	0.88	0.99	0.94	0.87	0.53	0.99	1	0.98	0.99	0.98	0.98
5	0.97	0.99	0.99	0.99	0.99	0.99	0.99	0.98	0.98	0.99	0.98	0.89	0.94	0.94	0.9	0.97	0.97	0.99	0.99	0.99	0.99	0.99	0.99	0.99	0.91	0.97	0.82	0.88	0.84	0.96	0.98	1	1	0.99	0.99	0.95	0.98	0.92	0.9	0.99	0.94	0.86	0.54	0.97	0.99	0.99	0.99	0.99	0.99
5	0.97	0.99	0.99	0.98	0.99	0.99	0.98	0.98	0.98	0.99	0.98	0.89	0.94	0.94	0.9	0.97	0.97	0.99	0.99	0.99	0.99	0.99	0.99	0.99	0.91	0.97	0.81	0.88	0.84	0.96	0.98	0.99	0.99	0.99	0.99	0.95	0.98	0.93	0.91	0.99	0.94	0.86	0.54	0.97	0.99	0.99	0.99	0.99	0.99
5	0.98	0.99	0.99	0.98	0.99	0.99	0.99	0.98	0.98	0.99	0.98	0.89	0.94	0.94	0.91	0.98	0.98	0.99	0.99	0.99	0.99	0.99	0.99	0.99	0.91	0.97	0.82	0.88	0.84	0.96	0.98	0.99	0.99	0.99	0.98	0.95	0.98	0.93	0.92	0.99	0.94	0.87	0.54	0.98	0.99	0.98	0.99	0.99	0.98
5	0.97	0.98	0.99	0.97	0.98	0.99	0.98	0.98	0.98	0.98	0.98	0.89	0.94	0.94	0.91	0.97	0.98	0.98	0.99	0.99	0.99	0.99	0.98	0.98	0.91	0.96	0.82	0.88	0.83	0.96	0.98	0.98	0.98	0.98	0.99	0.96	0.99	0.95	0.93	0.99	0.94	0.87	0.54	0.98	0.98	0.97	0.99	0.98	0.98
5	0.96	0.97	0.99	0.96	0.98	0.98	0.97	0.97	0.97	0.98	0.99	0.88	0.92	0.93	0.9	0.96	0.96	0.97	0.99	0.98	0.98	0.99	0.97	0.98	0.92	0.95	0.81	0.87	0.83	0.96	0.97	0.98	0.98	0.97	0.99	0.97	0.99	0.97	0.96	0.99	0.94	0.86	0.54	0.97	0.97	0.95	0.98	0.97	0.97
5	0.24	0.28	0.42	0.4	0.31	0.31	0.28	0.28	0.27	0.32	0.43	0.22	0.23	0.21	0.19	0.23	0.24	0.28	0.4	0.33	0.35	0.42	0.28	0.44	0.67	0.32	0.21	0.2	0.24	0.22	0.24	0.36	0.36	0.42	0.46	0.61	0.47	0.62	0.64	0.37	0.32	0.25	0.23	0.23	0.31	0.32	0.38	0.38	0.39
5	0.52	0.57	0.7	0.71	0.61	0.61	0.59	0.57	0.57	0.62	0.68	0.48	0.52	0.48	0.44	0.51	0.52	0.58	0.68	0.63	0.65	0.7	0.59	0.73	0.89	0.63	0.46	0.46	0.49	0.48	0.53	0.67	0.68	0.72	0.74	0.82	0.73	0.82	0.83	0.64	0.57	0.5	0.38	0.51	0.62	0.66	0.67	0.69	0.69
5	0.64	0.68	0.79	0.79	0.72	0.71	0.69	0.68	0.68	0.72	0.79	0.59	0.63	0.6	0.56	0.63	0.65	0.69	0.78	0.73	0.75	0.8	0.7	0.82	0.94	0.72	0.55	0.57	0.58	0.61	0.65	0.76	0.77	0.8	0.83	0.9	0.83	0.91	0.91	0.75	0.69	0.6	0.44	0.64	0.72	0.74	0.77	0.78	0.78
5	0.75	0.78	0.87	0.86	0.81	0.81	0.79	0.78	0.78	0.81	0.87	0.69	0.73	0.71	0.67	0.74	0.75	0.79	0.86	0.82	0.83	0.87	0.79	0.88	0.96	0.8	0.65	0.67	0.67	0.73	0.76	0.84	0.85	0.87	0.89	0.95	0.9	0.96	0.96	0.84	0.78	0.7	0.47	0.75	0.81	0.82	0.85	0.85	0.85
6	0.79	0.77	0.74	0.72	0.76	0.77	0.77	0.78	0.77	0.76	0.74	0.7	0.75	0.76	0.78	0.78	0.78	0.77	0.76	0.76	0.76	0.75	0.77	0.73	0.62	0.73	0.63	0.71	0.67	0.78	0.78	0.75	0.74	0.73	0.73	0.68	0.74	0.68	0.67	0.77	0.74	0.69	0.35	0.78	0.76	0.73	0.75	0.74	0.73
6	1	0.99	0.96	0.93	0.98	0.98	0.98	0.99	0.99	0.98	0.96	0.91	0.94	0.96	0.94	1	0.99	0.99	0.97	0.98	0.98	0.96	0.99	0.94	0.81	0.94	0.83	0.9	0.84	0.99	0.99	0.96	0.96	0.94	0.95	0.89	0.95	0.88	0.86	0.98	0.94	0.88	0.52	1	0.97	0.94	0.96	0.95	0.95
6	1	0.99	0.97	0.95	0.99	0.99	0.99	0.99	0.99	0.98	0.97	0.91	0.95	0.96	0.94	0.99	0.99	0.99	0.98	0.99	0.98	0.97	0.99	0.96	0.83	0.95	0.83	0.9	0.84	0.99	1	0.97	0.97	0.96	0.96	0.91	0.96	0.89	0.88	0.99	0.95	0.88	0.53	1	0.98	0.95	0.97	0.96	0.96
6	0.99	1	0.98	0.96	0.99	0.99	0.99	0.99	0.99	0.99	0.97	0.91	0.95	0.96	0.93	0.99	0.99	1	0.98	0.99	0.99	0.98	1	0.97	0.85	0.96	0.83	0.9	0.85	0.98	0.99	0.98	0.98	0.97	0.97	0.91	0.96	0.89	0.87	0.99	0.94	0.88	0.53	0.99	0.99	0.97	0.98	0.97	0.97
6	1	0.99	0.97	0.95	0.99	0.99	0.99	0.99	0.99	0.99	0.97	0.91	0.95	0.96	0.93	0.99	0.99	0.99	0.98	0.99	0.98	0.97	0.99	0.96	0.84	0.96	0.83	0.9	0.84	0.99	1	0.97	0.97	0.96	0.96	0.91	0.96	0.89	0.87	0.99	0.94	0.88	0.53	0.99	0.98	0.96	0.97	0.96	0.96
6	0.92	0.94	0.97	0.95	0.94	0.94	0.93	0.93	0.93	0.94	0.97	0.84	0.88	0.88	0.84	0.91	0.92	0.93	0.97	0.95	0.95	0.97	0.94	0.97	0.95	0.92	0.77	0.82	0.8	0.9	0.92	0.95	0.95	0.96	0.97	0.99	0.98	0.97	0.96	0.96	0.9	0.82	0.53	0.91	0.94	0.93	0.96	0.95	0.95
6	0.98	0.99	0.99	0.98	0.99	0.99	0.99	0.99	0.99	0.99	0.97	0.9	0.94	0.95	0.91	0.98	0.98	0.99	0.99	0.99	0.99	0.99	0.99	0.98	0.89	0.97	0.83	0.89	0.85	0.97	0.99	0.99	0.99	0.98	0.98	0.93	0.97	0.91	0.89	0.99	0.94	0.87	0.53	0.98	0.99	0.98	0.99	0.98	0.98
6	0.92	0.94	0.98	0.96	0.95	0.95	0.94	0.93	0.93	0.95	0.97	0.84	0.88	0.88	0.84	0.91	0.92	0.94	0.97	0.95	0.96	0.97	0.94	0.98	0.96	0.93	0.77	0.82	0.8	0.89	0.92	0.96	0.96	0.97	0.98	0.98	0.98	0.97	0.95	0.96	0.9	0.82	0.53	0.91	0.95	0.95	0.96	0.96	0.96
6	0.99	0.99	0.98	0.96	0.99	0.99	0.99	0.99	0.99	0.99	0.97	0.91	0.95	0.96	0.93	0.99	0.99	0.99	0.98	0.99	0.99	0.98	0.99	0.96	0.86	0.96	0.84	0.89	0.84	0.98	0.99	0.98	0.98	0.97	0.97	0.92	0.97	0.9	0.89	0.99	0.95	0.88	0.53	0.99	0.98	0.96	0.98	0.97	0.97
6	0.99	0.99	0.98	0.96	0.99	0.99	0.99	0.99	0.99	0.99	0.97	0.91	0.94	0.96	0.92	0.99	0.99	0.99	0.98	0.99	0.99	0.98	0.99	0.96	0.86	0.96	0.83	0.9	0.84	0.98	0.99	0.98	0.98	0.96	0.97	0.92	0.97	0.91	0.89	0.99	0.95	0.88	0.53	0.99	0.98	0.96	0.98	0.97	0.97
6	0.99	0.99	0.98	0.96	0.99	0.99	0.99	0.99	0.99	0.99	0.98	0.91	0.95	0.96	0.93	0.99	0.99	0.99	0.99	0.99	0.99	0.98	0.99	0.97	0.86	0.96	0.83	0.89	0.85	0.98	0.99	0.98	0.98	0.97	0.97	0.93	0.97	0.91	0.89	0.99	0.95	0.88	0.53	0.99	0.99	0.97	0.98	0.97	0.97
6	0.98	0.99	0.98	0.96	0.98	0.98	0.98	0.98	0.98	0.98	0.98	0.89	0.93	0.95	0.91	0.98	0.98	0.98	0.99	0.99	0.99	0.98	0.98	0.97	0.88	0.96	0.82	0.89	0.84	0.97	0.98	0.98	0.98	0.97	0.98	0.94	0.98	0.93	0.92	0.99	0.95	0.87	0.54	0.98	0.98	0.96	0.98	0.97	0.97
6	0.94	0.94	0.91	0.88	0.93	0.93	0.93	0.94	0.94	0.92	0.91	0.87	0.9	0.92	0.89	0.95	0.94	0.94	0.92	0.93	0.92	0.92	0.94	0.89	0.77	0.9	0.8	0.85	0.8	0.95	0.94	0.91	0.91	0.9	0.9	0.85	0.91	0.84	0.82	0.93	0.91	0.83	0.5	0.94	0.92	0.89	0.91	0.9	0.9
6	0.86	0.86	0.83	0.81	0.85	0.85	0.85	0.86	0.85	0.85	0.84	0.76	0.83	0.82	0.81	0.85	0.86	0.85	0.84	0.85	0.85	0.84	0.85	0.82	0.73	0.82	0.73	0.78	0.74	0.85	0.85	0.84	0.83	0.82	0.83	0.79	0.84	0.78	0.77	0.85	0.82	0.78	0.47	0.85	0.84	0.82	0.84	0.82	0.82
6	0.86	0.86	0.83	0.81	0.85	0.85	0.85	0.86	0.86	0.85	0.84	0.79	0.82	0.83	0.82	0.85	0.86	0.85	0.84	0.85	0.84	0.83	0.85	0.82	0.71	0.82	0.73	0.78	0.73	0.85	0.86	0.83	0.83	0.82	0.82	0.78	0.83	0.77	0.75	0.85	0.81	0.76	0.47	0.86	0.85	0.82	0.84	0.82	0.82
7	1	0.99	0.96	0.94	0.98	0.98	0.98	0.99	0.99	0.98	0.96	0.91	0.95	0.96	0.94	1	0.99	0.99	0.97	0.98	0.98	0.97	0.99	0.95	0.82	0.95	0.83	0.9	0.84	0.99	1	0.97	0.96	0.95	0.95	0.89	0.95	0.88	0.86	0.98	0.94	0.88	0.52	1	0.98	0.95	0.97	0.95	0.95
7	0.98	0.99	0.99	0.98	0.99	0.99	0.99	0.98	0.98	0.99	0.97	0.89	0.94	0.94	0.9	0.97	0.98	0.99	0.99	0.99	0.99	0.99	0.99	0.98	0.9	0.97	0.82	0.88	0.84	0.96	0.98	0.99	0.99	0.99	0.98	0.94	0.97	0.92	0.89	0.98	0.93	0.86	0.53	0.97	0.99	0.99	0.99	0.99	0.99
7	0.94	0.96	0.98	0.99	0.97	0.97	0.96	0.95	0.96	0.97	0.96	0.86	0.91	0.9	0.86	0.93	0.94	0.96	0.98	0.97	0.98	0.97	0.97	0.98	0.93	0.96	0.79	0.85	0.82	0.91	0.94	0.99	0.99	0.99	0.98	0.94	0.96	0.92	0.89	0.96	0.91	0.84	0.53	0.94	0.98	0.98	0.98	0.99	0.98
7	0.93	0.95	0.98	0.99	0.97	0.96	0.96	0.95	0.95	0.97	0.96	0.86	0.91	0.89	0.85	0.92	0.93	0.96	0.97	0.97	0.97	0.97	0.96	0.98	0.94	0.96	0.79	0.84	0.81	0.9	0.93	0.98	0.98	0.99	0.98	0.95	0.96	0.92	0.9	0.96	0.9	0.83	0.53	0.93	0.97	0.98	0.98	0.98	0.98
7	0.95	0.97	0.99	0.99	0.98	0.98	0.97	0.97	0.97	0.98	0.97	0.87	0.92	0.91	0.87	0.94	0.95	0.97	0.98	0.98	0.98	0.98	0.97	0.99	0.94	0.96	0.8	0.85	0.82	0.93	0.95	0.99	0.99	0.99	0.99	0.96	0.98	0.94	0.92	0.97	0.92	0.84	0.54	0.95	0.98	0.98	0.98	0.99	0.99
7	0.96	0.97	0.99	0.99	0.98	0.98	0.97	0.97	0.97	0.98	0.97	0.88	0.93	0.92	0.88	0.95	0.96	0.97	0.99	0.98	0.99	0.99	0.98	0.99	0.93	0.97	0.81	0.86	0.83	0.93	0.96	0.99	0.99	0.99	0.99	0.95	0.98	0.93	0.91	0.98	0.92	0.85	0.53	0.95	0.99	0.99	0.99	0.99	0.99
7	0.98	0.99	0.98	0.98	0.99	0.99	0.99	0.98	0.98	0.99	0.97	0.9	0.94	0.94	0.9	0.97	0.98	0.99	0.98	0.99	0.99	0.98	0.99	0.98	0.88	0.97	0.82	0.88	0.84	0.96	0.98	0.99	0.99	0.98	0.97	0.92	0.97	0.9	0.88	0.98	0.93	0.86	0.53	0.98	0.99	0.99	0.98	0.98	0.98
7	0.98	0.99	0.98	0.97	0.99	0.99	0.99	0.99	0.99	0.99	0.97	0.9	0.95	0.95	0.92	0.98	0.98	0.99	0.98	0.99	0.99	0.98	0.99	0.97	0.87	0.97	0.82	0.89	0.84	0.97	0.99	0.99	0.99	0.98	0.97	0.92	0.96	0.89	0.87	0.98	0.94	0.87	0.53	0.98	0.99	0.98	0.98	0.98	0.98
7	0.97	0.98	0.98	0.98	0.99	0.99	0.98	0.98	0.98	0.99	0.96	0.89	0.94	0.94	0.9	0.97	0.97	0.98	0.98	0.98	0.99	0.98	0.99	0.98	0.88	0.97	0.82	0.88	0.83	0.95	0.97	0.99	0.99	0.98	0.97	0.91	0.96	0.89	0.86	0.97	0.92	0.86	0.53	0.97	0.99	0.99	0.98	0.98	0.98
7	0.92	0.94	0.96	0.98	0.96	0.95	0.95	0.94	0.94	0.96	0.93	0.85	0.9	0.88	0.84	0.91	0.92	0.95	0.95	0.95	0.96	0.95	0.95	0.97	0.9	0.95	0.78	0.83	0.81	0.89	0.93	0.97	0.97	0.97	0.95	0.9	0.93	0.87	0.84	0.94	0.88	0.82	0.51	0.92	0.97	0.98	0.96	0.98	0.97
7	0.94	0.95	0.96	0.97	0.96	0.96	0.95	0.95	0.95	0.96	0.94	0.86	0.91	0.89	0.86	0.93	0.94	0.96	0.96	0.96	0.96	0.96	0.96	0.96	0.89	0.95	0.79	0.84	0.82	0.91	0.94	0.97	0.97	0.97	0.96	0.9	0.94	0.88	0.85	0.95	0.89	0.83	0.52	0.93	0.97	0.98	0.96	0.97	0.97
7	0.95	0.95	0.94	0.92	0.95	0.95	0.95	0.95	0.95	0.95	0.93	0.87	0.91	0.91	0.9	0.95	0.95	0.95	0.94	0.95	0.95	0.94	0.95	0.92	0.82	0.92	0.8	0.86	0.82	0.94	0.95	0.94	0.94	0.93	0.92	0.87	0.92	0.85	0.84	0.94	0.9	0.84	0.52	0.95	0.95	0.93	0.94	0.93	0.93
7	0.73	0.73	0.71	0.7	0.73	0.73	0.73	0.73	0.73	0.73	0.71	0.67	0.7	0.7	0.69	0.73	0.72	0.73	0.72	0.72	0.72	0.71	0.73	0.7	0.61	0.71	0.62	0.7	0.63	0.72	0.73	0.72	0.72	0.71	0.7	0.66	0.7	0.64	0.63	0.72	0.69	0.67	0.45	0.73	0.72	0.71	0.72	0.71	0.7
7	0.7	0.71	0.69	0.67	0.7	0.7	0.71	0.71	0.71	0.7	0.69	0.66	0.69	0.69	0.66	0.71	0.7	0.7	0.7	0.7	0.7	0.69	0.7	0.68	0.59	0.68	0.64	0.67	0.65	0.71	0.7	0.69	0.69	0.68	0.68	0.65	0.69	0.64	0.62	0.7	0.69	0.66	0.45	0.7	0.7	0.68	0.69	0.68	0.68
8	0.95	0.94	0.91	0.88	0.93	0.93	0.93	0.94	0.94	0.93	0.91	0.85	0.9	0.92	0.89	0.95	0.94	0.94	0.92	0.93	0.92	0.91	0.94	0.89	0.76	0.9	0.8	0.86	0.8	0.95	0.94	0.91	0.91	0.89	0.89	0.84	0.9	0.83	0.81	0.93	0.9	0.85	0.49	0.95	0.92	0.89	0.91	0.89	0.89
8	0.99	0.99	0.95	0.93	0.97	0.98	0.98	0.98	0.98	0.97	0.95	0.9	0.94	0.96	0.94	0.99	0.99	0.98	0.96	0.98	0.97	0.96	0.98	0.94	0.8	0.94	0.83	0.9	0.84	0.99	0.99	0.96	0.95	0.93	0.94	0.88	0.94	0.87	0.85	0.97	0.94	0.87	0.52	0.99	0.97	0.94	0.96	0.94	0.94
8	1	0.99	0.97	0.95	0.99	0.99	0.99	0.99	0.99	0.99	0.97	0.91	0.95	0.96	0.94	1	1	0.99	0.98	0.99	0.98	0.97	0.99	0.96	0.83	0.96	0.83	0.9	0.85	0.99	1	0.97	0.97	0.96	0.96	0.9	0.96	0.89	0.87	0.99	0.95	0.88	0.53	1	0.98	0.96	0.97	0.96	0.96
8	0.99	1	0.98	0.96	0.99	0.99	0.99	0.99	0.99	0.99	0.97	0.91	0.95	0.96	0.93	0.99	0.99	0.99	0.98	0.99	0.99	0.98	1	0.97	0.85	0.96	0.83	0.9	0.85	0.98	0.99	0.98	0.98	0.97	0.97	0.91	0.96	0.9	0.88	0.99	0.95	0.88	0.53	0.99	0.99	0.97	0.98	0.97	0.97
8	0.99	1	0.98	0.96	0.99	0.99	0.99	0.99	0.99	0.99	0.97	0.91	0.95	0.96	0.93	0.99	0.99	0.99	0.98	0.99	0.99	0.98	0.99	0.97	0.85	0.96	0.83	0.9	0.85	0.99	0.99	0.98	0.98	0.97	0.97	0.92	0.97	0.9	0.88	0.99	0.95	0.88	0.53	0.99	0.99	0.96	0.98	0.97	0.97
8	0.99	0.99	0.98	0.96	0.99	0.99	0.99	0.99	0.99	0.99	0.97	0.9	0.95	0.96	0.93	0.99	0.99	0.99	0.98	0.99	0.99	0.98	0.99	0.97	0.85	0.96	0.83	0.89	0.85	0.98	0.99	0.98	0.98	0.96	0.96	0.91	0.96	0.9	0.88	0.99	0.94	0.87	0.53	0.99	0.99	0.97	0.98	0.97	0.97
8	0.99	0.99	0.97	0.94	0.98	0.98	0.98	0.99	0.99	0.98	0.96	0.9	0.95	0.96	0.93	0.99	0.99	0.99	0.97	0.98	0.98	0.97	0.99	0.95	0.82	0.95	0.83	0.9	0.84	0.99	0.99	0.97	0.97	0.95	0.95	0.9	0.95	0.88	0.86	0.98	0.94	0.88	0.52	0.99	0.98	0.95	0.97	0.96	0.95
8	1	0.99	0.97	0.95	0.99	0.99	0.99	0.99	0.99	0.98	0.96	0.91	0.95	0.96	0.93	0.99	0.99	0.99	0.98	0.99	0.98	0.97	0.99	0.96	0.83	0.96	0.83	0.9	0.85	0.99	0.99	0.97	0.97	0.95	0.95	0.9	0.96	0.88	0.87	0.98	0.94	0.88	0.53	0.99	0.98	0.96	0.97	0.96	0.96
8	0.81	0.83	0.9	0.87	0.85	0.84	0.83	0.83	0.83	0.85	0.9	0.73	0.77	0.77	0.73	0.8	0.81	0.83	0.89	0.86	0.87	0.9	0.83	0.9	0.95	0.83	0.68	0.72	0.71	0.79	0.81	0.87	0.87	0.89	0.91	0.97	0.92	0.96	0.96	0.87	0.82	0.74	0.49	0.8	0.84	0.84	0.88	0.87	0.87
8	0.71	0.75	0.84	0.82	0.77	0.77	0.75	0.74	0.74	0.77	0.84	0.65	0.69	0.67	0.64	0.7	0.71	0.75	0.83	0.78	0.79	0.84	0.75	0.85	0.94	0.76	0.61	0.63	0.64	0.69	0.72	0.8	0.8	0.83	0.86	0.93	0.86	0.93	0.93	0.8	0.74	0.66	0.46	0.71	0.77	0.77	0.81	0.81	0.81
8	0.97	0.98	0.99	0.97	0.98	0.98	0.98	0.98	0.98	0.98	0.98	0.88	0.93	0.93	0.9	0.96	0.97	0.98	0.99	0.99	0.99	0.99	0.98	0.99	0.92	0.96	0.81	0.87	0.83	0.95	0.97	0.98	0.98	0.98	0.99	0.97	0.99	0.96	0.94	0.99	0.94	0.86	0.54	0.97	0.98	0.97	0.99	0.98	0.98
8	0.94	0.94	0.93	0.91	0.93	0.94	0.93	0.93	0.93	0.93	0.92	0.86	0.89	0.9	0.88	0.93	0.93	0.94	0.93	0.94	0.94	0.93	0.94	0.92	0.82	0.91	0.79	0.84	0.82	0.93	0.94	0.93	0.93	0.92	0.92	0.88	0.92	0.87	0.85	0.94	0.91	0.84	0.52	0.94	0.93	0.91	0.93	0.92	0.92
8	0.91	0.91	0.89	0.86	0.9	0.9	0.91	0.91	0.91	0.9	0.89	0.83	0.88	0.89	0.87	0.91	0.91	0.91	0.89	0.9	0.9	0.89	0.91	0.87	0.76	0.86	0.76	0.83	0.79	0.91	0.91	0.89	0.88	0.87	0.87	0.83	0.88	0.81	0.8	0.9	0.86	0.81	0.49	0.91	0.89	0.87	0.89	0.87	0.87
8	0.85	0.84	0.82	0.8	0.84	0.84	0.85	0.84	0.85	0.83	0.82	0.78	0.82	0.82	0.82	0.85	0.84	0.84	0.83	0.84	0.83	0.83	0.84	0.81	0.7	0.81	0.73	0.77	0.74	0.85	0.85	0.82	0.82	0.81	0.81	0.77	0.81	0.75	0.74	0.84	0.8	0.76	0.46	0.85	0.83	0.81	0.83	0.81	0.81
9	0.99	0.98	0.94	0.91	0.97	0.97	0.97	0.98	0.98	0.97	0.95	0.9	0.94	0.96	0.93	0.99	0.99	0.98	0.95	0.97	0.96	0.95	0.98	0.93	0.79	0.93	0.82	0.89	0.83	0.99	0.99	0.95	0.94	0.92	0.93	0.87	0.93	0.86	0.84	0.97	0.93	0.87	0.52	0.99	0.96	0.93	0.95	0.93	0.93
9	1	1	0.98	0.95	0.99	0.99	0.99	0.99	0.99	0.99	0.97	0.91	0.95	0.96	0.93	0.99	0.99	0.99	0.98	0.99	0.99	0.98	0.99	0.96	0.85	0.96	0.83	0.9	0.84	0.99	1	0.98	0.97	0.96	0.96	0.92	0.97	0.9	0.89	0.99	0.95	0.88	0.53	1	0.98	0.96	0.98	0.96	0.96
9	0.98	0.99	0.99	0.97	0.99	0.99	0.98	0.99	0.99	0.99	0.99	0.9	0.94	0.95	0.91	0.98	0.98	0.99	0.99	0.99	0.99	0.99	0.99	0.98	0.9	0.96	0.83	0.89	0.84	0.97	0.98	0.99	0.98	0.98	0.98	0.96	0.99	0.94	0.93	0.99	0.95	0.87	0.54	0.98	0.99	0.97	0.99	0.98	0.98
9	0.99	0.99	0.99	0.97	0.99	0.99	0.99	0.99	0.99	0.99	0.98	0.9	0.95	0.95	0.92	0.99	0.99	0.99	0.99	0.99	0.99	0.99	0.99	0.98	0.88	0.97	0.83	0.89	0.85	0.98	0.99	0.99	0.99	0.98	0.98	0.94	0.98	0.92	0.9	0.99	0.95	0.88	0.53	0.99	0.99	0.97	0.99	0.98	0.98
9	0.99	0.99	0.97	0.95	0.99	0.99	0.99	0.99	0.99	0.99	0.97	0.91	0.95	0.96	0.93	0.99	0.99	0.99	0.98	0.99	0.99	0.98	0.99	0.96	0.85	0.96	0.84	0.9	0.84	0.99	0.99	0.98	0.98	0.96	0.96	0.91	0.96	0.9	0.88	0.99	0.95	0.88	0.53	0.99	0.98	0.96	0.98	0.97	0.96
9	0.99	0.99	0.97	0.95	0.99	0.99	0.99	0.99	0.99	0.99	0.97	0.91	0.95	0.96	0.93	0.99	0.99	0.99	0.98	0.99	0.98	0.97	0.99	0.96	0.84	0.96	0.83	0.9	0.84	0.99	0.99	0.98	0.97	0.96	0.96	0.91	0.96	0.89	0.87	0.99	0.95	0.88	0.53	0.99	0.98	0.96	0.98	0.96	0.96
9	0.99	0.99	0.98	0.96	0.99	0.99	0.99	0.99	0.99	0.99	0.97	0.91	0.95	0.96	0.93	0.99	0.99	0.99	0.99	0.99	0.99	0.98	0.99	0.97	0.86	0.96	0.83	0.89	0.85	0.98	0.99	0.98	0.98	0.97	0.97	0.92	0.97	0.91	0.89	0.99	0.95	0.88	0.53	0.99	0.99	0.97	0.98	0.97	0.97
9	0.99	0.99	0.98	0.96	0.99	0.99	0.99	0.99	0.99	0.99	0.98	0.91	0.95	0.96	0.93	0.99	0.99	0.99	0.99	0.99	0.99	0.98	0.99	0.97	0.87	0.96	0.83	0.89	0.84	0.98	0.99	0.98	0.98	0.97	0.97	0.93	0.97	0.91	0.89	0.99	0.95	0.88	0.54	0.99	0.99	0.97	0.98	0.97	0.97
9	0.99	0.99	0.99	0.97	0.99	0.99	0.99	0.99	0.99	0.99	0.98	0.9	0.95	0.95	0.92	0.98	0.99	0.99	0.99	0.99	0.99	0.99	0.99	0.98	0.89	0.97	0.83	0.89	0.85	0.97	0.99	0.99	0.99	0.98	0.98	0.94	0.98	0.92	0.9	0.99	0.95	0.88	0.54	0.99	0.99	0.98	0.99	0.98	0.98
9	0.99	0.99	0.99	0.97	0.99	0.99	0.99	0.99	0.99	0.99	0.98	0.9	0.95	0.95	0.92	0.99	0.99	0.99	0.99	0.99	0.99	0.99	0.99	0.98	0.88	0.97	0.83	0.89	0.84	0.98	0.99	0.99	0.99	0.98	0.98	0.93	0.97	0.92	0.9	0.99	0.95	0.88	0.53	0.99	0.99	0.97	0.99	0.98	0.98
9	0.99	0.99	0.98	0.96	0.99	0.99	0.99	0.99	0.99	0.99	0.97	0.91	0.95	0.96	0.93	0.99	0.99	0.99	0.98	0.99	0.99	0.98	0.99	0.97	0.86	0.96	0.83	0.9	0.85	0.98	0.99	0.98	0.98	0.97	0.97	0.92	0.97	0.9	0.88	0.99	0.95	0.88	0.53	0.99	0.99	0.97	0.98	0.97	0.97
9	0.98	0.98	0.96	0.94	0.98	0.98	0.98	0.98	0.98	0.98	0.95	0.9	0.94	0.95	0.92	0.98	0.98	0.98	0.97	0.98	0.97	0.96	0.98	0.95	0.82	0.95	0.83	0.89	0.84	0.98	0.98	0.96	0.96	0.95	0.95	0.89	0.95	0.87	0.86	0.97	0.93	0.88	0.52	0.98	0.97	0.95	0.96	0.95	0.95
9	0.97	0.97	0.94	0.92	0.96	0.96	0.96	0.97	0.97	0.96	0.94	0.89	0.93	0.95	0.92	0.97	0.97	0.97	0.95	0.96	0.96	0.94	0.97	0.93	0.8	0.93	0.83	0.88	0.83	0.97	0.97	0.95	0.94	0.93	0.93	0.87	0.93	0.86	0.84	0.96	0.93	0.86	0.53	0.97	0.95	0.93	0.95	0.93	0.93
9	0.98	0.98	0.95	0.93	0.97	0.97	0.97	0.98	0.98	0.97	0.95	0.9	0.93	0.95	0.93	0.98	0.98	0.98	0.96	0.97	0.97	0.95	0.98	0.94	0.81	0.94	0.82	0.89	0.83	0.98	0.98	0.95	0.95	0.94	0.94	0.89	0.94	0.87	0.85	0.97	0.93	0.87	0.53	0.98	0.96	0.94	0.96	0.94	0.94
9	0.97	0.97	0.94	0.92	0.96	0.96	0.96	0.97	0.97	0.96	0.94	0.89	0.92	0.94	0.9	0.97	0.97	0.97	0.95	0.96	0.96	0.95	0.97	0.93	0.81	0.93	0.82	0.89	0.82	0.97	0.97	0.95	0.95	0.93	0.93	0.88	0.94	0.87	0.85	0.96	0.93	0.86	0.51	0.97	0.96	0.93	0.95	0.94	0.94
10	0.84	0.83	0.8	0.77	0.82	0.82	0.82	0.83	0.82	0.82	0.8	0.77	0.79	0.82	0.81	0.84	0.83	0.83	0.81	0.82	0.82	0.8	0.82	0.78	0.66	0.78	0.7	0.76	0.72	0.84	0.83	0.8	0.8	0.78	0.78	0.74	0.79	0.73	0.71	0.82	0.83	0.75	0.44	0.83	0.81	0.78	0.8	0.79	0.79
10	1	0.99	0.97	0.94	0.98	0.99	0.99	0.99	0.99	0.98	0.96	0.91	0.95	0.97	0.94	1	0.99	0.99	0.97	0.99	0.98	0.97	0.99	0.95	0.82	0.95	0.83	0.9	0.84	0.99	1	0.97	0.97	0.95	0.95	0.9	0.95	0.88	0.86	0.98	0.94	0.87	0.53	1	0.98	0.95	0.97	0.96	0.96
10	0.99	0.99	0.96	0.94	0.98	0.98	0.99	0.99	0.99	0.98	0.96	0.91	0.95	0.96	0.93	0.99	0.99	0.99	0.97	0.98	0.98	0.97	0.99	0.95	0.82	0.95	0.83	0.9	0.84	0.99	0.99	0.97	0.96	0.95	0.95	0.89	0.95	0.88	0.86	0.98	0.94	0.87	0.53	0.99	0.98	0.95	0.97	0.95	0.95
10	0.99	0.99	0.96	0.94	0.98	0.98	0.98	0.99	0.99	0.98	0.96	0.91	0.95	0.97	0.93	0.99	0.99	0.99	0.97	0.98	0.98	0.96	0.99	0.95	0.82	0.95	0.83	0.9	0.84	0.99	0.99	0.97	0.96	0.95	0.95	0.89	0.95	0.88	0.86	0.98	0.94	0.88	0.52	0.99	0.98	0.95	0.97	0.95	0.95
10	0.99	0.99	0.98	0.96	0.99	0.99	0.99	0.99	0.99	0.99	0.98	0.9	0.95	0.96	0.93	0.99	0.99	0.99	0.99	0.99	0.99	0.98	0.99	0.97	0.86	0.96	0.83	0.89	0.84	0.99	0.99	0.98	0.98	0.96	0.97	0.93	0.97	0.91	0.9	0.99	0.95	0.88	0.53	0.99	0.98	0.96	0.98	0.97	0.97
10	0.99	1	0.98	0.96	0.99	0.99	0.99	0.99	0.99	0.99	0.97	0.91	0.95	0.96	0.93	0.99	0.99	0.99	0.98	0.99	0.99	0.98	0.99	0.97	0.86	0.96	0.83	0.9	0.85	0.98	0.99	0.98	0.98	0.97	0.97	0.92	0.97	0.9	0.88	0.99	0.94	0.88	0.53	0.99	0.99	0.97	0.98	0.97	0.97
10	0.97	0.98	0.99	0.98	0.99	0.99	0.98	0.98	0.98	0.99	0.98	0.89	0.94	0.93	0.9	0.97	0.97	0.99	0.99	0.99	0.99	0.99	0.99	0.99	0.92	0.97	0.82	0.88	0.84	0.96	0.98	0.99	0.99	0.99	0.99	0.95	0.98	0.93	0.92	0.99	0.94	0.86	0.54	0.97	0.99	0.98	0.99	0.99	0.99
10	0.96	0.98	0.99	0.99	0.99	0.98	0.98	0.97	0.97	0.99	0.98	0.88	0.93	0.92	0.88	0.96	0.96	0.98	0.99	0.99	0.99	0.99	0.98	0.99	0.93	0.97	0.81	0.87	0.83	0.94	0.96	0.99	0.99	0.99	0.99	0.96	0.98	0.94	0.92	0.98	0.93	0.86	0.53	0.96	0.99	0.98	0.99	0.99	0.99
10	0.96	0.97	0.99	0.99	0.98	0.98	0.98	0.97	0.97	0.98	0.98	0.88	0.93	0.92	0.88	0.96	0.96	0.98	0.99	0.99	0.99	0.99	0.98	0.99	0.93	0.97	0.81	0.86	0.83	0.94	0.96	0.99	0.99	0.99	0.99	0.96	0.98	0.94	0.92	0.98	0.93	0.86	0.54	0.96	0.99	0.98	0.99	0.99	0.99
10	0.76	0.79	0.87	0.85	0.81	0.81	0.79	0.79	0.78	0.81	0.87	0.69	0.73	0.72	0.68	0.75	0.76	0.79	0.86	0.82	0.83	0.87	0.79	0.88	0.95	0.8	0.65	0.67	0.67	0.74	0.76	0.84	0.84	0.86	0.89	0.95	0.89	0.94	0.94	0.84	0.78	0.7	0.48	0.75	0.8	0.81	0.85	0.84	0.84
10	0.98	0.99	0.99	0.97	0.99	0.99	0.99	0.99	0.99	0.99	0.98	0.9	0.94	0.95	0.92	0.98	0.98	0.99	0.99	0.99	0.99	0.99	0.99	0.98	0.89	0.96	0.83	0.89	0.84	0.97	0.99	0.98	0.98	0.98	0.98	0.94	0.98	0.93	0.91	0.99	0.95	0.87	0.54	0.98	0.99	0.97	0.99	0.98	0.98
10	0.89	0.91	0.95	0.92	0.92	0.92	0.91	0.91	0.91	0.92	0.95	0.81	0.85	0.86	0.82	0.89	0.89	0.91	0.95	0.93	0.93	0.95	0.91	0.94	0.93	0.89	0.76	0.8	0.78	0.88	0.9	0.93	0.93	0.94	0.96	0.97	0.97	0.98	0.97	0.94	0.89	0.81	0.54	0.89	0.91	0.9	0.93	0.92	0.93
10	0.95	0.96	0.93	0.91	0.94	0.95	0.95	0.95	0.95	0.95	0.93	0.88	0.91	0.93	0.9	0.95	0.95	0.95	0.94	0.95	0.94	0.94	0.95	0.92	0.81	0.92	0.8	0.86	0.82	0.95	0.95	0.93	0.93	0.92	0.92	0.88	0.93	0.87	0.85	0.95	0.92	0.85	0.51	0.95	0.94	0.92	0.94	0.92	0.92
10	0.88	0.88	0.86	0.83	0.87	0.88	0.88	0.88	0.87	0.87	0.85	0.82	0.83	0.86	0.85	0.88	0.88	0.88	0.86	0.87	0.87	0.86	0.88	0.84	0.73	0.84	0.74	0.79	0.77	0.88	0.88	0.86	0.86	0.84	0.84	0.8	0.85	0.79	0.77	0.87	0.86	0.79	0.47	0.88	0.87	0.84	0.86	0.85	0.84
10	0.8	0.8	0.8	0.77	0.8	0.8	0.8	0.8	0.8	0.8	0.79	0.74	0.76	0.79	0.74	0.8	0.8	0.8	0.8	0.8	0.8	0.8	0.8	0.79	0.71	0.77	0.69	0.73	0.7	0.8	0.8	0.79	0.79	0.78	0.79	0.77	0.79	0.76	0.74	0.8	0.78	0.72	0.48	0.8	0.79	0.78	0.8	0.79	0.78
11	0.98	0.98	0.95	0.93	0.97	0.97	0.97	0.98	0.98	0.97	0.95	0.9	0.94	0.95	0.92	0.98	0.98	0.98	0.96	0.97	0.97	0.95	0.98	0.94	0.81	0.94	0.82	0.89	0.83	0.98	0.98	0.96	0.95	0.94	0.94	0.88	0.94	0.87	0.85	0.97	0.93	0.86	0.52	0.98	0.97	0.94	0.96	0.94	0.94
11	0.98	0.98	0.96	0.94	0.97	0.97	0.97	0.98	0.98	0.97	0.95	0.89	0.94	0.95	0.92	0.97	0.98	0.97	0.96	0.97	0.97	0.96	0.98	0.94	0.83	0.94	0.82	0.89	0.83	0.97	0.98	0.96	0.96	0.94	0.94	0.89	0.95	0.88	0.87	0.97	0.93	0.87	0.53	0.98	0.97	0.95	0.96	0.95	0.95
11	0.97	0.97	0.96	0.94	0.97	0.97	0.97	0.97	0.97	0.97	0.95	0.89	0.93	0.94	0.9	0.97	0.97	0.97	0.96	0.97	0.97	0.96	0.97	0.94	0.83	0.94	0.81	0.88	0.83	0.96	0.97	0.96	0.96	0.95	0.95	0.89	0.95	0.89	0.87	0.97	0.93	0.86	0.53	0.97	0.96	0.95	0.96	0.95	0.95
11	0.97	0.97	0.96	0.94	0.97	0.97	0.97	0.97	0.97	0.97	0.95	0.89	0.93	0.93	0.9	0.96	0.97	0.97	0.96	0.97	0.97	0.96	0.97	0.94	0.83	0.94	0.81	0.88	0.82	0.96	0.96	0.96	0.96	0.95	0.94	0.89	0.94	0.88	0.86	0.96	0.93	0.86	0.53	0.96	0.97	0.95	0.96	0.95	0.95
11	0.92	0.93	0.93	0.92	0.93	0.93	0.93	0.93	0.93	0.93	0.92	0.84	0.89	0.89	0.85	0.91	0.92	0.93	0.93	0.93	0.93	0.93	0.93	0.92	0.84	0.91	0.77	0.84	0.79	0.9	0.92	0.93	0.93	0.93	0.92	0.88	0.93	0.89	0.88	0.93	0.9	0.82	0.52	0.91	0.93	0.92	0.93	0.92	0.92
11	0.89	0.9	0.91	0.9	0.91	0.9	0.9	0.9	0.9	0.91	0.9	0.81	0.86	0.86	0.83	0.88	0.89	0.9	0.9	0.9	0.91	0.91	0.9	0.9	0.83	0.89	0.76	0.81	0.77	0.87	0.89	0.9	0.9	0.9	0.91	0.87	0.91	0.89	0.88	0.91	0.88	0.81	0.5	0.89	0.9	0.89	0.9	0.9	0.9
11	0.89	0.9	0.9	0.89	0.91	0.9	0.9	0.9	0.9	0.91	0.9	0.82	0.86	0.86	0.82	0.88	0.89	0.9	0.91	0.9	0.91	0.91	0.9	0.9	0.83	0.88	0.75	0.81	0.76	0.88	0.89	0.9	0.9	0.9	0.9	0.87	0.91	0.89	0.88	0.91	0.88	0.81	0.5	0.89	0.9	0.89	0.9	0.89	0.89
11	0.94	0.94	0.93	0.92	0.94	0.94	0.94	0.94	0.94	0.94	0.93	0.86	0.9	0.91	0.87	0.93	0.94	0.94	0.94	0.94	0.94	0.94	0.94	0.92	0.83	0.92	0.79	0.85	0.8	0.93	0.93	0.93	0.93	0.92	0.93	0.89	0.94	0.9	0.89	0.94	0.91	0.85	0.52	0.93	0.93	0.92	0.93	0.92	0.92
11	0.89	0.9	0.9	0.88	0.9	0.9	0.9	0.9	0.9	0.9	0.91	0.82	0.86	0.86	0.83	0.89	0.89	0.9	0.9	0.9	0.9	0.91	0.9	0.89	0.82	0.88	0.76	0.81	0.76	0.89	0.89	0.9	0.9	0.89	0.9	0.87	0.91	0.89	0.89	0.91	0.88	0.82	0.5	0.89	0.89	0.87	0.89	0.88	0.88
11	0.95	0.95	0.94	0.92	0.95	0.95	0.95	0.95	0.95	0.95	0.94	0.87	0.9	0.92	0.88	0.94	0.95	0.95	0.95	0.95	0.95	0.94	0.95	0.93	0.83	0.92	0.8	0.86	0.81	0.94	0.95	0.94	0.94	0.93	0.93	0.89	0.94	0.9	0.89	0.95	0.92	0.85	0.53	0.95	0.94	0.92	0.94	0.93	0.93
11	0.97	0.97	0.95	0.93	0.96	0.97	0.96	0.97	0.97	0.96	0.95	0.89	0.92	0.94	0.91	0.97	0.97	0.97	0.95	0.96	0.96	0.95	0.97	0.94	0.82	0.94	0.82	0.87	0.83	0.96	0.97	0.95	0.95	0.94	0.94	0.89	0.95	0.89	0.87	0.96	0.93	0.86	0.53	0.97	0.96	0.93	0.95	0.94	0.94
11	0.57	0.57	0.55	0.53	0.56	0.56	0.56	0.56	0.56	0.56	0.55	0.52	0.55	0.55	0.52	0.56	0.57	0.56	0.55	0.55	0.56	0.55	0.56	0.54	0.47	0.54	0.49	0.54	0.49	0.57	0.57	0.55	0.55	0.54	0.54	0.5	0.54	0.5	0.49	0.56	0.55	0.54	0.33	0.56	0.56	0.54	0.55	0.54	0.54
11	0.25	0.25	0.25	0.25	0.26	0.25	0.26	0.26	0.26	0.26	0.26	0.24	0.25	0.26	0.25	0.25	0.26	0.25	0.25	0.26	0.25	0.25	0.26	0.25	0.22	0.25	0.25	0.26	0.28	0.26	0.26	0.25	0.25	0.25	0.25	0.23	0.25	0.24	0.23	0.25	0.25	0.26	0.19	0.25	0.25	0.24	0.26	0.25	0.25
12	0.98	0.98	0.95	0.92	0.96	0.97	0.97	0.98	0.97	0.96	0.95	0.9	0.93	0.95	0.93	0.98	0.98	0.97	0.95	0.97	0.96	0.95	0.97	0.93	0.79	0.93	0.82	0.89	0.83	0.98	0.98	0.95	0.94	0.93	0.93	0.88	0.94	0.87	0.85	0.97	0.94	0.87	0.52	0.98	0.96	0.93	0.95	0.93	0.93
12	0.97	0.97	0.94	0.91	0.96	0.96	0.96	0.97	0.97	0.96	0.94	0.89	0.93	0.94	0.92	0.97	0.97	0.96	0.95	0.96	0.95	0.94	0.96	0.92	0.79	0.92	0.82	0.88	0.82	0.98	0.97	0.94	0.94	0.92	0.93	0.87	0.93	0.87	0.86	0.96	0.93	0.87	0.51	0.97	0.95	0.92	0.94	0.92	0.92
12	0.99	0.98	0.95	0.92	0.97	0.97	0.97	0.98	0.98	0.97	0.95	0.9	0.93	0.96	0.93	0.99	0.98	0.98	0.96	0.97	0.96	0.95	0.98	0.93	0.8	0.94	0.83	0.89	0.83	0.99	0.98	0.95	0.95	0.93	0.93	0.88	0.94	0.87	0.86	0.97	0.94	0.87	0.52	0.98	0.96	0.93	0.95	0.93	0.93
12	0.98	0.98	0.95	0.93	0.97	0.97	0.97	0.98	0.98	0.97	0.95	0.9	0.94	0.95	0.92	0.98	0.98	0.98	0.96	0.97	0.97	0.96	0.98	0.94	0.81	0.94	0.82	0.89	0.83	0.98	0.98	0.96	0.95	0.94	0.94	0.89	0.95	0.88	0.87	0.97	0.94	0.87	0.52	0.98	0.96	0.94	0.96	0.94	0.94
12	0.95	0.95	0.93	0.91	0.94	0.94	0.94	0.95	0.95	0.94	0.94	0.87	0.9	0.92	0.88	0.94	0.95	0.94	0.94	0.95	0.94	0.94	0.94	0.92	0.82	0.92	0.8	0.86	0.8	0.94	0.95	0.93	0.93	0.92	0.93	0.89	0.94	0.9	0.89	0.95	0.92	0.85	0.52	0.94	0.93	0.91	0.93	0.92	0.92
12	0.92	0.92	0.92	0.89	0.92	0.92	0.92	0.92	0.92	0.92	0.92	0.83	0.87	0.89	0.86	0.92	0.92	0.92	0.92	0.92	0.92	0.92	0.92	0.9	0.82	0.89	0.78	0.83	0.78	0.92	0.92	0.91	0.91	0.9	0.91	0.88	0.93	0.9	0.9	0.93	0.9	0.83	0.51	0.92	0.91	0.89	0.91	0.9	0.9
12	0.75	0.76	0.79	0.77	0.77	0.77	0.77	0.77	0.77	0.77	0.8	0.69	0.72	0.73	0.7	0.75	0.75	0.76	0.78	0.78	0.78	0.79	0.76	0.78	0.75	0.75	0.64	0.68	0.65	0.75	0.75	0.77	0.77	0.78	0.8	0.8	0.82	0.84	0.85	0.8	0.77	0.71	0.44	0.75	0.76	0.75	0.77	0.76	0.77
12	0.48	0.5	0.54	0.52	0.51	0.51	0.51	0.5	0.5	0.52	0.56	0.44	0.46	0.47	0.44	0.48	0.49	0.49	0.54	0.52	0.53	0.55	0.5	0.54	0.57	0.5	0.42	0.44	0.43	0.48	0.48	0.52	0.52	0.54	0.56	0.59	0.59	0.66	0.68	0.55	0.53	0.48	0.31	0.48	0.5	0.49	0.52	0.51	0.52
12	0.44	0.45	0.5	0.49	0.47	0.47	0.46	0.46	0.46	0.47	0.52	0.4	0.42	0.43	0.4	0.44	0.44	0.45	0.49	0.48	0.49	0.51	0.46	0.5	0.54	0.46	0.39	0.4	0.39	0.44	0.44	0.48	0.48	0.5	0.53	0.55	0.56	0.63	0.65	0.51	0.5	0.45	0.3	0.44	0.46	0.45	0.48	0.47	0.48
12	0.45	0.47	0.51	0.5	0.48	0.48	0.48	0.48	0.47	0.49	0.53	0.42	0.44	0.44	0.42	0.45	0.46	0.46	0.51	0.49	0.5	0.52	0.47	0.51	0.55	0.47	0.41	0.41	0.41	0.45	0.45	0.49	0.5	0.51	0.54	0.57	0.57	0.64	0.66	0.52	0.51	0.46	0.3	0.45	0.47	0.46	0.49	0.49	0.49
12	0.35	0.36	0.4	0.39	0.38	0.37	0.37	0.37	0.37	0.38	0.42	0.32	0.33	0.35	0.31	0.34	0.35	0.36	0.4	0.38	0.39	0.41	0.36	0.4	0.44	0.38	0.31	0.31	0.31	0.35	0.35	0.39	0.39	0.4	0.43	0.45	0.46	0.53	0.55	0.41	0.41	0.37	0.24	0.34	0.36	0.36	0.39	0.38	0.39
13	0.97	0.96	0.93	0.9	0.95	0.95	0.95	0.96	0.96	0.95	0.94	0.88	0.92	0.93	0.91	0.97	0.96	0.96	0.94	0.95	0.95	0.93	0.96	0.91	0.78	0.92	0.81	0.87	0.82	0.97	0.96	0.93	0.93	0.91	0.92	0.86	0.92	0.86	0.84	0.95	0.92	0.87	0.5	0.96	0.94	0.91	0.93	0.91	0.91
13	0.97	0.97	0.94	0.92	0.96	0.96	0.96	0.97	0.97	0.96	0.95	0.89	0.92	0.94	0.92	0.97	0.97	0.97	0.95	0.96	0.96	0.95	0.97	0.93	0.8	0.93	0.82	0.88	0.82	0.97	0.97	0.94	0.94	0.93	0.93	0.88	0.94	0.89	0.87	0.97	0.94	0.87	0.52	0.97	0.95	0.92	0.94	0.93	0.93
13	0.72	0.73	0.75	0.73	0.74	0.74	0.74	0.74	0.74	0.74	0.77	0.66	0.69	0.7	0.68	0.72	0.73	0.73	0.75	0.74	0.75	0.76	0.73	0.74	0.71	0.72	0.62	0.66	0.62	0.72	0.72	0.74	0.74	0.74	0.76	0.76	0.79	0.81	0.82	0.76	0.74	0.68	0.42	0.72	0.73	0.71	0.74	0.73	0.73
13	0.98	0.98	0.95	0.92	0.97	0.97	0.97	0.97	0.97	0.96	0.95	0.89	0.93	0.95	0.92	0.98	0.98	0.97	0.96	0.97	0.96	0.95	0.97	0.93	0.8	0.93	0.82	0.89	0.82	0.98	0.98	0.95	0.95	0.93	0.93	0.88	0.94	0.88	0.86	0.97	0.94	0.87	0.52	0.98	0.96	0.93	0.95	0.93	0.93
13	0.98	0.98	0.95	0.93	0.97	0.97	0.97	0.98	0.98	0.97	0.95	0.9	0.94	0.95	0.92	0.98	0.98	0.98	0.96	0.97	0.96	0.95	0.97	0.93	0.8	0.94	0.82	0.9	0.83	0.98	0.98	0.95	0.95	0.93	0.94	0.88	0.94	0.87	0.86	0.97	0.94	0.87	0.53	0.98	0.96	0.93	0.95	0.94	0.94
13	0.98	0.98	0.96	0.93	0.97	0.97	0.97	0.97	0.98	0.97	0.95	0.89	0.93	0.95	0.91	0.97	0.98	0.97	0.96	0.97	0.97	0.96	0.97	0.94	0.83	0.94	0.82	0.89	0.82	0.97	0.98	0.96	0.96	0.94	0.94	0.89	0.95	0.89	0.87	0.97	0.94	0.86	0.53	0.97	0.96	0.94	0.96	0.94	0.94
13	0.98	0.98	0.96	0.94	0.97	0.97	0.97	0.98	0.98	0.97	0.95	0.89	0.93	0.94	0.91	0.97	0.97	0.97	0.96	0.97	0.97	0.96	0.97	0.94	0.83	0.94	0.82	0.89	0.83	0.97	0.97	0.96	0.96	0.95	0.95	0.89	0.95	0.89	0.87	0.97	0.93	0.87	0.53	0.97	0.97	0.94	0.96	0.95	0.95
13	0.97	0.97	0.96	0.94	0.97	0.97	0.97	0.97	0.97	0.97	0.95	0.89	0.93	0.94	0.91	0.97	0.97	0.97	0.96	0.97	0.97	0.96	0.97	0.94	0.83	0.94	0.82	0.88	0.82	0.96	0.97	0.96	0.96	0.95	0.95	0.89	0.95	0.89	0.87	0.97	0.94	0.86	0.53	0.97	0.97	0.95	0.96	0.95	0.95
13	0.97	0.97	0.96	0.94	0.97	0.97	0.97	0.97	0.97	0.97	0.95	0.89	0.93	0.94	0.91	0.97	0.97	0.97	0.96	0.97	0.97	0.96	0.97	0.94	0.83	0.94	0.81	0.88	0.83	0.96	0.97	0.96	0.96	0.95	0.94	0.89	0.95	0.89	0.87	0.97	0.93	0.86	0.53	0.97	0.97	0.95	0.96	0.95	0.95
13	0.93	0.93	0.93	0.91	0.93	0.93	0.93	0.93	0.93	0.93	0.93	0.85	0.89	0.9	0.87	0.92	0.93	0.93	0.93	0.93	0.93	0.93	0.93	0.91	0.83	0.91	0.78	0.84	0.79	0.92	0.93	0.92	0.92	0.92	0.92	0.89	0.94	0.9	0.9	0.94	0.91	0.84	0.51	0.92	0.92	0.9	0.92	0.91	0.91
13	0.97	0.97	0.95	0.93	0.97	0.97	0.96	0.97	0.97	0.96	0.95	0.89	0.93	0.94	0.91	0.97	0.97	0.97	0.96	0.97	0.96	0.96	0.97	0.94	0.82	0.94	0.81	0.88	0.82	0.97	0.97	0.95	0.95	0.94	0.94	0.89	0.95	0.9	0.88	0.97	0.94	0.87	0.53	0.97	0.96	0.93	0.95	0.94	0.94
13	0.8	0.8	0.79	0.77	0.8	0.8	0.8	0.81	0.81	0.8	0.79	0.74	0.76	0.79	0.74	0.8	0.8	0.8	0.79	0.8	0.8	0.79	0.8	0.77	0.68	0.77	0.7	0.74	0.68	0.8	0.8	0.79	0.79	0.78	0.78	0.74	0.78	0.74	0.73	0.8	0.78	0.73	0.46	0.8	0.79	0.77	0.78	0.77	0.77
13	0.3	0.31	0.3	0.29	0.3	0.3	0.3	0.31	0.3	0.3	0.3	0.28	0.31	0.31	0.29	0.3	0.3	0.3	0.3	0.3	0.3	0.29	0.3	0.29	0.25	0.28	0.27	0.32	0.31	0.3	0.3	0.3	0.3	0.29	0.29	0.28	0.3	0.27	0.27	0.3	0.3	0.29	0.21	0.3	0.3	0.3	0.3	0.29	0.3
14	0.96	0.95	0.92	0.89	0.94	0.94	0.94	0.95	0.95	0.94	0.92	0.86	0.91	0.94	0.9	0.96	0.96	0.95	0.93	0.94	0.94	0.92	0.95	0.9	0.77	0.91	0.79	0.86	0.8	0.95	0.96	0.92	0.92	0.9	0.9	0.85	0.91	0.83	0.82	0.94	0.91	0.84	0.51	0.96	0.93	0.9	0.92	0.91	0.91
14	0.98	0.98	0.95	0.92	0.97	0.97	0.97	0.97	0.98	0.97	0.94	0.9	0.93	0.95	0.92	0.98	0.98	0.97	0.95	0.97	0.96	0.95	0.97	0.93	0.79	0.93	0.82	0.9	0.82	0.98	0.98	0.95	0.95	0.93	0.93	0.87	0.93	0.86	0.84	0.97	0.94	0.87	0.51	0.98	0.96	0.93	0.95	0.93	0.93
14	0.98	0.98	0.96	0.94	0.97	0.98	0.98	0.98	0.98	0.97	0.95	0.89	0.93	0.95	0.92	0.98	0.98	0.98	0.96	0.97	0.97	0.96	0.98	0.95	0.82	0.95	0.82	0.89	0.83	0.97	0.98	0.96	0.96	0.95	0.94	0.89	0.95	0.88	0.87	0.97	0.94	0.87	0.53	0.98	0.97	0.95	0.96	0.95	0.95
14	0.98	0.98	0.96	0.94	0.97	0.97	0.97	0.98	0.98	0.97	0.95	0.89	0.93	0.95	0.91	0.97	0.98	0.98	0.96	0.97	0.97	0.96	0.98	0.95	0.83	0.95	0.82	0.89	0.83	0.97	0.98	0.96	0.96	0.95	0.95	0.89	0.95	0.89	0.87	0.97	0.94	0.86	0.53	0.97	0.97	0.95	0.96	0.95	0.95
14	0.95	0.96	0.94	0.93	0.95	0.95	0.95	0.96	0.96	0.95	0.95	0.87	0.91	0.92	0.89	0.95	0.95	0.95	0.95	0.95	0.95	0.95	0.96	0.93	0.83	0.93	0.8	0.87	0.8	0.95	0.95	0.95	0.94	0.93	0.94	0.89	0.95	0.9	0.89	0.96	0.93	0.85	0.52	0.95	0.95	0.93	0.94	0.93	0.93
14	0.53	0.56	0.62	0.6	0.57	0.57	0.56	0.56	0.56	0.58	0.64	0.48	0.51	0.52	0.49	0.53	0.54	0.55	0.61	0.58	0.59	0.63	0.56	0.62	0.68	0.56	0.46	0.48	0.47	0.53	0.54	0.59	0.59	0.61	0.64	0.69	0.67	0.75	0.77	0.61	0.59	0.53	0.35	0.53	0.56	0.56	0.59	0.59	0.59
14	0.91	0.91	0.91	0.89	0.91	0.91	0.91	0.91	0.91	0.91	0.91	0.83	0.86	0.88	0.85	0.9	0.91	0.91	0.91	0.91	0.92	0.92	0.91	0.9	0.82	0.89	0.77	0.83	0.77	0.9	0.91	0.91	0.91	0.9	0.91	0.88	0.92	0.9	0.9	0.93	0.9	0.82	0.51	0.91	0.9	0.89	0.9	0.89	0.9
14	0.98	0.98	0.95	0.93	0.97	0.97	0.97	0.98	0.98	0.97	0.95	0.89	0.93	0.95	0.92	0.98	0.98	0.97	0.96	0.97	0.97	0.95	0.97	0.94	0.82	0.94	0.82	0.89	0.82	0.97	0.98	0.96	0.95	0.94	0.94	0.89	0.94	0.88	0.86	0.97	0.93	0.86	0.53	0.98	0.96	0.94	0.96	0.94	0.94
14	0.98	0.98	0.95	0.93	0.97	0.97	0.97	0.97	0.98	0.97	0.95	0.89	0.93	0.95	0.92	0.97	0.98	0.97	0.96	0.97	0.97	0.95	0.97	0.94	0.82	0.94	0.82	0.88	0.83	0.97	0.97	0.96	0.95	0.94	0.94	0.89	0.94	0.88	0.86	0.97	0.93	0.86	0.53	0.97	0.96	0.94	0.96	0.94	0.94
14	0.97	0.97	0.95	0.93	0.96	0.96	0.96	0.97	0.97	0.96	0.94	0.88	0.93	0.93	0.9	0.96	0.97	0.97	0.95	0.96	0.96	0.95	0.97	0.93	0.82	0.94	0.81	0.88	0.82	0.96	0.97	0.95	0.95	0.93	0.94	0.88	0.94	0.87	0.86	0.96	0.92	0.85	0.53	0.97	0.96	0.94	0.95	0.94	0.94
14	0.81	0.81	0.79	0.78	0.81	0.81	0.81	0.81	0.81	0.81	0.79	0.75	0.78	0.8	0.76	0.81	0.81	0.81	0.8	0.81	0.8	0.79	0.81	0.78	0.69	0.78	0.68	0.75	0.71	0.8	0.81	0.8	0.8	0.78	0.78	0.74	0.79	0.74	0.72	0.8	0.78	0.72	0.47	0.81	0.8	0.79	0.8	0.79	0.79
14	0.18	0.18	0.17	0.17	0.18	0.18	0.18	0.18	0.18	0.18	0.17	0.18	0.19	0.18	0.16	0.18	0.18	0.18	0.18	0.18	0.18	0.17	0.18	0.17	0.16	0.18	0.19	0.18	0.2	0.17	0.18	0.18	0.18	0.17	0.17	0.16	0.18	0.16	0.15	0.17	0.18	0.18	0.15	0.18	0.18	0.18	0.18	0.18	0.18
15	0.99	0.98	0.95	0.92	0.97	0.97	0.97	0.98	0.98	0.97	0.95	0.9	0.94	0.96	0.93	0.99	0.99	0.98	0.96	0.97	0.97	0.95	0.98	0.93	0.79	0.94	0.82	0.9	0.83	0.99	0.99	0.95	0.95	0.93	0.93	0.88	0.94	0.86	0.85	0.97	0.94	0.87	0.53	0.99	0.96	0.93	0.95	0.94	0.93
15	0.98	0.98	0.96	0.94	0.97	0.97	0.97	0.98	0.98	0.97	0.96	0.89	0.93	0.95	0.92	0.98	0.98	0.97	0.96	0.97	0.97	0.96	0.98	0.94	0.83	0.94	0.82	0.89	0.83	0.97	0.98	0.96	0.96	0.94	0.95	0.9	0.95	0.89	0.88	0.97	0.94	0.87	0.53	0.98	0.97	0.94	0.96	0.95	0.94
15	0.68	0.69	0.72	0.7	0.7	0.7	0.7	0.7	0.7	0.7	0.73	0.62	0.65	0.66	0.63	0.67	0.68	0.69	0.72	0.71	0.71	0.73	0.69	0.71	0.7	0.69	0.58	0.62	0.59	0.67	0.68	0.71	0.71	0.71	0.73	0.74	0.76	0.79	0.81	0.73	0.71	0.65	0.41	0.68	0.69	0.68	0.71	0.7	0.7
15	0.9	0.9	0.9	0.88	0.9	0.91	0.9	0.9	0.91	0.91	0.91	0.82	0.86	0.87	0.84	0.9	0.9	0.9	0.91	0.91	0.91	0.91	0.9	0.89	0.82	0.88	0.76	0.81	0.77	0.89	0.9	0.9	0.9	0.89	0.9	0.87	0.92	0.9	0.89	0.92	0.88	0.82	0.5	0.9	0.9	0.88	0.9	0.89	0.89
15	0.96	0.96	0.95	0.93	0.96	0.96	0.96	0.96	0.96	0.96	0.95	0.87	0.92	0.92	0.89	0.95	0.96	0.95	0.95	0.95	0.95	0.95	0.96	0.93	0.83	0.93	0.81	0.87	0.82	0.95	0.95	0.95	0.94	0.93	0.94	0.9	0.95	0.9	0.89	0.96	0.92	0.86	0.53	0.95	0.95	0.93	0.94	0.93	0.93
15	0.78	0.79	0.81	0.79	0.79	0.8	0.79	0.79	0.79	0.8	0.82	0.72	0.75	0.76	0.73	0.78	0.78	0.79	0.81	0.8	0.8	0.82	0.79	0.8	0.76	0.77	0.67	0.7	0.68	0.77	0.78	0.8	0.8	0.8	0.82	0.81	0.84	0.85	0.86	0.82	0.79	0.73	0.44	0.78	0.78	0.77	0.79	0.78	0.79
15	0.85	0.86	0.86	0.84	0.86	0.86	0.86	0.86	0.86	0.86	0.87	0.78	0.81	0.82	0.79	0.84	0.85	0.85	0.86	0.86	0.86	0.87	0.85	0.85	0.79	0.83	0.72	0.77	0.72	0.85	0.85	0.85	0.85	0.85	0.87	0.85	0.89	0.88	0.88	0.88	0.85	0.78	0.48	0.85	0.85	0.83	0.85	0.84	0.84
15	0.92	0.93	0.93	0.91	0.93	0.93	0.93	0.93	0.93	0.93	0.93	0.84	0.88	0.9	0.86	0.92	0.92	0.92	0.93	0.93	0.93	0.93	0.93	0.91	0.83	0.9	0.78	0.84	0.79	0.92	0.92	0.92	0.92	0.91	0.92	0.89	0.94	0.91	0.9	0.94	0.91	0.84	0.52	0.92	0.92	0.9	0.92	0.91	0.91
15	0.95	0.95	0.94	0.92	0.95	0.95	0.95	0.95	0.95	0.95	0.94	0.87	0.91	0.92	0.89	0.95	0.95	0.95	0.94	0.95	0.95	0.94	0.95	0.93	0.82	0.92	0.81	0.86	0.81	0.94	0.95	0.94	0.94	0.93	0.93	0.88	0.93	0.88	0.87	0.95	0.92	0.85	0.52	0.95	0.95	0.93	0.94	0.93	0.93
15	0.96	0.96	0.94	0.92	0.95	0.95	0.95	0.96	0.96	0.95	0.95	0.87	0.91	0.92	0.89	0.95	0.95	0.95	0.95	0.95	0.95	0.95	0.96	0.93	0.83	0.93	0.8	0.87	0.81	0.95	0.95	0.94	0.94	0.93	0.94	0.89	0.95	0.9	0.89	0.96	0.93	0.86	0.53	0.95	0.95	0.93	0.94	0.93	0.93
15	0.96	0.96	0.94	0.92	0.96	0.96	0.96	0.96	0.96	0.95	0.94	0.87	0.92	0.93	0.91	0.96	0.96	0.96	0.94	0.95	0.95	0.94	0.96	0.93	0.81	0.93	0.81	0.87	0.82	0.96	0.96	0.94	0.94	0.93	0.93	0.88	0.93	0.87	0.86	0.95	0.92	0.85	0.53	0.96	0.95	0.93	0.94	0.93	0.93
16	0.4	0.4	0.41	0.4	0.41	0.41	0.4	0.4	0.41	0.41	0.4	0.38	0.37	0.39	0.36	0.39	0.39	0.4	0.39	0.4	0.4	0.39	0.4	0.4	0.36	0.39	0.36	0.35	0.39	0.39	0.39	0.4	0.4	0.4	0.39	0.37	0.39	0.36	0.35	0.4	0.4	0.37	0.27	0.39	0.4	0.4	0.4	0.4	0.4
16	0.86	0.86	0.84	0.83	0.86	0.85	0.85	0.86	0.86	0.86	0.83	0.8	0.81	0.82	0.78	0.84	0.84	0.85	0.84	0.85	0.84	0.83	0.85	0.82	0.72	0.83	0.74	0.76	0.74	0.84	0.84	0.84	0.84	0.82	0.82	0.77	0.82	0.75	0.73	0.84	0.82	0.76	0.46	0.84	0.84	0.83	0.83	0.83	0.83
16	0.86	0.86	0.85	0.84	0.86	0.86	0.86	0.86	0.86	0.87	0.84	0.81	0.82	0.83	0.78	0.85	0.85	0.85	0.85	0.85	0.85	0.84	0.86	0.83	0.74	0.84	0.74	0.76	0.74	0.84	0.84	0.85	0.85	0.84	0.83	0.77	0.82	0.75	0.73	0.84	0.82	0.76	0.46	0.84	0.85	0.85	0.84	0.84	0.84
16	0.86	0.86	0.85	0.84	0.86	0.86	0.86	0.86	0.86	0.86	0.84	0.81	0.82	0.83	0.78	0.85	0.85	0.85	0.84	0.85	0.85	0.83	0.85	0.83	0.73	0.83	0.74	0.76	0.74	0.84	0.84	0.85	0.85	0.83	0.83	0.77	0.82	0.76	0.74	0.84	0.82	0.75	0.47	0.84	0.85	0.84	0.84	0.84	0.84
16	0.83	0.83	0.82	0.82	0.84	0.83	0.83	0.83	0.83	0.84	0.81	0.77	0.79	0.79	0.75	0.82	0.82	0.83	0.82	0.82	0.82	0.81	0.83	0.8	0.72	0.81	0.72	0.74	0.72	0.81	0.81	0.82	0.82	0.81	0.8	0.75	0.79	0.73	0.71	0.81	0.79	0.73	0.45	0.81	0.82	0.82	0.81	0.82	0.81
16	0.86	0.87	0.86	0.85	0.87	0.87	0.86	0.87	0.87	0.87	0.85	0.8	0.82	0.83	0.78	0.85	0.85	0.86	0.85	0.86	0.86	0.84	0.86	0.84	0.75	0.84	0.75	0.76	0.75	0.84	0.85	0.86	0.86	0.85	0.84	0.78	0.83	0.76	0.74	0.85	0.82	0.76	0.47	0.85	0.86	0.86	0.85	0.85	0.85
16	0.84	0.85	0.85	0.85	0.86	0.86	0.85	0.85	0.85	0.86	0.83	0.79	0.81	0.81	0.76	0.83	0.83	0.85	0.84	0.85	0.85	0.83	0.85	0.83	0.76	0.84	0.73	0.75	0.74	0.81	0.83	0.85	0.85	0.84	0.83	0.77	0.82	0.75	0.73	0.83	0.8	0.74	0.47	0.83	0.85	0.86	0.84	0.85	0.85
16	0.82	0.83	0.84	0.85	0.85	0.84	0.84	0.83	0.83	0.85	0.82	0.78	0.8	0.79	0.74	0.81	0.81	0.83	0.83	0.83	0.84	0.82	0.83	0.83	0.76	0.83	0.71	0.73	0.72	0.79	0.81	0.85	0.84	0.84	0.82	0.77	0.81	0.74	0.72	0.82	0.79	0.73	0.45	0.81	0.84	0.85	0.83	0.85	0.84
16	0.81	0.83	0.84	0.85	0.84	0.84	0.83	0.83	0.83	0.84	0.81	0.77	0.79	0.77	0.72	0.79	0.8	0.82	0.83	0.83	0.83	0.82	0.83	0.83	0.77	0.83	0.71	0.72	0.72	0.78	0.8	0.84	0.84	0.84	0.82	0.77	0.8	0.74	0.72	0.81	0.78	0.72	0.46	0.79	0.84	0.85	0.83	0.85	0.84
16	0.74	0.77	0.8	0.83	0.79	0.79	0.78	0.76	0.77	0.8	0.77	0.7	0.73	0.7	0.65	0.72	0.74	0.77	0.78	0.78	0.79	0.78	0.77	0.8	0.78	0.79	0.65	0.66	0.67	0.7	0.73	0.81	0.81	0.81	0.79	0.75	0.76	0.72	0.69	0.76	0.72	0.66	0.43	0.72	0.8	0.83	0.79	0.81	0.81
16	0.73	0.75	0.78	0.81	0.78	0.77	0.76	0.75	0.76	0.78	0.75	0.69	0.72	0.7	0.64	0.71	0.73	0.75	0.76	0.76	0.77	0.76	0.76	0.78	0.75	0.78	0.64	0.65	0.66	0.69	0.72	0.79	0.79	0.79	0.77	0.72	0.74	0.69	0.67	0.74	0.71	0.65	0.43	0.71	0.78	0.81	0.77	0.8	0.79
16	0.62	0.62	0.63	0.64	0.63	0.63	0.63	0.63	0.63	0.64	0.61	0.59	0.59	0.6	0.56	0.6	0.61	0.62	0.62	0.63	0.63	0.61	0.62	0.62	0.57	0.63	0.55	0.55	0.53	0.59	0.6	0.63	0.63	0.63	0.62	0.57	0.6	0.56	0.54	0.61	0.59	0.55	0.39	0.6	0.63	0.64	0.62	0.63	0.64
16	0.3	0.3	0.3	0.31	0.31	0.3	0.3	0.3	0.3	0.31	0.29	0.3	0.31	0.3	0.26	0.29	0.29	0.3	0.3	0.3	0.3	0.29	0.3	0.3	0.27	0.3	0.31	0.3	0.35	0.28	0.29	0.3	0.31	0.3	0.29	0.27	0.29	0.26	0.25	0.29	0.31	0.29	0.25	0.29	0.31	0.31	0.3	0.31	0.31
17	0.86	0.84	0.82	0.79	0.84	0.84	0.83	0.85	0.84	0.84	0.82	0.8	0.81	0.82	0.8	0.84	0.84	0.84	0.82	0.83	0.83	0.81	0.84	0.79	0.68	0.8	0.74	0.76	0.73	0.84	0.84	0.81	0.81	0.79	0.8	0.74	0.8	0.73	0.71	0.83	0.81	0.75	0.45	0.84	0.82	0.8	0.81	0.8	0.8
17	0.82	0.84	0.87	0.88	0.86	0.85	0.84	0.84	0.84	0.86	0.85	0.77	0.79	0.78	0.73	0.8	0.81	0.83	0.85	0.85	0.85	0.85	0.84	0.86	0.83	0.84	0.71	0.72	0.73	0.78	0.81	0.86	0.86	0.86	0.86	0.83	0.85	0.81	0.79	0.84	0.8	0.73	0.46	0.8	0.85	0.86	0.85	0.86	0.86
17	0.65	0.69	0.74	0.79	0.72	0.71	0.71	0.69	0.69	0.73	0.7	0.62	0.65	0.61	0.56	0.63	0.65	0.69	0.72	0.71	0.72	0.72	0.7	0.75	0.77	0.73	0.58	0.58	0.6	0.6	0.65	0.75	0.76	0.77	0.74	0.71	0.71	0.68	0.65	0.69	0.64	0.59	0.39	0.64	0.73	0.78	0.73	0.76	0.76
17	0.6	0.63	0.7	0.75	0.67	0.66	0.66	0.63	0.64	0.68	0.65	0.57	0.61	0.56	0.5	0.58	0.6	0.64	0.67	0.66	0.67	0.67	0.65	0.71	0.73	0.69	0.53	0.53	0.56	0.54	0.59	0.71	0.71	0.72	0.69	0.66	0.65	0.63	0.6	0.63	0.59	0.54	0.36	0.58	0.68	0.74	0.68	0.72	0.72
17	0.56	0.59	0.66	0.72	0.64	0.63	0.62	0.59	0.6	0.64	0.61	0.54	0.57	0.52	0.46	0.54	0.56	0.6	0.63	0.62	0.64	0.63	0.61	0.68	0.71	0.66	0.5	0.49	0.52	0.5	0.55	0.67	0.68	0.69	0.66	0.63	0.62	0.6	0.57	0.6	0.55	0.5	0.34	0.54	0.65	0.71	0.64	0.69	0.69
17	0.53	0.57	0.64	0.7	0.61	0.6	0.59	0.57	0.57	0.62	0.59	0.52	0.54	0.49	0.44	0.51	0.53	0.57	0.61	0.6	0.61	0.61	0.58	0.65	0.7	0.63	0.47	0.47	0.5	0.47	0.53	0.65	0.65	0.67	0.64	0.61	0.6	0.57	0.55	0.57	0.52	0.48	0.33	0.51	0.63	0.68	0.62	0.67	0.67
17	0.5	0.54	0.63	0.68	0.59	0.58	0.57	0.54	0.55	0.59	0.58	0.49	0.52	0.46	0.41	0.48	0.5	0.55	0.6	0.58	0.6	0.6	0.56	0.64	0.71	0.61	0.45	0.44	0.48	0.44	0.5	0.63	0.64	0.66	0.63	0.62	0.6	0.59	0.57	0.56	0.51	0.47	0.32	0.49	0.6	0.66	0.61	0.65	0.65
17	0.59	0.63	0.7	0.74	0.67	0.66	0.65	0.63	0.63	0.67	0.65	0.57	0.6	0.55	0.5	0.57	0.59	0.63	0.67	0.66	0.67	0.67	0.64	0.71	0.74	0.68	0.52	0.52	0.55	0.53	0.59	0.7	0.71	0.72	0.69	0.67	0.66	0.64	0.62	0.63	0.59	0.54	0.36	0.57	0.68	0.73	0.68	0.72	0.72
17	0.6	0.63	0.69	0.74	0.67	0.66	0.65	0.63	0.63	0.67	0.65	0.57	0.6	0.56	0.5	0.57	0.59	0.64	0.67	0.66	0.67	0.67	0.64	0.71	0.73	0.69	0.53	0.53	0.56	0.54	0.59	0.7	0.71	0.72	0.69	0.66	0.66	0.63	0.61	0.63	0.59	0.54	0.36	0.58	0.68	0.73	0.68	0.72	0.72
17	0.68	0.71	0.76	0.8	0.75	0.74	0.73	0.71	0.71	0.75	0.72	0.65	0.68	0.64	0.59	0.66	0.68	0.71	0.74	0.73	0.74	0.74	0.72	0.77	0.77	0.75	0.6	0.6	0.62	0.63	0.67	0.77	0.77	0.78	0.75	0.72	0.72	0.69	0.66	0.71	0.66	0.61	0.4	0.66	0.75	0.79	0.75	0.78	0.78
17	0.64	0.67	0.73	0.77	0.71	0.7	0.69	0.67	0.68	0.71	0.68	0.61	0.64	0.6	0.54	0.62	0.64	0.67	0.7	0.69	0.71	0.7	0.68	0.74	0.75	0.72	0.56	0.57	0.59	0.58	0.63	0.74	0.74	0.75	0.72	0.69	0.69	0.66	0.63	0.67	0.62	0.58	0.38	0.62	0.72	0.76	0.71	0.75	0.75
17	0.7	0.72	0.76	0.79	0.75	0.74	0.74	0.73	0.73	0.75	0.73	0.67	0.69	0.66	0.62	0.68	0.7	0.73	0.74	0.74	0.75	0.74	0.73	0.76	0.74	0.75	0.61	0.64	0.63	0.66	0.69	0.77	0.77	0.77	0.75	0.71	0.73	0.69	0.67	0.72	0.69	0.63	0.4	0.68	0.75	0.78	0.75	0.77	0.77
18	0.86	0.85	0.83	0.81	0.85	0.84	0.85	0.85	0.85	0.85	0.83	0.8	0.81	0.82	0.79	0.85	0.84	0.84	0.83	0.84	0.83	0.82	0.84	0.81	0.7	0.81	0.73	0.76	0.74	0.85	0.84	0.82	0.82	0.81	0.81	0.76	0.81	0.75	0.73	0.84	0.81	0.77	0.45	0.84	0.83	0.81	0.83	0.81	0.81
18	0.88	0.88	0.87	0.86	0.88	0.88	0.88	0.88	0.88	0.89	0.86	0.82	0.84	0.85	0.8	0.87	0.87	0.88	0.87	0.88	0.87	0.86	0.88	0.85	0.76	0.85	0.76	0.78	0.76	0.86	0.87	0.87	0.87	0.85	0.85	0.8	0.85	0.78	0.76	0.87	0.84	0.78	0.47	0.87	0.87	0.86	0.86	0.86	0.86
18	0.89	0.89	0.87	0.86	0.89	0.88	0.88	0.89	0.88	0.89	0.87	0.82	0.84	0.85	0.81	0.87	0.87	0.88	0.87	0.88	0.87	0.86	0.88	0.85	0.76	0.85	0.76	0.78	0.76	0.86	0.87	0.87	0.87	0.86	0.85	0.8	0.85	0.78	0.77	0.87	0.84	0.78	0.48	0.87	0.87	0.86	0.87	0.86	0.86
18	0.87	0.87	0.88	0.87	0.88	0.88	0.87	0.87	0.87	0.88	0.86	0.81	0.83	0.83	0.79	0.85	0.86	0.87	0.87	0.87	0.87	0.86	0.87	0.86	0.78	0.85	0.75	0.77	0.75	0.84	0.85	0.87	0.87	0.86	0.86	0.81	0.85	0.79	0.77	0.86	0.83	0.77	0.48	0.85	0.87	0.87	0.86	0.87	0.86
18	0.86	0.86	0.87	0.87	0.87	0.87	0.86	0.87	0.86	0.87	0.85	0.8	0.82	0.82	0.77	0.84	0.84	0.86	0.86	0.86	0.86	0.85	0.86	0.85	0.79	0.85	0.73	0.76	0.75	0.83	0.84	0.87	0.87	0.86	0.85	0.81	0.84	0.79	0.77	0.85	0.82	0.76	0.48	0.84	0.86	0.87	0.86	0.86	0.86
18	0.87	0.87	0.87	0.86	0.88	0.87	0.87	0.87	0.87	0.88	0.85	0.81	0.83	0.83	0.79	0.85	0.86	0.87	0.86	0.87	0.87	0.85	0.87	0.85	0.77	0.85	0.75	0.77	0.75	0.84	0.85	0.87	0.87	0.86	0.85	0.8	0.84	0.78	0.76	0.86	0.83	0.77	0.47	0.85	0.87	0.87	0.86	0.86	0.86
18	0.85	0.85	0.85	0.84	0.86	0.85	0.85	0.85	0.85	0.86	0.83	0.8	0.81	0.81	0.77	0.83	0.84	0.84	0.84	0.85	0.85	0.83	0.85	0.83	0.75	0.84	0.73	0.76	0.74	0.82	0.83	0.85	0.85	0.84	0.83	0.78	0.82	0.76	0.74	0.84	0.81	0.75	0.48	0.83	0.85	0.85	0.84	0.84	0.84
18	0.88	0.89	0.87	0.86	0.89	0.88	0.88	0.89	0.89	0.89	0.86	0.82	0.84	0.85	0.8	0.87	0.87	0.88	0.87	0.88	0.88	0.86	0.88	0.85	0.76	0.86	0.76	0.79	0.76	0.86	0.87	0.87	0.87	0.86	0.85	0.8	0.85	0.78	0.76	0.87	0.84	0.77	0.49	0.87	0.88	0.87	0.87	0.87	0.86
18	0.86	0.86	0.85	0.84	0.86	0.86	0.86	0.86	0.86	0.86	0.84	0.81	0.83	0.83	0.79	0.85	0.85	0.85	0.85	0.85	0.85	0.84	0.86	0.83	0.74	0.84	0.74	0.78	0.75	0.84	0.84	0.85	0.85	0.83	0.83	0.78	0.83	0.76	0.75	0.85	0.82	0.76	0.47	0.85	0.85	0.84	0.84	0.84	0.84
18	0.86	0.85	0.84	0.83	0.86	0.85	0.85	0.85	0.85	0.86	0.83	0.8	0.81	0.82	0.79	0.84	0.84	0.84	0.84	0.85	0.84	0.83	0.85	0.82	0.72	0.83	0.73	0.76	0.74	0.84	0.84	0.84	0.84	0.82	0.82	0.77	0.82	0.75	0.73	0.84	0.82	0.75	0.47	0.84	0.84	0.83	0.83	0.83	0.83
18	0.87	0.87	0.86	0.85	0.87	0.87	0.87	0.88	0.87	0.87	0.85	0.81	0.83	0.84	0.8	0.86	0.86	0.87	0.86	0.87	0.86	0.85	0.87	0.84	0.75	0.85	0.75	0.77	0.75	0.85	0.86	0.86	0.86	0.85	0.84	0.79	0.84	0.77	0.75	0.86	0.83	0.77	0.46	0.86	0.86	0.85	0.85	0.85	0.85
18	0.55	0.55	0.55	0.54	0.55	0.54	0.55	0.55	0.55	0.56	0.54	0.51	0.55	0.54	0.49	0.53	0.54	0.54	0.55	0.55	0.54	0.54	0.54	0.54	0.49	0.54	0.5	0.48	0.5	0.53	0.53	0.54	0.54	0.54	0.54	0.52	0.54	0.51	0.5	0.54	0.52	0.52	0.32	0.53	0.54	0.54	0.54	0.54	0.54
18	0.43	0.43	0.43	0.42	0.43	0.43	0.43	0.43	0.43	0.43	0.42	0.4	0.43	0.43	0.4	0.43	0.43	0.43	0.42	0.42	0.42	0.42	0.43	0.42	0.37	0.42	0.42	0.41	0.38	0.42	0.42	0.42	0.42	0.42	0.42	0.39	0.41	0.38	0.37	0.42	0.41	0.41	0.26	0.42	0.43	0.42	0.42	0.42	0.43
19	0.66	0.65	0.63	0.61	0.64	0.64	0.64	0.65	0.64	0.65	0.63	0.65	0.62	0.63	0.62	0.65	0.64	0.64	0.63	0.64	0.64	0.62	0.65	0.62	0.52	0.62	0.58	0.59	0.58	0.65	0.65	0.63	0.63	0.61	0.62	0.57	0.61	0.56	0.55	0.64	0.62	0.58	0.36	0.64	0.63	0.61	0.62	0.62	0.62
19	0.89	0.88	0.86	0.84	0.88	0.87	0.87	0.88	0.88	0.88	0.85	0.82	0.84	0.85	0.81	0.87	0.87	0.87	0.86	0.87	0.86	0.85	0.87	0.83	0.72	0.84	0.76	0.78	0.75	0.87	0.87	0.85	0.85	0.84	0.84	0.78	0.83	0.77	0.75	0.86	0.84	0.77	0.48	0.87	0.86	0.84	0.85	0.84	0.84
19	0.89	0.88	0.86	0.84	0.88	0.88	0.87	0.88	0.88	0.88	0.86	0.82	0.84	0.85	0.81	0.87	0.87	0.87	0.86	0.87	0.87	0.85	0.87	0.84	0.74	0.84	0.76	0.79	0.76	0.87	0.87	0.86	0.86	0.84	0.84	0.79	0.84	0.77	0.76	0.86	0.85	0.78	0.48	0.87	0.86	0.85	0.86	0.85	0.85
19	0.87	0.86	0.84	0.82	0.86	0.86	0.86	0.86	0.86	0.86	0.84	0.81	0.82	0.83	0.8	0.85	0.85	0.85	0.84	0.85	0.85	0.83	0.85	0.82	0.72	0.82	0.73	0.76	0.75	0.85	0.85	0.84	0.83	0.82	0.82	0.77	0.82	0.76	0.74	0.84	0.83	0.76	0.45	0.85	0.84	0.82	0.83	0.83	0.82
19	0.86	0.86	0.85	0.83	0.86	0.86	0.86	0.86	0.86	0.86	0.84	0.8	0.82	0.83	0.8	0.85	0.85	0.85	0.84	0.85	0.85	0.84	0.85	0.82	0.73	0.83	0.75	0.78	0.75	0.85	0.85	0.84	0.84	0.83	0.83	0.78	0.83	0.76	0.75	0.85	0.82	0.76	0.47	0.85	0.85	0.83	0.84	0.83	0.83
19	0.84	0.83	0.82	0.8	0.83	0.83	0.83	0.84	0.83	0.83	0.82	0.78	0.8	0.79	0.77	0.82	0.83	0.83	0.82	0.82	0.82	0.81	0.83	0.8	0.71	0.8	0.72	0.75	0.74	0.83	0.82	0.82	0.81	0.8	0.8	0.76	0.81	0.75	0.74	0.82	0.81	0.74	0.44	0.82	0.82	0.8	0.82	0.81	0.8
19	0.79	0.78	0.77	0.75	0.78	0.78	0.79	0.79	0.78	0.79	0.76	0.75	0.75	0.76	0.72	0.78	0.78	0.78	0.77	0.78	0.78	0.76	0.78	0.75	0.65	0.76	0.69	0.7	0.68	0.78	0.78	0.77	0.76	0.75	0.75	0.7	0.75	0.69	0.67	0.77	0.75	0.7	0.43	0.78	0.77	0.76	0.77	0.76	0.75
19	0.85	0.84	0.82	0.8	0.84	0.84	0.84	0.84	0.84	0.84	0.81	0.78	0.81	0.82	0.77	0.83	0.83	0.83	0.82	0.83	0.83	0.81	0.83	0.8	0.7	0.81	0.72	0.76	0.72	0.83	0.83	0.82	0.82	0.8	0.8	0.75	0.8	0.73	0.71	0.82	0.8	0.75	0.45	0.83	0.82	0.81	0.82	0.81	0.81
19	0.89	0.89	0.87	0.86	0.89	0.88	0.88	0.89	0.89	0.89	0.86	0.83	0.85	0.86	0.81	0.88	0.88	0.88	0.87	0.88	0.87	0.86	0.88	0.85	0.75	0.85	0.76	0.79	0.76	0.87	0.87	0.87	0.87	0.85	0.85	0.8	0.85	0.78	0.77	0.87	0.85	0.78	0.48	0.87	0.87	0.86	0.86	0.86	0.86
19	0.88	0.88	0.87	0.86	0.88	0.88	0.88	0.88	0.88	0.88	0.86	0.82	0.84	0.85	0.8	0.87	0.87	0.87	0.86	0.87	0.87	0.85	0.87	0.85	0.75	0.85	0.76	0.78	0.75	0.86	0.86	0.87	0.86	0.85	0.85	0.79	0.84	0.77	0.75	0.86	0.84	0.77	0.47	0.86	0.87	0.86	0.86	0.86	0.86
19	0.88	0.88	0.87	0.85	0.88	0.88	0.88	0.88	0.88	0.88	0.85	0.82	0.85	0.85	0.81	0.87	0.87	0.87	0.86	0.87	0.87	0.85	0.87	0.84	0.75	0.85	0.76	0.79	0.75	0.86	0.86	0.87	0.86	0.85	0.85	0.79	0.84	0.77	0.75	0.86	0.84	0.77	0.47	0.86	0.87	0.86	0.86	0.86	0.85
19	0.8	0.79	0.78	0.77	0.8	0.79	0.79	0.79	0.79	0.79	0.76	0.73	0.76	0.76	0.73	0.78	0.78	0.78	0.77	0.78	0.78	0.76	0.79	0.76	0.66	0.77	0.69	0.71	0.69	0.77	0.78	0.77	0.77	0.76	0.76	0.71	0.75	0.69	0.67	0.77	0.75	0.69	0.44	0.78	0.78	0.77	0.77	0.77	0.76
20	0.88	0.88	0.86	0.83	0.87	0.87	0.87	0.88	0.88	0.87	0.85	0.82	0.84	0.85	0.81	0.87	0.87	0.87	0.86	0.86	0.86	0.85	0.87	0.83	0.72	0.84	0.75	0.79	0.75	0.87	0.87	0.85	0.85	0.83	0.83	0.78	0.83	0.77	0.75	0.86	0.84	0.77	0.47	0.87	0.86	0.84	0.85	0.84	0.84
20	0.87	0.87	0.85	0.83	0.87	0.86	0.86	0.87	0.87	0.86	0.84	0.81	0.83	0.84	0.79	0.86	0.86	0.86	0.85	0.86	0.85	0.84	0.86	0.82	0.72	0.83	0.75	0.78	0.75	0.86	0.85	0.84	0.84	0.83	0.83	0.77	0.82	0.76	0.74	0.85	0.82	0.77	0.46	0.86	0.85	0.83	0.84	0.83	0.83
20	0.87	0.86	0.85	0.83	0.86	0.86	0.86	0.87	0.86	0.86	0.84	0.81	0.83	0.84	0.8	0.86	0.86	0.86	0.85	0.86	0.85	0.84	0.86	0.83	0.72	0.84	0.75	0.77	0.76	0.85	0.85	0.85	0.84	0.83	0.83	0.78	0.83	0.76	0.74	0.85	0.83	0.76	0.48	0.85	0.85	0.83	0.84	0.84	0.83
20	0.89	0.88	0.87	0.85	0.88	0.88	0.88	0.88	0.88	0.88	0.86	0.82	0.84	0.85	0.82	0.87	0.87	0.87	0.86	0.87	0.87	0.85	0.87	0.84	0.74	0.85	0.75	0.78	0.76	0.87	0.87	0.86	0.86	0.84	0.84	0.79	0.84	0.78	0.76	0.87	0.85	0.78	0.47	0.87	0.87	0.85	0.86	0.85	0.85
20	0.87	0.87	0.87	0.86	0.88	0.88	0.87	0.88	0.87	0.88	0.86	0.81	0.83	0.84	0.79	0.86	0.86	0.87	0.86	0.87	0.87	0.85	0.87	0.85	0.76	0.85	0.74	0.77	0.76	0.85	0.86	0.87	0.86	0.85	0.85	0.8	0.84	0.78	0.76	0.86	0.83	0.77	0.47	0.86	0.87	0.86	0.86	0.86	0.86
20	0.87	0.87	0.85	0.84	0.87	0.86	0.86	0.87	0.87	0.87	0.85	0.8	0.83	0.83	0.79	0.85	0.85	0.86	0.85	0.86	0.85	0.84	0.86	0.83	0.74	0.84	0.74	0.77	0.76	0.85	0.85	0.85	0.85	0.84	0.83	0.78	0.83	0.77	0.75	0.85	0.82	0.77	0.48	0.85	0.85	0.85	0.85	0.84	0.84
20	0.88	0.88	0.87	0.86	0.88	0.88	0.88	0.88	0.88	0.88	0.86	0.82	0.84	0.85	0.81	0.87	0.87	0.88	0.87	0.88	0.87	0.86	0.88	0.85	0.75	0.86	0.76	0.78	0.76	0.86	0.87	0.87	0.87	0.85	0.85	0.8	0.84	0.78	0.76	0.87	0.84	0.77	0.48	0.87	0.87	0.86	0.86	0.86	0.86
20	0.86	0.86	0.85	0.84	0.86	0.86	0.86	0.86	0.86	0.86	0.84	0.8	0.82	0.83	0.78	0.84	0.85	0.85	0.84	0.85	0.85	0.83	0.85	0.83	0.73	0.83	0.74	0.76	0.74	0.84	0.84	0.85	0.84	0.83	0.83	0.78	0.82	0.76	0.74	0.84	0.82	0.75	0.48	0.84	0.85	0.84	0.84	0.84	0.83
20	0.87	0.87	0.86	0.85	0.87	0.87	0.86	0.87	0.87	0.87	0.85	0.81	0.82	0.83	0.78	0.85	0.85	0.86	0.85	0.86	0.86	0.84	0.86	0.84	0.74	0.84	0.74	0.77	0.75	0.84	0.85	0.86	0.85	0.84	0.84	0.78	0.83	0.77	0.75	0.85	0.83	0.76	0.47	0.85	0.86	0.85	0.85	0.85	0.84
20	0.86	0.86	0.86	0.86	0.87	0.87	0.86	0.87	0.86	0.87	0.85	0.8	0.82	0.82	0.78	0.84	0.85	0.86	0.85	0.86	0.86	0.84	0.86	0.84	0.76	0.84	0.74	0.76	0.74	0.83	0.84	0.86	0.86	0.85	0.84	0.79	0.83	0.77	0.75	0.85	0.82	0.76	0.47	0.84	0.86	0.86	0.85	0.86	0.85
21	0.94	0.93	0.92	0.9	0.93	0.93	0.93	0.93	0.94	0.93	0.91	0.85	0.89	0.9	0.87	0.93	0.93	0.93	0.92	0.92	0.92	0.91	0.93	0.9	0.78	0.91	0.79	0.85	0.79	0.92	0.93	0.92	0.91	0.9	0.9	0.84	0.9	0.83	0.81	0.92	0.9	0.82	0.51	0.93	0.92	0.91	0.91	0.91	0.9
21	0.91	0.92	0.9	0.89	0.91	0.91	0.91	0.91	0.91	0.91	0.89	0.83	0.87	0.88	0.84	0.9	0.91	0.91	0.9	0.91	0.9	0.89	0.91	0.88	0.78	0.89	0.76	0.83	0.77	0.89	0.91	0.9	0.9	0.89	0.88	0.82	0.88	0.81	0.79	0.9	0.87	0.8	0.5	0.9	0.91	0.9	0.9	0.89	0.89
21	0.82	0.82	0.8	0.79	0.82	0.82	0.82	0.82	0.82	0.81	0.8	0.74	0.78	0.77	0.77	0.81	0.82	0.82	0.8	0.81	0.81	0.8	0.82	0.79	0.69	0.79	0.67	0.75	0.71	0.8	0.82	0.81	0.8	0.79	0.79	0.74	0.79	0.73	0.71	0.81	0.77	0.71	0.45	0.82	0.81	0.8	0.8	0.8	0.79
21	0.85	0.85	0.84	0.83	0.85	0.85	0.85	0.86	0.85	0.85	0.82	0.79	0.83	0.83	0.8	0.85	0.85	0.85	0.84	0.85	0.85	0.83	0.85	0.83	0.72	0.83	0.73	0.78	0.73	0.83	0.85	0.84	0.84	0.83	0.82	0.77	0.82	0.75	0.73	0.84	0.82	0.74	0.47	0.85	0.85	0.84	0.84	0.84	0.83
21	0.85	0.85	0.83	0.82	0.85	0.85	0.84	0.84	0.85	0.85	0.83	0.76	0.81	0.81	0.79	0.84	0.84	0.85	0.83	0.84	0.84	0.83	0.85	0.82	0.72	0.83	0.72	0.76	0.7	0.83	0.84	0.84	0.83	0.82	0.82	0.77	0.82	0.76	0.74	0.84	0.8	0.73	0.46	0.84	0.85	0.83	0.83	0.83	0.83
21	0.63	0.63	0.63	0.62	0.63	0.63	0.63	0.63	0.63	0.64	0.63	0.59	0.6	0.61	0.56	0.62	0.63	0.63	0.63	0.63	0.63	0.63	0.63	0.63	0.57	0.61	0.54	0.57	0.53	0.61	0.62	0.63	0.63	0.62	0.63	0.6	0.63	0.6	0.59	0.63	0.61	0.55	0.36	0.62	0.63	0.63	0.63	0.63	0.63
21	0.64	0.65	0.68	0.67	0.66	0.66	0.65	0.65	0.65	0.66	0.68	0.58	0.62	0.61	0.58	0.63	0.64	0.65	0.67	0.66	0.67	0.68	0.65	0.67	0.66	0.65	0.54	0.58	0.55	0.63	0.63	0.66	0.66	0.67	0.69	0.68	0.7	0.73	0.73	0.68	0.66	0.61	0.4	0.63	0.65	0.65	0.66	0.66	0.66
21	0.7	0.71	0.72	0.71	0.72	0.72	0.72	0.72	0.72	0.72	0.73	0.64	0.68	0.67	0.65	0.69	0.7	0.71	0.72	0.72	0.72	0.73	0.71	0.72	0.68	0.7	0.6	0.65	0.6	0.69	0.7	0.72	0.72	0.72	0.72	0.71	0.74	0.73	0.73	0.73	0.7	0.66	0.4	0.7	0.71	0.7	0.71	0.71	0.71
21	0.61	0.62	0.63	0.63	0.63	0.63	0.63	0.62	0.62	0.63	0.63	0.57	0.6	0.6	0.58	0.61	0.61	0.62	0.63	0.63	0.63	0.63	0.62	0.62	0.58	0.61	0.54	0.57	0.52	0.6	0.61	0.63	0.63	0.63	0.63	0.61	0.64	0.63	0.62	0.63	0.6	0.56	0.35	0.61	0.62	0.61	0.62	0.62	0.62
21	0.76	0.77	0.78	0.77	0.78	0.78	0.77	0.77	0.77	0.78	0.78	0.71	0.72	0.73	0.7	0.75	0.76	0.77	0.78	0.78	0.78	0.78	0.77	0.77	0.72	0.76	0.65	0.69	0.66	0.75	0.76	0.77	0.77	0.77	0.78	0.76	0.79	0.78	0.78	0.78	0.75	0.68	0.45	0.76	0.77	0.76	0.77	0.77	0.77
21	0.87	0.87	0.87	0.85	0.87	0.87	0.87	0.87	0.87	0.87	0.86	0.79	0.82	0.84	0.8	0.86	0.86	0.87	0.86	0.87	0.87	0.86	0.87	0.85	0.77	0.84	0.74	0.78	0.74	0.85	0.86	0.86	0.86	0.85	0.85	0.82	0.86	0.82	0.81	0.87	0.85	0.77	0.47	0.86	0.86	0.85	0.86	0.85	0.85
21	0.6	0.6	0.59	0.57	0.6	0.59	0.6	0.6	0.6	0.6	0.58	0.53	0.58	0.6	0.54	0.59	0.6	0.59	0.59	0.59	0.59	0.58	0.59	0.58	0.5	0.58	0.5	0.57	0.51	0.59	0.59	0.59	0.59	0.58	0.57	0.54	0.58	0.54	0.53	0.59	0.58	0.52	0.34	0.59	0.59	0.58	0.59	0.58	0.57
22	0.52	0.53	0.54	0.54	0.54	0.54	0.53	0.54	0.54	0.54	0.55	0.47	0.5	0.51	0.48	0.52	0.52	0.53	0.54	0.54	0.54	0.55	0.53	0.54	0.52	0.53	0.47	0.47	0.46	0.52	0.52	0.54	0.54	0.54	0.55	0.54	0.57	0.57	0.57	0.55	0.52	0.5	0.32	0.52	0.53	0.53	0.54	0.53	0.54
22	0.42	0.43	0.46	0.45	0.44	0.44	0.44	0.44	0.44	0.45	0.47	0.39	0.4	0.41	0.39	0.41	0.42	0.43	0.46	0.45	0.45	0.47	0.43	0.46	0.47	0.44	0.37	0.38	0.38	0.42	0.42	0.45	0.45	0.46	0.48	0.49	0.5	0.55	0.56	0.47	0.45	0.42	0.27	0.42	0.43	0.43	0.44	0.44	0.45
22	0.09	0.1	0.15	0.15	0.12	0.12	0.12	0.11	0.11	0.13	0.18	0.08	0.09	0.09	0.08	0.09	0.09	0.1	0.15	0.13	0.14	0.17	0.11	0.16	0.24	0.12	0.09	0.08	0.09	0.09	0.09	0.14	0.14	0.16	0.18	0.23	0.22	0.31	0.34	0.16	0.16	0.14	0.1	0.09	0.11	0.12	0.14	0.13	0.14
22	0.14	0.15	0.18	0.18	0.16	0.16	0.16	0.16	0.16	0.17	0.2	0.13	0.13	0.14	0.13	0.14	0.14	0.15	0.18	0.17	0.17	0.2	0.15	0.18	0.22	0.16	0.13	0.13	0.13	0.14	0.14	0.17	0.17	0.19	0.21	0.23	0.24	0.32	0.34	0.2	0.2	0.19	0.12	0.14	0.15	0.15	0.17	0.17	0.17
22	0.31	0.33	0.36	0.36	0.34	0.34	0.34	0.33	0.33	0.34	0.38	0.29	0.3	0.31	0.29	0.31	0.32	0.33	0.36	0.34	0.35	0.37	0.33	0.36	0.39	0.34	0.28	0.29	0.28	0.31	0.32	0.35	0.35	0.37	0.38	0.4	0.41	0.48	0.5	0.37	0.37	0.34	0.21	0.31	0.33	0.33	0.34	0.34	0.35
22	0.14	0.15	0.19	0.19	0.17	0.17	0.16	0.16	0.16	0.17	0.21	0.13	0.13	0.14	0.13	0.14	0.14	0.15	0.18	0.17	0.18	0.2	0.16	0.19	0.24	0.17	0.13	0.13	0.13	0.14	0.14	0.18	0.18	0.2	0.22	0.24	0.25	0.33	0.35	0.2	0.2	0.19	0.12	0.14	0.16	0.16	0.17	0.17	0.18
22	0.5	0.51	0.54	0.53	0.52	0.52	0.52	0.52	0.52	0.53	0.55	0.46	0.48	0.49	0.46	0.49	0.5	0.51	0.54	0.52	0.53	0.55	0.51	0.53	0.54	0.52	0.43	0.46	0.44	0.49	0.5	0.53	0.53	0.54	0.56	0.56	0.58	0.62	0.64	0.55	0.53	0.49	0.31	0.5	0.51	0.51	0.52	0.52	0.52
22	0.63	0.64	0.67	0.66	0.65	0.65	0.65	0.65	0.65	0.66	0.67	0.59	0.61	0.61	0.58	0.62	0.63	0.64	0.66	0.66	0.66	0.67	0.64	0.66	0.64	0.65	0.55	0.57	0.55	0.62	0.63	0.66	0.66	0.66	0.68	0.67	0.7	0.72	0.72	0.67	0.65	0.6	0.39	0.62	0.64	0.64	0.65	0.65	0.65
22	0.27	0.29	0.33	0.32	0.3	0.3	0.3	0.29	0.29	0.31	0.35	0.25	0.26	0.27	0.25	0.27	0.28	0.28	0.32	0.31	0.32	0.34	0.29	0.33	0.38	0.3	0.25	0.25	0.25	0.27	0.27	0.31	0.32	0.33	0.36	0.38	0.39	0.46	0.49	0.34	0.33	0.3	0.2	0.27	0.29	0.29	0.31	0.31	0.31
22	0.2	0.21	0.25	0.25	0.23	0.23	0.23	0.22	0.22	0.23	0.28	0.18	0.19	0.2	0.18	0.2	0.2	0.21	0.25	0.23	0.24	0.27	0.22	0.26	0.31	0.23	0.18	0.18	0.19	0.2	0.2	0.24	0.24	0.26	0.28	0.31	0.31	0.39	0.42	0.26	0.26	0.24	0.16	0.2	0.22	0.22	0.24	0.24	0.24
22	0.12	0.13	0.18	0.18	0.15	0.15	0.15	0.14	0.14	0.15	0.2	0.11	0.12	0.12	0.1	0.12	0.12	0.13	0.17	0.15	0.16	0.19	0.14	0.18	0.24	0.15	0.11	0.11	0.12	0.12	0.12	0.16	0.17	0.18	0.2	0.23	0.23	0.32	0.35	0.18	0.18	0.17	0.11	0.12	0.14	0.14	0.16	0.16	0.16
22	0.15	0.17	0.21	0.21	0.18	0.18	0.18	0.18	0.18	0.19	0.23	0.14	0.15	0.16	0.13	0.15	0.16	0.16	0.2	0.19	0.2	0.22	0.17	0.21	0.26	0.19	0.14	0.14	0.14	0.15	0.15	0.19	0.2	0.21	0.23	0.26	0.26	0.34	0.37	0.21	0.22	0.19	0.14	0.15	0.17	0.18	0.19	0.19	0.19
23	0.76	0.75	0.74	0.73	0.75	0.75	0.76	0.76	0.76	0.75	0.74	0.69	0.72	0.73	0.71	0.75	0.76	0.75	0.74	0.75	0.75	0.74	0.75	0.72	0.63	0.73	0.65	0.71	0.66	0.76	0.76	0.74	0.74	0.73	0.73	0.68	0.73	0.67	0.65	0.74	0.71	0.67	0.42	0.76	0.75	0.73	0.75	0.73	0.73
23	0.68	0.69	0.69	0.69	0.7	0.7	0.7	0.69	0.69	0.7	0.7	0.63	0.65	0.66	0.63	0.68	0.69	0.69	0.69	0.69	0.7	0.7	0.69	0.69	0.63	0.68	0.59	0.63	0.59	0.68	0.68	0.69	0.69	0.69	0.7	0.67	0.71	0.7	0.7	0.7	0.68	0.63	0.4	0.68	0.68	0.67	0.69	0.68	0.68
23	0.43	0.44	0.47	0.47	0.46	0.46	0.46	0.45	0.45	0.46	0.48	0.4	0.42	0.42	0.4	0.43	0.44	0.44	0.47	0.46	0.47	0.48	0.45	0.47	0.48	0.45	0.39	0.39	0.39	0.44	0.43	0.46	0.46	0.47	0.49	0.49	0.51	0.55	0.57	0.48	0.47	0.43	0.26	0.43	0.44	0.44	0.46	0.45	0.46
23	0.5	0.51	0.53	0.52	0.52	0.52	0.52	0.52	0.52	0.52	0.55	0.47	0.48	0.49	0.47	0.5	0.51	0.51	0.53	0.52	0.53	0.54	0.51	0.52	0.51	0.51	0.43	0.46	0.43	0.5	0.5	0.52	0.52	0.53	0.55	0.54	0.57	0.61	0.62	0.54	0.53	0.49	0.3	0.5	0.51	0.5	0.52	0.51	0.52
23	0.46	0.47	0.5	0.49	0.48	0.49	0.49	0.48	0.48	0.49	0.51	0.43	0.44	0.45	0.43	0.46	0.47	0.47	0.49	0.49	0.5	0.51	0.48	0.49	0.49	0.48	0.41	0.43	0.41	0.47	0.47	0.49	0.49	0.5	0.52	0.51	0.54	0.58	0.6	0.51	0.5	0.47	0.29	0.46	0.47	0.47	0.48	0.48	0.48
23	0.27	0.28	0.31	0.31	0.29	0.29	0.29	0.29	0.29	0.3	0.33	0.25	0.26	0.27	0.25	0.27	0.27	0.28	0.31	0.3	0.3	0.32	0.28	0.31	0.34	0.29	0.24	0.25	0.24	0.27	0.27	0.3	0.3	0.32	0.34	0.35	0.37	0.43	0.45	0.32	0.32	0.3	0.19	0.27	0.28	0.28	0.3	0.29	0.3
23	0.31	0.32	0.35	0.34	0.33	0.33	0.33	0.32	0.32	0.33	0.37	0.28	0.29	0.3	0.28	0.3	0.31	0.31	0.34	0.33	0.34	0.36	0.32	0.35	0.37	0.33	0.27	0.28	0.27	0.31	0.31	0.34	0.34	0.35	0.37	0.39	0.4	0.46	0.49	0.36	0.35	0.33	0.2	0.3	0.32	0.32	0.33	0.33	0.33
23	0.22	0.23	0.27	0.26	0.24	0.24	0.24	0.24	0.24	0.25	0.29	0.2	0.21	0.22	0.2	0.22	0.22	0.23	0.26	0.25	0.26	0.28	0.23	0.27	0.31	0.24	0.2	0.2	0.2	0.22	0.22	0.26	0.26	0.27	0.29	0.32	0.33	0.4	0.43	0.28	0.27	0.25	0.17	0.22	0.23	0.23	0.25	0.25	0.25
23	0.17	0.18	0.22	0.22	0.2	0.2	0.2	0.19	0.19	0.2	0.25	0.16	0.16	0.17	0.16	0.17	0.18	0.18	0.22	0.2	0.21	0.24	0.19	0.23	0.28	0.2	0.16	0.16	0.16	0.17	0.17	0.21	0.21	0.23	0.25	0.28	0.28	0.36	0.39	0.23	0.23	0.21	0.14	0.17	0.19	0.19	0.21	0.21	0.21
23	0.18	0.19	0.23	0.23	0.21	0.21	0.21	0.2	0.2	0.21	0.26	0.17	0.17	0.18	0.17	0.18	0.19	0.19	0.23	0.21	0.22	0.25	0.2	0.23	0.28	0.21	0.17	0.17	0.17	0.18	0.18	0.22	0.22	0.24	0.26	0.29	0.29	0.37	0.4	0.24	0.24	0.22	0.15	0.18	0.2	0.2	0.22	0.21	0.22
23	0.17	0.19	0.23	0.22	0.2	0.2	0.2	0.2	0.2	0.21	0.25	0.16	0.17	0.17	0.16	0.17	0.18	0.19	0.22	0.21	0.22	0.24	0.19	0.23	0.28	0.2	0.16	0.16	0.16	0.18	0.18	0.21	0.22	0.23	0.25	0.28	0.29	0.37	0.39	0.24	0.24	0.22	0.14	0.17	0.19	0.19	0.21	0.21	0.21
23	0.19	0.2	0.23	0.23	0.21	0.21	0.21	0.21	0.21	0.21	0.26	0.18	0.19	0.19	0.18	0.19	0.19	0.2	0.23	0.22	0.23	0.25	0.2	0.23	0.28	0.21	0.17	0.18	0.18	0.19	0.19	0.22	0.22	0.24	0.26	0.28	0.29	0.37	0.39	0.25	0.24	0.23	0.14	0.19	0.2	0.2	0.22	0.22	0.22
23	0.14	0.15	0.18	0.18	0.16	0.16	0.16	0.16	0.15	0.16	0.19	0.13	0.13	0.14	0.13	0.14	0.14	0.15	0.18	0.16	0.17	0.19	0.15	0.18	0.22	0.16	0.15	0.13	0.14	0.14	0.14	0.17	0.17	0.18	0.2	0.22	0.23	0.3	0.32	0.19	0.19	0.19	0.12	0.14	0.15	0.15	0.16	0.16	0.16
24	0.23	0.25	0.28	0.28	0.26	0.26	0.26	0.25	0.25	0.26	0.3	0.22	0.22	0.23	0.21	0.23	0.24	0.25	0.28	0.27	0.27	0.29	0.25	0.28	0.32	0.26	0.22	0.21	0.22	0.24	0.24	0.27	0.27	0.29	0.31	0.33	0.34	0.41	0.43	0.29	0.29	0.27	0.18	0.23	0.25	0.25	0.27	0.27	0.27
24	0.31	0.32	0.35	0.35	0.34	0.33	0.34	0.33	0.33	0.34	0.38	0.29	0.3	0.31	0.29	0.31	0.32	0.32	0.35	0.34	0.35	0.37	0.33	0.35	0.38	0.33	0.28	0.29	0.28	0.31	0.31	0.34	0.34	0.36	0.38	0.4	0.41	0.48	0.5	0.37	0.36	0.34	0.21	0.31	0.32	0.32	0.34	0.33	0.34
24	0.4	0.41	0.43	0.42	0.42	0.42	0.42	0.41	0.41	0.42	0.45	0.37	0.38	0.39	0.37	0.39	0.4	0.4	0.43	0.42	0.43	0.44	0.41	0.43	0.44	0.41	0.35	0.36	0.35	0.4	0.4	0.42	0.42	0.43	0.45	0.47	0.48	0.54	0.56	0.45	0.43	0.41	0.25	0.39	0.4	0.39	0.42	0.41	0.42
24	0.37	0.38	0.41	0.4	0.4	0.39	0.4	0.39	0.39	0.4	0.43	0.35	0.36	0.37	0.34	0.37	0.38	0.38	0.41	0.4	0.41	0.42	0.39	0.41	0.42	0.39	0.33	0.35	0.34	0.38	0.37	0.4	0.4	0.41	0.43	0.45	0.46	0.52	0.54	0.43	0.41	0.4	0.25	0.37	0.38	0.38	0.4	0.39	0.39
24	0.64	0.65	0.67	0.65	0.65	0.65	0.65	0.65	0.65	0.66	0.68	0.59	0.61	0.62	0.59	0.63	0.64	0.64	0.66	0.66	0.66	0.67	0.65	0.66	0.64	0.64	0.54	0.58	0.54	0.63	0.64	0.66	0.66	0.66	0.67	0.67	0.69	0.71	0.71	0.67	0.66	0.6	0.37	0.63	0.64	0.64	0.65	0.65	0.65
24	0.5	0.51	0.55	0.54	0.53	0.52	0.52	0.52	0.52	0.53	0.57	0.46	0.48	0.49	0.45	0.49	0.5	0.51	0.54	0.53	0.54	0.56	0.51	0.55	0.57	0.52	0.44	0.45	0.43	0.5	0.5	0.53	0.54	0.55	0.57	0.58	0.59	0.65	0.66	0.56	0.54	0.49	0.32	0.49	0.51	0.51	0.53	0.53	0.53
24	0.22	0.23	0.28	0.27	0.25	0.25	0.25	0.24	0.24	0.25	0.3	0.2	0.21	0.21	0.2	0.22	0.22	0.23	0.27	0.25	0.27	0.29	0.24	0.28	0.34	0.25	0.2	0.2	0.21	0.22	0.22	0.26	0.27	0.29	0.31	0.34	0.34	0.42	0.45	0.28	0.28	0.25	0.17	0.22	0.24	0.24	0.26	0.26	0.26
24	0.42	0.43	0.46	0.45	0.44	0.44	0.44	0.44	0.44	0.45	0.48	0.39	0.4	0.41	0.4	0.42	0.43	0.43	0.46	0.45	0.46	0.48	0.44	0.46	0.48	0.43	0.37	0.39	0.38	0.42	0.42	0.45	0.45	0.46	0.48	0.5	0.51	0.57	0.59	0.48	0.46	0.43	0.25	0.42	0.43	0.42	0.45	0.44	0.45
24	0.58	0.59	0.61	0.59	0.6	0.6	0.6	0.6	0.6	0.6	0.63	0.54	0.55	0.56	0.55	0.58	0.58	0.59	0.61	0.6	0.61	0.62	0.59	0.6	0.58	0.58	0.51	0.54	0.51	0.58	0.58	0.6	0.6	0.6	0.62	0.62	0.65	0.68	0.69	0.63	0.61	0.56	0.34	0.58	0.58	0.57	0.59	0.59	0.59
24	0.7	0.7	0.71	0.69	0.7	0.7	0.7	0.71	0.71	0.7	0.73	0.64	0.66	0.67	0.65	0.69	0.7	0.7	0.71	0.71	0.71	0.72	0.7	0.7	0.65	0.68	0.59	0.64	0.59	0.7	0.7	0.7	0.7	0.7	0.72	0.71	0.74	0.76	0.76	0.73	0.71	0.66	0.41	0.69	0.69	0.67	0.7	0.68	0.69
24	0.61	0.62	0.62	0.61	0.62	0.62	0.62	0.62	0.62	0.62	0.63	0.56	0.58	0.59	0.59	0.61	0.61	0.61	0.62	0.62	0.62	0.63	0.62	0.61	0.57	0.6	0.52	0.55	0.54	0.61	0.61	0.61	0.61	0.62	0.63	0.62	0.65	0.67	0.68	0.64	0.61	0.57	0.37	0.61	0.61	0.59	0.61	0.6	0.61
24	0.14	0.16	0.2	0.2	0.17	0.17	0.17	0.16	0.16	0.18	0.23	0.13	0.14	0.14	0.13	0.14	0.15	0.15	0.2	0.18	0.19	0.22	0.16	0.21	0.27	0.18	0.13	0.13	0.14	0.14	0.14	0.19	0.19	0.21	0.23	0.27	0.26	0.35	0.38	0.21	0.2	0.19	0.14	0.14	0.16	0.17	0.18	0.18	0.19
25	0.37	0.37	0.39	0.38	0.38	0.38	0.38	0.38	0.38	0.38	0.4	0.34	0.35	0.36	0.34	0.36	0.37	0.37	0.39	0.38	0.39	0.4	0.37	0.39	0.38	0.37	0.31	0.34	0.31	0.37	0.37	0.38	0.38	0.39	0.4	0.4	0.42	0.45	0.46	0.4	0.4	0.36	0.22	0.36	0.37	0.36	0.38	0.37	0.38
25	0.45	0.46	0.47	0.46	0.47	0.47	0.47	0.47	0.47	0.47	0.49	0.41	0.42	0.45	0.41	0.45	0.46	0.46	0.47	0.47	0.47	0.48	0.46	0.47	0.45	0.45	0.38	0.43	0.41	0.46	0.45	0.47	0.47	0.47	0.49	0.48	0.51	0.54	0.55	0.49	0.48	0.45	0.27	0.45	0.45	0.45	0.46	0.46	0.46
25	0.49	0.49	0.51	0.5	0.5	0.5	0.5	0.5	0.5	0.5	0.52	0.44	0.47	0.47	0.46	0.49	0.49	0.5	0.51	0.5	0.51	0.51	0.5	0.5	0.48	0.49	0.43	0.45	0.42	0.49	0.49	0.5	0.5	0.5	0.52	0.51	0.53	0.55	0.56	0.52	0.51	0.47	0.27	0.49	0.49	0.48	0.5	0.49	0.5
25	0.43	0.44	0.46	0.45	0.45	0.45	0.45	0.45	0.45	0.45	0.48	0.4	0.41	0.42	0.4	0.43	0.44	0.44	0.46	0.45	0.46	0.48	0.44	0.46	0.46	0.44	0.38	0.4	0.38	0.44	0.43	0.45	0.45	0.46	0.48	0.49	0.51	0.55	0.57	0.48	0.47	0.43	0.27	0.43	0.44	0.43	0.45	0.44	0.45
25	0.6	0.6	0.61	0.6	0.61	0.61	0.61	0.61	0.61	0.61	0.62	0.55	0.57	0.58	0.56	0.6	0.6	0.6	0.61	0.61	0.61	0.62	0.6	0.6	0.56	0.59	0.52	0.54	0.51	0.6	0.6	0.6	0.6	0.6	0.62	0.6	0.64	0.65	0.66	0.63	0.62	0.57	0.33	0.6	0.6	0.58	0.6	0.59	0.6
25	0.74	0.74	0.74	0.72	0.74	0.74	0.75	0.75	0.75	0.74	0.75	0.68	0.7	0.72	0.7	0.74	0.74	0.74	0.74	0.75	0.75	0.75	0.74	0.72	0.66	0.72	0.64	0.67	0.64	0.75	0.74	0.73	0.73	0.73	0.74	0.72	0.76	0.76	0.76	0.76	0.74	0.69	0.42	0.74	0.73	0.71	0.73	0.72	0.72
25	0.62	0.63	0.63	0.62	0.63	0.63	0.63	0.63	0.63	0.63	0.65	0.58	0.59	0.61	0.58	0.62	0.63	0.63	0.64	0.64	0.64	0.64	0.63	0.62	0.58	0.61	0.54	0.57	0.54	0.63	0.62	0.63	0.63	0.63	0.64	0.63	0.67	0.68	0.69	0.65	0.64	0.59	0.36	0.62	0.62	0.6	0.62	0.61	0.62
25	0.53	0.54	0.55	0.54	0.55	0.55	0.55	0.55	0.55	0.55	0.57	0.48	0.51	0.52	0.49	0.53	0.54	0.54	0.55	0.55	0.55	0.56	0.54	0.54	0.52	0.53	0.47	0.49	0.46	0.54	0.53	0.54	0.54	0.55	0.57	0.56	0.59	0.61	0.62	0.57	0.56	0.51	0.31	0.53	0.53	0.52	0.54	0.53	0.54
25	0.26	0.27	0.3	0.3	0.29	0.28	0.28	0.28	0.28	0.29	0.32	0.24	0.25	0.26	0.24	0.26	0.26	0.27	0.3	0.29	0.3	0.31	0.28	0.3	0.33	0.28	0.23	0.24	0.23	0.26	0.26	0.29	0.29	0.31	0.33	0.34	0.35	0.42	0.44	0.31	0.31	0.28	0.18	0.26	0.27	0.27	0.29	0.28	0.29
25	0.41	0.42	0.46	0.46	0.44	0.44	0.44	0.43	0.43	0.44	0.48	0.38	0.39	0.39	0.37	0.4	0.41	0.42	0.46	0.44	0.45	0.47	0.43	0.46	0.49	0.43	0.36	0.37	0.37	0.41	0.41	0.45	0.45	0.46	0.48	0.5	0.51	0.57	0.58	0.47	0.46	0.42	0.26	0.41	0.42	0.42	0.44	0.44	0.45
25	0.47	0.48	0.51	0.51	0.5	0.49	0.49	0.49	0.49	0.5	0.52	0.43	0.45	0.45	0.43	0.46	0.47	0.48	0.51	0.49	0.5	0.52	0.48	0.51	0.52	0.49	0.4	0.42	0.42	0.46	0.47	0.5	0.5	0.51	0.53	0.53	0.54	0.58	0.59	0.52	0.51	0.46	0.28	0.46	0.48	0.48	0.49	0.49	0.5
26	0.01	0.02	0.01	0.01	0.01	0.01	0.02	0.01	0.01	0.01	0.01	0.02	0.02	0.01	0.02	0.02	0.01	0.01	0.01	0.01	0.01	0.01	0.01	0.01	0.01	0.01	0.02	0.01	0.01	0.01	0.01	0.01	0.01	0.01	0.01	0.01	0.01	0.01	0.01	0.01	0.01	0.02	0.01	0.01	0.01	0.01	0.01	0.01	0.01
26	0.08	0.09	0.11	0.12	0.1	0.1	0.1	0.09	0.09	0.1	0.11	0.09	0.09	0.08	0.08	0.08	0.08	0.09	0.1	0.1	0.1	0.11	0.09	0.11	0.13	0.11	0.08	0.08	0.08	0.08	0.08	0.11	0.11	0.11	0.12	0.12	0.12	0.15	0.15	0.11	0.1	0.09	0.07	0.08	0.09	0.1	0.1	0.11	0.11
26	0.57	0.57	0.58	0.56	0.58	0.58	0.57	0.58	0.58	0.58	0.59	0.52	0.54	0.54	0.53	0.56	0.58	0.58	0.58	0.58	0.58	0.59	0.57	0.57	0.53	0.56	0.47	0.52	0.49	0.58	0.57	0.57	0.57	0.57	0.58	0.57	0.59	0.58	0.59	0.59	0.57	0.53	0.29	0.57	0.57	0.55	0.57	0.56	0.56
26	0.38	0.38	0.37	0.37	0.38	0.38	0.38	0.38	0.38	0.38	0.37	0.35	0.37	0.38	0.36	0.38	0.39	0.39	0.38	0.38	0.38	0.38	0.38	0.37	0.32	0.37	0.32	0.34	0.32	0.39	0.38	0.38	0.38	0.37	0.37	0.35	0.37	0.35	0.34	0.38	0.37	0.33	0.21	0.38	0.38	0.37	0.37	0.37	0.38
26	0.41	0.41	0.41	0.4	0.41	0.41	0.41	0.41	0.42	0.41	0.41	0.37	0.39	0.4	0.38	0.41	0.41	0.41	0.41	0.41	0.41	0.41	0.41	0.4	0.35	0.4	0.35	0.37	0.35	0.42	0.41	0.41	0.41	0.4	0.4	0.38	0.4	0.37	0.37	0.41	0.4	0.37	0.22	0.41	0.41	0.4	0.41	0.4	0.4
26	0.67	0.67	0.66	0.64	0.67	0.67	0.67	0.67	0.67	0.67	0.67	0.61	0.64	0.65	0.62	0.67	0.67	0.67	0.67	0.67	0.67	0.66	0.67	0.65	0.58	0.65	0.57	0.6	0.57	0.67	0.67	0.66	0.66	0.65	0.65	0.63	0.66	0.62	0.62	0.67	0.65	0.61	0.36	0.67	0.66	0.64	0.66	0.65	0.65
26	0.2	0.2	0.2	0.2	0.2	0.2	0.2	0.2	0.2	0.2	0.2	0.18	0.19	0.19	0.19	0.2	0.2	0.2	0.2	0.2	0.2	0.2	0.2	0.19	0.17	0.2	0.17	0.17	0.17	0.2	0.2	0.2	0.2	0.19	0.2	0.18	0.2	0.18	0.18	0.2	0.19	0.17	0.11	0.2	0.2	0.2	0.2	0.2	0.2
26	0.22	0.23	0.23	0.23	0.23	0.23	0.23	0.23	0.23	0.23	0.23	0.21	0.21	0.22	0.2	0.22	0.22	0.23	0.23	0.23	0.23	0.23	0.23	0.23	0.22	0.23	0.19	0.2	0.19	0.22	0.22	0.23	0.23	0.23	0.23	0.22	0.23	0.22	0.22	0.23	0.22	0.2	0.13	0.22	0.23	0.23	0.23	0.23	0.23
26	0.28	0.27	0.29	0.28	0.28	0.28	0.28	0.28	0.28	0.29	0.27	0.25	0.26	0.27	0.23	0.28	0.27	0.28	0.28	0.28	0.29	0.28	0.28	0.28	0.26	0.27	0.24	0.26	0.23	0.28	0.28	0.29	0.28	0.28	0.29	0.28	0.28	0.28	0.27	0.28	0.26	0.23	0.17	0.28	0.27	0.27	0.28	0.28	0.29
27	0.52	0.52	0.52	0.51	0.52	0.52	0.52	0.53	0.52	0.52	0.52	0.47	0.5	0.5	0.48	0.51	0.52	0.52	0.53	0.52	0.52	0.52	0.52	0.51	0.46	0.51	0.44	0.48	0.44	0.52	0.52	0.52	0.52	0.51	0.52	0.5	0.53	0.52	0.51	0.53	0.51	0.49	0.28	0.51	0.51	0.5	0.51	0.51	0.51
27	0.27	0.28	0.29	0.29	0.29	0.28	0.28	0.28	0.28	0.29	0.29	0.25	0.26	0.26	0.25	0.27	0.28	0.28	0.29	0.29	0.29	0.3	0.28	0.29	0.29	0.28	0.24	0.25	0.24	0.28	0.27	0.29	0.29	0.29	0.3	0.29	0.3	0.31	0.31	0.29	0.29	0.25	0.16	0.27	0.28	0.28	0.28	0.29	0.29
27	0.14	0.15	0.16	0.17	0.16	0.16	0.16	0.15	0.15	0.16	0.16	0.12	0.14	0.14	0.13	0.14	0.15	0.15	0.16	0.16	0.16	0.17	0.15	0.16	0.17	0.15	0.13	0.14	0.13	0.15	0.15	0.16	0.16	0.17	0.17	0.17	0.17	0.18	0.19	0.16	0.16	0.13	0.09	0.14	0.16	0.16	0.16	0.16	0.16
27	0.45	0.45	0.46	0.46	0.46	0.46	0.46	0.46	0.46	0.46	0.45	0.4	0.44	0.44	0.41	0.45	0.46	0.45	0.46	0.46	0.46	0.46	0.45	0.45	0.42	0.45	0.38	0.42	0.39	0.45	0.45	0.46	0.46	0.46	0.46	0.43	0.45	0.43	0.42	0.46	0.44	0.41	0.26	0.44	0.45	0.46	0.45	0.46	0.46
27	0.56	0.56	0.56	0.56	0.57	0.57	0.57	0.56	0.57	0.57	0.55	0.52	0.55	0.54	0.52	0.55	0.56	0.56	0.56	0.57	0.57	0.56	0.56	0.56	0.5	0.55	0.49	0.51	0.48	0.55	0.56	0.56	0.57	0.56	0.56	0.52	0.55	0.52	0.5	0.56	0.54	0.5	0.29	0.55	0.56	0.56	0.55	0.56	0.57
27	0.12	0.13	0.14	0.15	0.14	0.14	0.14	0.13	0.13	0.14	0.14	0.11	0.13	0.12	0.12	0.12	0.13	0.13	0.14	0.14	0.14	0.14	0.13	0.15	0.16	0.14	0.11	0.1	0.12	0.12	0.12	0.14	0.14	0.15	0.14	0.15	0.14	0.15	0.14	0.14	0.12	0.12	0.06	0.12	0.14	0.14	0.14	0.14	0.15
27	0.03	0.04	0.06	0.09	0.06	0.06	0.06	0.05	0.05	0.06	0.06	0.04	0.05	0.03	0.02	0.03	0.04	0.04	0.06	0.05	0.06	0.06	0.05	0.07	0.1	0.07	0.05	0.03	0.03	0.03	0.03	0.07	0.07	0.08	0.07	0.07	0.07	0.08	0.08	0.05	0.04	0.05	0.03	0.03	0.05	0.07	0.06	0.07	0.08
27	0.1	0.11	0.14	0.16	0.13	0.13	0.13	0.12	0.12	0.13	0.13	0.11	0.11	0.1	0.09	0.1	0.11	0.12	0.13	0.13	0.13	0.14	0.12	0.15	0.18	0.14	0.1	0.09	0.1	0.1	0.1	0.14	0.15	0.15	0.15	0.15	0.15	0.16	0.16	0.13	0.12	0.1	0.08	0.1	0.13	0.14	0.13	0.15	0.15
28	0.22	0.22	0.24	0.24	0.23	0.23	0.23	0.23	0.23	0.23	0.24	0.2	0.21	0.22	0.2	0.22	0.22	0.23	0.24	0.23	0.23	0.24	0.23	0.24	0.24	0.23	0.19	0.2	0.19	0.22	0.22	0.23	0.23	0.24	0.24	0.24	0.25	0.26	0.27	0.24	0.24	0.21	0.12	0.22	0.23	0.22	0.23	0.23	0.23
28	0.04	0.04	0.05	0.05	0.05	0.04	0.04	0.04	0.04	0.04	0.05	0.03	0.04	0.04	0.04	0.04	0.04	0.04	0.05	0.04	0.05	0.05	0.04	0.05	0.06	0.04	0.04	0.03	0.04	0.04	0.04	0.05	0.05	0.05	0.05	0.06	0.06	0.06	0.07	0.05	0.04	0.04	0.05	0.04	0.04	0.04	0.05	0.05	0.05
28	0.04	0.05	0.05	0.06	0.05	0.05	0.05	0.05	0.05	0.05	0.05	0.04	0.04	0.04	0.04	0.04	0.04	0.05	0.05	0.05	0.05	0.05	0.05	0.06	0.06	0.05	0.04	0.04	0.04	0.05	0.04	0.05	0.06	0.06	0.06	0.06	0.06	0.06	0.06	0.05	0.05	0.04	0.03	0.04	0.05	0.05	0.05	0.06	0.06
28	0.06	0.07	0.09	0.1	0.08	0.08	0.08	0.08	0.07	0.08	0.09	0.07	0.07	0.06	0.05	0.06	0.07	0.07	0.09	0.08	0.09	0.09	0.07	0.1	0.13	0.09	0.07	0.06	0.07	0.06	0.07	0.09	0.09	0.1	0.1	0.11	0.1	0.13	0.13	0.09	0.09	0.07	0.07	0.06	0.08	0.09	0.09	0.09	0.09
28	0.21	0.22	0.23	0.23	0.22	0.22	0.22	0.22	0.22	0.22	0.23	0.2	0.2	0.21	0.2	0.21	0.21	0.22	0.23	0.22	0.23	0.23	0.22	0.23	0.24	0.22	0.19	0.19	0.18	0.21	0.21	0.23	0.23	0.23	0.24	0.24	0.24	0.25	0.25	0.23	0.22	0.2	0.13	0.21	0.22	0.22	0.22	0.22	0.23
28	0.41	0.42	0.47	0.46	0.44	0.44	0.43	0.43	0.43	0.44	0.48	0.37	0.4	0.39	0.38	0.41	0.41	0.42	0.46	0.45	0.45	0.48	0.43	0.47	0.51	0.44	0.36	0.37	0.37	0.41	0.41	0.45	0.45	0.47	0.49	0.52	0.51	0.55	0.57	0.47	0.44	0.41	0.26	0.41	0.43	0.43	0.45	0.45	0.46
28	0.75	0.75	0.76	0.74	0.75	0.75	0.75	0.76	0.76	0.75	0.77	0.68	0.71	0.72	0.7	0.74	0.75	0.75	0.76	0.76	0.76	0.76	0.75	0.74	0.7	0.73	0.63	0.69	0.64	0.75	0.74	0.75	0.75	0.75	0.76	0.75	0.78	0.78	0.78	0.77	0.75	0.69	0.41	0.74	0.74	0.72	0.75	0.73	0.74
28	0.64	0.65	0.65	0.63	0.65	0.65	0.65	0.65	0.65	0.65	0.66	0.59	0.6	0.61	0.6	0.64	0.64	0.65	0.65	0.65	0.65	0.66	0.64	0.64	0.6	0.63	0.55	0.59	0.55	0.64	0.64	0.64	0.64	0.64	0.66	0.64	0.68	0.68	0.68	0.67	0.65	0.6	0.35	0.64	0.64	0.62	0.64	0.63	0.64
28	0.18	0.19	0.2	0.21	0.2	0.2	0.19	0.19	0.2	0.2	0.21	0.16	0.18	0.18	0.17	0.18	0.19	0.19	0.2	0.2	0.2	0.21	0.19	0.2	0.21	0.19	0.16	0.17	0.16	0.18	0.18	0.2	0.2	0.21	0.21	0.21	0.22	0.23	0.23	0.2	0.19	0.17	0.12	0.18	0.19	0.19	0.2	0.2	0.21
28	0.24	0.25	0.26	0.26	0.26	0.26	0.26	0.25	0.25	0.26	0.26	0.23	0.24	0.24	0.23	0.24	0.25	0.25	0.26	0.26	0.26	0.26	0.25	0.26	0.25	0.25	0.21	0.22	0.22	0.24	0.25	0.26	0.26	0.26	0.27	0.26	0.26	0.27	0.26	0.26	0.25	0.23	0.15	0.24	0.25	0.25	0.25	0.25	0.26
29	0.35	0.36	0.36	0.36	0.36	0.36	0.36	0.36	0.36	0.36	0.37	0.32	0.34	0.34	0.33	0.35	0.36	0.36	0.36	0.36	0.36	0.36	0.36	0.36	0.33	0.35	0.3	0.31	0.31	0.35	0.35	0.36	0.36	0.36	0.36	0.35	0.37	0.37	0.37	0.37	0.37	0.33	0.2	0.35	0.35	0.35	0.36	0.35	0.36
29	0.74	0.74	0.73	0.72	0.74	0.74	0.74	0.75	0.74	0.74	0.75	0.68	0.7	0.71	0.69	0.74	0.74	0.74	0.74	0.74	0.74	0.74	0.74	0.72	0.66	0.71	0.64	0.67	0.63	0.75	0.74	0.73	0.73	0.72	0.74	0.71	0.75	0.73	0.73	0.75	0.74	0.69	0.4	0.73	0.72	0.71	0.73	0.71	0.72
29	0.54	0.55	0.54	0.53	0.54	0.54	0.55	0.55	0.55	0.55	0.55	0.49	0.52	0.51	0.52	0.54	0.54	0.54	0.55	0.55	0.55	0.55	0.54	0.53	0.49	0.54	0.47	0.48	0.49	0.55	0.54	0.54	0.54	0.54	0.55	0.53	0.56	0.55	0.54	0.56	0.53	0.5	0.31	0.54	0.53	0.52	0.54	0.53	0.53
29	0.23	0.23	0.23	0.23	0.23	0.23	0.23	0.23	0.23	0.24	0.23	0.21	0.22	0.22	0.22	0.23	0.23	0.23	0.23	0.23	0.23	0.23	0.23	0.23	0.21	0.22	0.2	0.21	0.19	0.24	0.23	0.23	0.23	0.23	0.23	0.22	0.23	0.23	0.23	0.24	0.23	0.21	0.12	0.23	0.23	0.22	0.23	0.23	0.23
29	0.46	0.47	0.47	0.46	0.47	0.47	0.47	0.47	0.47	0.47	0.47	0.42	0.43	0.45	0.44	0.46	0.46	0.47	0.47	0.47	0.47	0.47	0.47	0.47	0.44	0.46	0.39	0.42	0.4	0.47	0.46	0.47	0.47	0.47	0.48	0.46	0.48	0.48	0.47	0.48	0.47	0.42	0.26	0.46	0.46	0.45	0.46	0.46	0.47
29	0.45	0.46	0.47	0.47	0.46	0.46	0.46	0.46	0.46	0.47	0.48	0.41	0.44	0.45	0.41	0.45	0.46	0.46	0.47	0.47	0.47	0.47	0.46	0.46	0.44	0.45	0.4	0.41	0.38	0.45	0.45	0.47	0.47	0.46	0.47	0.47	0.48	0.49	0.49	0.47	0.45	0.41	0.27	0.45	0.46	0.45	0.46	0.46	0.47
29	0.13	0.13	0.15	0.15	0.14	0.14	0.14	0.14	0.14	0.14	0.16	0.12	0.12	0.13	0.13	0.13	0.13	0.14	0.15	0.14	0.15	0.16	0.14	0.15	0.17	0.14	0.12	0.11	0.13	0.13	0.13	0.15	0.15	0.15	0.16	0.17	0.17	0.19	0.2	0.15	0.15	0.13	0.09	0.13	0.14	0.14	0.15	0.15	0.15
29	0.09	0.09	0.1	0.11	0.1	0.1	0.1	0.1	0.1	0.1	0.1	0.09	0.09	0.09	0.09	0.09	0.09	0.1	0.1	0.1	0.1	0.11	0.1	0.1	0.11	0.1	0.08	0.09	0.08	0.09	0.09	0.1	0.1	0.1	0.11	0.11	0.11	0.12	0.12	0.1	0.1	0.09	0.06	0.09	0.1	0.1	0.1	0.1	0.11
29	0.11	0.11	0.12	0.12	0.12	0.11	0.11	0.11	0.11	0.12	0.12	0.1	0.1	0.11	0.1	0.1	0.11	0.11	0.12	0.11	0.12	0.12	0.11	0.12	0.12	0.11	0.09	0.1	0.09	0.11	0.11	0.12	0.12	0.12	0.12	0.12	0.13	0.13	0.14	0.12	0.12	0.1	0.07	0.11	0.11	0.11	0.11	0.12	0.12
29	0.69	0.69	0.67	0.66	0.68	0.69	0.69	0.69	0.69	0.69	0.68	0.64	0.65	0.67	0.64	0.69	0.69	0.69	0.68	0.69	0.69	0.68	0.69	0.66	0.58	0.66	0.59	0.62	0.59	0.7	0.69	0.67	0.67	0.66	0.67	0.63	0.68	0.64	0.63	0.69	0.68	0.63	0.37	0.69	0.67	0.65	0.67	0.66	0.66
29	0.47	0.47	0.47	0.46	0.47	0.48	0.48	0.47	0.47	0.48	0.47	0.44	0.46	0.46	0.45	0.47	0.47	0.48	0.47	0.48	0.48	0.47	0.47	0.46	0.42	0.46	0.42	0.43	0.41	0.47	0.47	0.46	0.47	0.46	0.47	0.45	0.47	0.45	0.45	0.48	0.46	0.42	0.24	0.47	0.47	0.45	0.46	0.46	0.47
30	0.53	0.53	0.53	0.52	0.54	0.53	0.54	0.54	0.54	0.54	0.53	0.51	0.5	0.51	0.51	0.52	0.53	0.53	0.54	0.53	0.54	0.54	0.53	0.52	0.48	0.51	0.46	0.52	0.44	0.54	0.53	0.53	0.53	0.53	0.53	0.52	0.55	0.54	0.54	0.54	0.54	0.51	0.3	0.52	0.52	0.51	0.52	0.52	0.52
30	0.57	0.57	0.57	0.56	0.57	0.57	0.58	0.58	0.58	0.58	0.58	0.53	0.55	0.56	0.55	0.57	0.57	0.58	0.58	0.58	0.58	0.58	0.57	0.56	0.51	0.55	0.49	0.52	0.48	0.58	0.57	0.57	0.57	0.57	0.58	0.56	0.59	0.59	0.58	0.58	0.57	0.52	0.33	0.57	0.56	0.55	0.56	0.56	0.56
30	0.09	0.1	0.1	0.1	0.1	0.1	0.1	0.1	0.1	0.1	0.1	0.09	0.09	0.09	0.09	0.09	0.09	0.1	0.1	0.1	0.1	0.1	0.1	0.1	0.09	0.09	0.09	0.08	0.08	0.1	0.09	0.1	0.1	0.1	0.1	0.1	0.1	0.1	0.1	0.1	0.1	0.09	0.06	0.09	0.1	0.1	0.1	0.1	0.1
30	0.12	0.12	0.12	0.13	0.13	0.13	0.13	0.13	0.13	0.13	0.13	0.11	0.12	0.12	0.12	0.12	0.13	0.13	0.13	0.13	0.13	0.13	0.13	0.12	0.11	0.12	0.11	0.12	0.11	0.13	0.13	0.13	0.13	0.13	0.13	0.12	0.13	0.12	0.12	0.13	0.13	0.11	0.07	0.12	0.13	0.12	0.12	0.12	0.13
30	0.26	0.26	0.26	0.26	0.26	0.26	0.26	0.26	0.26	0.26	0.26	0.23	0.24	0.24	0.25	0.26	0.26	0.26	0.26	0.26	0.26	0.26	0.26	0.26	0.24	0.25	0.22	0.23	0.22	0.26	0.26	0.26	0.26	0.26	0.26	0.25	0.27	0.26	0.26	0.26	0.25	0.23	0.14	0.26	0.26	0.25	0.26	0.26	0.26
30	0.25	0.25	0.25	0.24	0.25	0.25	0.25	0.25	0.25	0.25	0.25	0.22	0.24	0.24	0.23	0.24	0.25	0.25	0.25	0.25	0.25	0.25	0.25	0.24	0.22	0.24	0.21	0.22	0.2	0.25	0.24	0.25	0.25	0.24	0.25	0.23	0.25	0.24	0.23	0.25	0.24	0.22	0.13	0.24	0.24	0.24	0.25	0.24	0.24
30	0.24	0.24	0.25	0.24	0.24	0.25	0.24	0.24	0.24	0.24	0.25	0.23	0.23	0.23	0.22	0.24	0.24	0.24	0.25	0.25	0.25	0.25	0.24	0.24	0.23	0.24	0.21	0.21	0.2	0.25	0.24	0.24	0.24	0.24	0.25	0.24	0.25	0.24	0.24	0.25	0.24	0.21	0.13	0.24	0.24	0.24	0.24	0.24	0.24
30	0.29	0.3	0.32	0.31	0.3	0.3	0.3	0.3	0.3	0.31	0.32	0.28	0.27	0.27	0.27	0.29	0.29	0.3	0.31	0.31	0.31	0.32	0.3	0.31	0.33	0.29	0.26	0.27	0.25	0.29	0.29	0.31	0.31	0.31	0.33	0.33	0.34	0.36	0.36	0.32	0.3	0.28	0.17	0.29	0.3	0.29	0.3	0.3	0.31
31	0.07	0.09	0.16	0.15	0.11	0.11	0.09	0.09	0.09	0.11	0.17	0.08	0.07	0.06	0.04	0.06	0.07	0.09	0.15	0.12	0.13	0.16	0.09	0.18	0.29	0.11	0.08	0.06	0.08	0.06	0.07	0.14	0.14	0.17	0.19	0.25	0.19	0.28	0.29	0.14	0.12	0.09	0.13	0.06	0.11	0.12	0.15	0.15	0.15
31	0.05	0.09	0.2	0.19	0.12	0.12	0.1	0.09	0.09	0.13	0.22	0.06	0.06	0.04	0.03	0.05	0.06	0.09	0.19	0.14	0.16	0.22	0.1	0.23	0.43	0.14	0.07	0.04	0.07	0.04	0.06	0.17	0.17	0.21	0.26	0.37	0.27	0.41	0.44	0.17	0.14	0.09	0.12	0.05	0.12	0.14	0.19	0.19	0.19
31	0.05	0.08	0.19	0.17	0.11	0.11	0.09	0.08	0.08	0.12	0.21	0.05	0.05	0.04	0.02	0.05	0.05	0.08	0.18	0.13	0.14	0.2	0.09	0.22	0.4	0.12	0.07	0.04	0.07	0.04	0.06	0.15	0.15	0.2	0.24	0.35	0.25	0.4	0.41	0.16	0.13	0.08	0.12	0.05	0.11	0.12	0.17	0.17	0.18
31	0.04	0.08	0.19	0.17	0.1	0.11	0.08	0.08	0.07	0.11	0.21	0.04	0.04	0.03	0.01	0.04	0.05	0.08	0.18	0.13	0.14	0.21	0.08	0.22	0.42	0.12	0.07	0.03	0.06	0.03	0.05	0.15	0.15	0.2	0.25	0.37	0.26	0.42	0.44	0.16	0.13	0.07	0.13	0.04	0.1	0.12	0.17	0.18	0.18
31	0.05	0.08	0.19	0.18	0.11	0.11	0.09	0.08	0.08	0.12	0.22	0.05	0.05	0.04	0.02	0.05	0.05	0.08	0.19	0.13	0.15	0.21	0.09	0.23	0.42	0.12	0.07	0.04	0.07	0.04	0.06	0.16	0.16	0.21	0.25	0.37	0.27	0.42	0.44	0.17	0.13	0.08	0.13	0.05	0.11	0.13	0.18	0.18	0.18
31	0.05	0.09	0.2	0.18	0.12	0.12	0.09	0.09	0.09	0.12	0.22	0.05	0.05	0.04	0.03	0.05	0.06	0.09	0.19	0.14	0.15	0.22	0.1	0.23	0.42	0.13	0.07	0.04	0.07	0.04	0.06	0.16	0.16	0.21	0.26	0.37	0.27	0.42	0.44	0.17	0.14	0.08	0.13	0.05	0.11	0.13	0.18	0.18	0.19
31	0.05	0.09	0.2	0.18	0.11	0.11	0.09	0.09	0.09	0.12	0.22	0.05	0.05	0.04	0.02	0.05	0.06	0.09	0.19	0.14	0.15	0.21	0.09	0.23	0.42	0.13	0.07	0.04	0.07	0.04	0.06	0.16	0.16	0.21	0.25	0.37	0.27	0.42	0.44	0.17	0.14	0.08	0.13	0.05	0.11	0.13	0.18	0.18	0.19
31	0.06	0.09	0.2	0.19	0.12	0.12	0.1	0.09	0.09	0.13	0.23	0.06	0.06	0.05	0.03	0.05	0.06	0.09	0.2	0.14	0.16	0.22	0.1	0.24	0.43	0.14	0.08	0.05	0.08	0.05	0.07	0.17	0.17	0.22	0.26	0.38	0.28	0.42	0.45	0.18	0.14	0.09	0.14	0.06	0.12	0.14	0.19	0.19	0.19
31	0.06	0.1	0.21	0.19	0.13	0.13	0.11	0.1	0.1	0.13	0.23	0.06	0.06	0.05	0.03	0.06	0.07	0.1	0.2	0.15	0.16	0.23	0.11	0.24	0.43	0.14	0.08	0.05	0.08	0.05	0.07	0.17	0.17	0.22	0.27	0.38	0.28	0.43	0.45	0.18	0.14	0.1	0.16	0.06	0.12	0.14	0.19	0.19	0.2
31	0.11	0.14	0.25	0.24	0.17	0.17	0.15	0.15	0.14	0.18	0.27	0.1	0.11	0.1	0.08	0.11	0.12	0.15	0.24	0.19	0.21	0.27	0.15	0.28	0.46	0.19	0.12	0.09	0.12	0.1	0.12	0.22	0.22	0.27	0.31	0.41	0.32	0.45	0.47	0.22	0.19	0.13	0.17	0.11	0.17	0.19	0.24	0.24	0.24
31	0.07	0.1	0.2	0.19	0.13	0.13	0.11	0.11	0.1	0.14	0.21	0.07	0.08	0.06	0.05	0.07	0.08	0.11	0.19	0.15	0.16	0.21	0.11	0.23	0.38	0.15	0.09	0.06	0.09	0.06	0.08	0.17	0.17	0.21	0.25	0.33	0.26	0.38	0.4	0.17	0.14	0.11	0.14	0.07	0.13	0.15	0.18	0.19	0.19
32	0.06	0.08	0.17	0.16	0.11	0.11	0.09	0.09	0.09	0.11	0.18	0.06	0.06	0.05	0.03	0.05	0.06	0.08	0.16	0.12	0.13	0.18	0.09	0.19	0.33	0.12	0.08	0.05	0.08	0.05	0.06	0.14	0.15	0.18	0.21	0.28	0.22	0.32	0.34	0.15	0.12	0.09	0.12	0.06	0.11	0.13	0.15	0.16	0.16
32	0.07	0.11	0.21	0.21	0.14	0.14	0.12	0.11	0.11	0.15	0.23	0.07	0.08	0.07	0.05	0.07	0.08	0.11	0.2	0.16	0.17	0.23	0.12	0.24	0.41	0.16	0.1	0.06	0.09	0.06	0.08	0.18	0.19	0.23	0.27	0.36	0.28	0.41	0.43	0.19	0.16	0.11	0.14	0.07	0.14	0.16	0.2	0.2	0.21
32	0.07	0.1	0.21	0.2	0.13	0.13	0.11	0.11	0.1	0.14	0.23	0.07	0.07	0.06	0.04	0.07	0.07	0.11	0.2	0.16	0.17	0.23	0.11	0.24	0.42	0.15	0.09	0.06	0.09	0.06	0.08	0.18	0.18	0.23	0.27	0.37	0.29	0.43	0.45	0.19	0.15	0.11	0.14	0.07	0.13	0.15	0.2	0.2	0.21
32	0.08	0.11	0.22	0.21	0.14	0.14	0.13	0.12	0.12	0.15	0.24	0.08	0.08	0.07	0.05	0.08	0.09	0.12	0.21	0.16	0.18	0.23	0.12	0.25	0.42	0.16	0.1	0.07	0.1	0.07	0.09	0.19	0.19	0.24	0.27	0.37	0.29	0.43	0.46	0.2	0.17	0.12	0.15	0.08	0.14	0.16	0.2	0.21	0.21
32	0.06	0.1	0.21	0.2	0.13	0.13	0.11	0.1	0.1	0.14	0.23	0.06	0.07	0.06	0.04	0.06	0.07	0.1	0.2	0.15	0.17	0.22	0.11	0.24	0.42	0.15	0.09	0.05	0.08	0.05	0.07	0.18	0.18	0.22	0.26	0.37	0.28	0.43	0.45	0.18	0.15	0.11	0.14	0.06	0.13	0.15	0.19	0.2	0.2
32	0.08	0.12	0.23	0.22	0.15	0.15	0.13	0.12	0.12	0.16	0.25	0.08	0.09	0.08	0.05	0.08	0.09	0.12	0.22	0.17	0.19	0.24	0.13	0.26	0.44	0.17	0.11	0.07	0.1	0.07	0.09	0.2	0.2	0.25	0.29	0.38	0.3	0.44	0.46	0.2	0.17	0.12	0.15	0.08	0.15	0.17	0.21	0.22	0.22
32	0.05	0.08	0.19	0.18	0.11	0.11	0.09	0.09	0.09	0.12	0.21	0.05	0.05	0.04	0.02	0.05	0.06	0.08	0.18	0.13	0.15	0.2	0.09	0.22	0.39	0.13	0.07	0.04	0.07	0.04	0.06	0.16	0.16	0.2	0.24	0.34	0.26	0.41	0.43	0.17	0.14	0.1	0.13	0.05	0.11	0.13	0.17	0.18	0.18
32	0.07	0.1	0.21	0.21	0.14	0.13	0.12	0.11	0.11	0.14	0.23	0.07	0.08	0.06	0.04	0.06	0.08	0.11	0.2	0.15	0.17	0.22	0.11	0.24	0.41	0.16	0.09	0.06	0.09	0.06	0.08	0.18	0.19	0.23	0.26	0.35	0.28	0.42	0.44	0.18	0.15	0.11	0.14	0.07	0.13	0.16	0.19	0.2	0.21
32	0.06	0.09	0.2	0.2	0.13	0.13	0.11	0.1	0.1	0.13	0.22	0.06	0.07	0.05	0.03	0.06	0.07	0.1	0.19	0.14	0.16	0.21	0.1	0.23	0.4	0.15	0.08	0.05	0.08	0.05	0.07	0.17	0.18	0.22	0.25	0.34	0.27	0.41	0.43	0.18	0.15	0.11	0.13	0.06	0.12	0.15	0.18	0.19	0.2
32	0.06	0.1	0.2	0.2	0.13	0.13	0.11	0.1	0.1	0.14	0.22	0.06	0.07	0.05	0.03	0.06	0.07	0.1	0.19	0.15	0.16	0.22	0.11	0.23	0.41	0.15	0.09	0.05	0.08	0.05	0.07	0.18	0.18	0.22	0.26	0.35	0.28	0.42	0.44	0.18	0.15	0.11	0.14	0.06	0.13	0.15	0.19	0.2	0.2
32	0.05	0.08	0.18	0.18	0.11	0.11	0.09	0.08	0.08	0.12	0.21	0.05	0.05	0.04	0.02	0.04	0.05	0.08	0.18	0.13	0.15	0.2	0.09	0.21	0.39	0.13	0.07	0.04	0.07	0.04	0.06	0.16	0.16	0.2	0.24	0.34	0.26	0.4	0.43	0.17	0.14	0.1	0.13	0.05	0.11	0.13	0.17	0.17	0.18
32	0.03	0.05	0.1	0.1	0.06	0.06	0.05	0.05	0.05	0.07	0.12	0.04	0.04	0.03	0.02	0.03	0.03	0.05	0.1	0.07	0.08	0.11	0.05	0.12	0.21	0.07	0.06	0.04	0.06	0.02	0.03	0.09	0.09	0.11	0.13	0.18	0.14	0.22	0.23	0.09	0.08	0.09	0.15	0.03	0.06	0.07	0.09	0.1	0.1
33	0.21	0.23	0.29	0.3	0.25	0.25	0.24	0.24	0.24	0.26	0.29	0.2	0.22	0.2	0.18	0.21	0.22	0.24	0.28	0.26	0.27	0.3	0.24	0.31	0.39	0.26	0.21	0.21	0.2	0.2	0.22	0.28	0.28	0.31	0.32	0.35	0.32	0.38	0.38	0.27	0.26	0.2	0.18	0.21	0.26	0.28	0.29	0.29	0.3
33	0.11	0.15	0.25	0.26	0.18	0.18	0.16	0.15	0.15	0.19	0.27	0.11	0.12	0.1	0.08	0.1	0.12	0.15	0.24	0.2	0.21	0.27	0.16	0.29	0.46	0.2	0.13	0.1	0.13	0.1	0.12	0.23	0.23	0.28	0.31	0.4	0.32	0.45	0.47	0.23	0.19	0.15	0.16	0.11	0.18	0.21	0.24	0.25	0.26
33	0.18	0.22	0.33	0.33	0.25	0.25	0.24	0.22	0.22	0.26	0.34	0.17	0.19	0.17	0.14	0.18	0.19	0.22	0.32	0.27	0.29	0.34	0.23	0.36	0.52	0.27	0.19	0.16	0.19	0.17	0.19	0.3	0.31	0.35	0.38	0.47	0.39	0.52	0.54	0.3	0.26	0.21	0.21	0.18	0.25	0.28	0.31	0.32	0.33
33	0.15	0.19	0.3	0.29	0.22	0.22	0.2	0.19	0.19	0.23	0.32	0.14	0.16	0.14	0.12	0.15	0.16	0.19	0.29	0.24	0.26	0.32	0.2	0.33	0.5	0.24	0.17	0.14	0.16	0.14	0.16	0.27	0.27	0.32	0.36	0.45	0.37	0.51	0.53	0.28	0.24	0.18	0.19	0.15	0.22	0.24	0.28	0.29	0.29
33	0.08	0.11	0.21	0.2	0.14	0.14	0.12	0.11	0.11	0.15	0.24	0.07	0.08	0.07	0.05	0.07	0.08	0.11	0.21	0.16	0.17	0.23	0.12	0.24	0.41	0.15	0.1	0.06	0.09	0.07	0.09	0.18	0.18	0.23	0.27	0.37	0.29	0.44	0.47	0.2	0.16	0.12	0.15	0.08	0.13	0.15	0.2	0.2	0.2
33	0.05	0.08	0.19	0.17	0.11	0.11	0.09	0.08	0.08	0.12	0.21	0.05	0.05	0.05	0.03	0.05	0.06	0.08	0.18	0.13	0.15	0.21	0.09	0.21	0.39	0.13	0.07	0.04	0.07	0.04	0.06	0.15	0.16	0.2	0.25	0.35	0.27	0.42	0.44	0.17	0.14	0.09	0.13	0.05	0.11	0.12	0.17	0.17	0.18
33	0.04	0.07	0.18	0.16	0.1	0.1	0.08	0.07	0.07	0.11	0.2	0.04	0.04	0.03	0.02	0.04	0.04	0.07	0.17	0.12	0.14	0.2	0.08	0.2	0.39	0.12	0.06	0.03	0.06	0.03	0.05	0.14	0.14	0.19	0.24	0.34	0.26	0.41	0.44	0.16	0.13	0.08	0.13	0.04	0.1	0.11	0.16	0.16	0.17
33	0.06	0.09	0.2	0.19	0.12	0.12	0.1	0.09	0.09	0.13	0.22	0.06	0.06	0.05	0.03	0.06	0.06	0.09	0.19	0.14	0.16	0.22	0.1	0.23	0.41	0.14	0.08	0.05	0.08	0.05	0.07	0.17	0.17	0.21	0.26	0.36	0.28	0.42	0.45	0.18	0.15	0.1	0.14	0.06	0.12	0.14	0.18	0.18	0.19
33	0.11	0.15	0.26	0.26	0.18	0.18	0.16	0.15	0.15	0.19	0.28	0.11	0.12	0.11	0.08	0.11	0.12	0.15	0.25	0.2	0.22	0.28	0.16	0.29	0.47	0.2	0.13	0.1	0.13	0.1	0.12	0.23	0.23	0.28	0.32	0.42	0.33	0.47	0.49	0.23	0.2	0.15	0.16	0.11	0.18	0.21	0.24	0.25	0.26
33	0.1	0.14	0.25	0.24	0.17	0.17	0.15	0.14	0.14	0.18	0.27	0.1	0.11	0.09	0.07	0.1	0.11	0.14	0.24	0.19	0.21	0.26	0.15	0.28	0.46	0.19	0.12	0.09	0.12	0.09	0.11	0.22	0.22	0.27	0.3	0.4	0.32	0.46	0.49	0.22	0.19	0.14	0.17	0.1	0.17	0.19	0.23	0.24	0.24
33	0.07	0.11	0.21	0.21	0.14	0.14	0.12	0.11	0.11	0.14	0.24	0.07	0.08	0.06	0.04	0.07	0.08	0.11	0.2	0.16	0.17	0.23	0.11	0.24	0.42	0.15	0.09	0.06	0.09	0.06	0.08	0.18	0.18	0.23	0.27	0.37	0.29	0.44	0.46	0.19	0.16	0.11	0.14	0.07	0.13	0.15	0.2	0.2	0.21
33	0.07	0.09	0.19	0.18	0.12	0.12	0.1	0.1	0.1	0.13	0.21	0.07	0.07	0.06	0.04	0.06	0.07	0.1	0.18	0.14	0.15	0.2	0.1	0.21	0.37	0.14	0.09	0.06	0.08	0.06	0.07	0.16	0.16	0.2	0.24	0.33	0.26	0.39	0.41	0.17	0.15	0.11	0.13	0.07	0.12	0.13	0.18	0.18	0.18
34	0.39	0.42	0.51	0.51	0.46	0.45	0.44	0.43	0.43	0.46	0.51	0.36	0.39	0.38	0.35	0.39	0.4	0.43	0.5	0.47	0.48	0.52	0.44	0.53	0.64	0.47	0.38	0.36	0.36	0.39	0.4	0.49	0.5	0.53	0.56	0.61	0.56	0.65	0.66	0.49	0.45	0.39	0.31	0.39	0.45	0.47	0.5	0.51	0.51
34	0.12	0.15	0.25	0.25	0.18	0.18	0.17	0.16	0.16	0.19	0.28	0.11	0.12	0.11	0.09	0.12	0.13	0.16	0.25	0.2	0.22	0.27	0.16	0.28	0.45	0.2	0.13	0.11	0.13	0.11	0.13	0.23	0.23	0.27	0.31	0.4	0.33	0.47	0.49	0.24	0.21	0.16	0.16	0.12	0.18	0.2	0.24	0.24	0.25
34	0.06	0.09	0.2	0.19	0.12	0.12	0.1	0.1	0.1	0.13	0.22	0.06	0.07	0.06	0.04	0.06	0.07	0.1	0.19	0.14	0.16	0.21	0.1	0.22	0.4	0.14	0.08	0.05	0.08	0.06	0.07	0.17	0.17	0.21	0.25	0.35	0.28	0.42	0.45	0.18	0.15	0.11	0.14	0.06	0.12	0.14	0.18	0.18	0.19
34	0.11	0.14	0.24	0.23	0.17	0.17	0.16	0.15	0.15	0.18	0.27	0.11	0.11	0.11	0.09	0.11	0.12	0.15	0.24	0.19	0.21	0.26	0.15	0.27	0.43	0.19	0.13	0.1	0.12	0.11	0.12	0.21	0.22	0.26	0.3	0.39	0.32	0.46	0.48	0.23	0.2	0.15	0.17	0.11	0.17	0.19	0.23	0.23	0.23
34	0.05	0.08	0.18	0.17	0.11	0.11	0.09	0.09	0.08	0.12	0.21	0.05	0.05	0.05	0.03	0.05	0.06	0.08	0.18	0.13	0.15	0.2	0.09	0.21	0.38	0.13	0.07	0.04	0.07	0.04	0.06	0.15	0.15	0.2	0.24	0.34	0.26	0.41	0.44	0.17	0.14	0.1	0.13	0.05	0.11	0.12	0.17	0.17	0.17
34	0.1	0.14	0.24	0.23	0.17	0.17	0.15	0.14	0.14	0.17	0.26	0.1	0.11	0.1	0.08	0.1	0.11	0.14	0.23	0.19	0.2	0.26	0.15	0.27	0.44	0.18	0.12	0.09	0.11	0.1	0.11	0.21	0.21	0.25	0.3	0.39	0.32	0.46	0.48	0.22	0.19	0.14	0.16	0.1	0.16	0.18	0.22	0.23	0.23
34	0.11	0.14	0.25	0.24	0.17	0.17	0.15	0.15	0.15	0.18	0.27	0.1	0.11	0.1	0.08	0.11	0.12	0.15	0.24	0.19	0.21	0.26	0.15	0.28	0.45	0.19	0.13	0.09	0.12	0.1	0.12	0.22	0.22	0.26	0.31	0.4	0.32	0.47	0.49	0.23	0.19	0.15	0.16	0.11	0.17	0.19	0.23	0.24	0.24
34	0.07	0.1	0.21	0.19	0.13	0.13	0.11	0.1	0.1	0.14	0.23	0.07	0.07	0.06	0.04	0.07	0.07	0.1	0.2	0.15	0.17	0.23	0.11	0.24	0.41	0.15	0.09	0.06	0.08	0.06	0.08	0.17	0.18	0.22	0.27	0.37	0.29	0.43	0.46	0.19	0.16	0.11	0.14	0.07	0.13	0.14	0.19	0.19	0.2
34	0.06	0.09	0.2	0.19	0.12	0.12	0.1	0.1	0.1	0.13	0.23	0.06	0.06	0.06	0.04	0.06	0.07	0.1	0.19	0.14	0.16	0.22	0.1	0.23	0.41	0.14	0.08	0.05	0.08	0.05	0.07	0.17	0.17	0.21	0.26	0.36	0.28	0.43	0.45	0.18	0.15	0.1	0.13	0.06	0.12	0.14	0.18	0.19	0.19
34	0.05	0.08	0.19	0.17	0.11	0.11	0.09	0.08	0.08	0.12	0.21	0.04	0.05	0.04	0.02	0.04	0.05	0.08	0.18	0.13	0.14	0.2	0.09	0.21	0.4	0.12	0.07	0.04	0.06	0.04	0.06	0.15	0.15	0.2	0.25	0.35	0.26	0.41	0.44	0.17	0.13	0.09	0.14	0.05	0.1	0.12	0.17	0.17	0.18
34	0.05	0.08	0.19	0.17	0.11	0.11	0.09	0.08	0.08	0.12	0.21	0.04	0.05	0.04	0.02	0.04	0.05	0.08	0.18	0.13	0.15	0.21	0.09	0.22	0.4	0.13	0.07	0.04	0.06	0.04	0.06	0.15	0.16	0.2	0.25	0.35	0.26	0.42	0.44	0.17	0.13	0.08	0.13	0.05	0.11	0.12	0.17	0.17	0.18
34	0.03	0.06	0.17	0.15	0.09	0.09	0.07	0.06	0.06	0.1	0.2	0.03	0.03	0.02	0.01	0.03	0.04	0.07	0.16	0.11	0.13	0.19	0.07	0.2	0.39	0.11	0.05	0.02	0.05	0.02	0.04	0.14	0.14	0.18	0.23	0.34	0.25	0.4	0.43	0.15	0.12	0.07	0.12	0.03	0.09	0.1	0.16	0.15	0.16
34	0.03	0.06	0.16	0.15	0.09	0.09	0.07	0.06	0.06	0.1	0.19	0.03	0.03	0.02	0.01	0.03	0.03	0.06	0.16	0.11	0.12	0.18	0.07	0.19	0.37	0.1	0.05	0.02	0.05	0.02	0.04	0.13	0.13	0.18	0.22	0.33	0.24	0.39	0.42	0.15	0.12	0.07	0.11	0.03	0.08	0.1	0.15	0.15	0.15
34	0.03	0.06	0.16	0.14	0.08	0.08	0.07	0.06	0.06	0.09	0.18	0.03	0.03	0.02	0.01	0.03	0.03	0.06	0.15	0.11	0.12	0.18	0.07	0.19	0.36	0.1	0.05	0.02	0.04	0.02	0.04	0.13	0.13	0.17	0.21	0.32	0.24	0.38	0.4	0.14	0.11	0.07	0.1	0.03	0.08	0.1	0.14	0.14	0.15
35	0.08	0.1	0.19	0.19	0.13	0.13	0.12	0.11	0.11	0.14	0.21	0.08	0.08	0.08	0.06	0.08	0.08	0.11	0.18	0.15	0.16	0.21	0.11	0.21	0.35	0.15	0.1	0.07	0.09	0.07	0.09	0.17	0.17	0.21	0.24	0.31	0.26	0.38	0.41	0.18	0.16	0.13	0.13	0.08	0.13	0.14	0.18	0.18	0.19
35	0.06	0.09	0.18	0.17	0.11	0.11	0.1	0.09	0.09	0.12	0.2	0.06	0.07	0.06	0.04	0.06	0.07	0.09	0.17	0.13	0.14	0.19	0.1	0.2	0.35	0.13	0.08	0.05	0.08	0.05	0.07	0.15	0.15	0.19	0.23	0.31	0.25	0.38	0.41	0.16	0.15	0.11	0.13	0.06	0.11	0.13	0.16	0.17	0.17
35	0.08	0.1	0.19	0.18	0.13	0.13	0.12	0.11	0.11	0.14	0.21	0.07	0.08	0.08	0.06	0.07	0.08	0.11	0.18	0.15	0.16	0.2	0.11	0.21	0.35	0.15	0.1	0.07	0.09	0.07	0.09	0.17	0.17	0.2	0.24	0.31	0.26	0.39	0.41	0.18	0.16	0.12	0.12	0.08	0.13	0.14	0.17	0.18	0.18
35	0.06	0.09	0.18	0.17	0.12	0.12	0.1	0.1	0.1	0.13	0.21	0.06	0.07	0.06	0.04	0.06	0.07	0.09	0.17	0.13	0.15	0.2	0.1	0.2	0.35	0.13	0.08	0.05	0.08	0.06	0.07	0.15	0.16	0.19	0.23	0.32	0.26	0.39	0.42	0.17	0.15	0.12	0.13	0.06	0.11	0.13	0.16	0.17	0.17
35	0.09	0.12	0.2	0.19	0.14	0.14	0.13	0.12	0.12	0.15	0.23	0.08	0.09	0.09	0.07	0.09	0.09	0.12	0.2	0.16	0.17	0.22	0.12	0.23	0.37	0.16	0.11	0.08	0.1	0.09	0.1	0.18	0.18	0.22	0.26	0.34	0.28	0.42	0.44	0.2	0.17	0.14	0.14	0.09	0.14	0.15	0.19	0.19	0.19
35	0.07	0.1	0.18	0.18	0.12	0.12	0.11	0.1	0.1	0.13	0.21	0.07	0.07	0.07	0.05	0.07	0.08	0.1	0.18	0.14	0.15	0.2	0.11	0.21	0.35	0.14	0.09	0.06	0.08	0.07	0.08	0.16	0.16	0.2	0.24	0.32	0.26	0.39	0.42	0.17	0.15	0.12	0.13	0.07	0.12	0.13	0.17	0.17	0.18
35	0.04	0.07	0.16	0.16	0.1	0.1	0.09	0.08	0.08	0.11	0.19	0.04	0.05	0.04	0.02	0.04	0.05	0.07	0.16	0.12	0.13	0.18	0.08	0.19	0.34	0.12	0.07	0.04	0.06	0.04	0.05	0.14	0.14	0.18	0.22	0.3	0.24	0.37	0.4	0.15	0.13	0.1	0.13	0.04	0.1	0.11	0.15	0.15	0.16
35	0.09	0.11	0.2	0.19	0.14	0.14	0.13	0.12	0.12	0.15	0.22	0.08	0.09	0.09	0.06	0.09	0.09	0.12	0.19	0.16	0.17	0.21	0.12	0.22	0.35	0.16	0.11	0.08	0.1	0.09	0.1	0.17	0.18	0.21	0.25	0.32	0.27	0.39	0.42	0.19	0.17	0.13	0.14	0.09	0.14	0.15	0.19	0.19	0.19
35	0.07	0.1	0.19	0.19	0.13	0.13	0.12	0.11	0.11	0.14	0.22	0.07	0.08	0.07	0.06	0.07	0.08	0.11	0.19	0.15	0.16	0.21	0.11	0.22	0.37	0.15	0.1	0.06	0.09	0.07	0.08	0.17	0.17	0.21	0.25	0.33	0.27	0.4	0.43	0.18	0.16	0.12	0.14	0.08	0.13	0.14	0.18	0.18	0.19
35	0.04	0.07	0.16	0.15	0.09	0.09	0.08	0.07	0.07	0.1	0.19	0.04	0.04	0.04	0.02	0.04	0.04	0.07	0.15	0.11	0.13	0.18	0.08	0.19	0.34	0.11	0.06	0.03	0.06	0.03	0.05	0.13	0.14	0.18	0.22	0.31	0.24	0.38	0.41	0.15	0.13	0.09	0.12	0.04	0.09	0.1	0.14	0.15	0.15
35	0.04	0.06	0.14	0.13	0.08	0.09	0.07	0.07	0.06	0.09	0.16	0.04	0.04	0.04	0.02	0.03	0.04	0.06	0.13	0.1	0.11	0.16	0.07	0.16	0.3	0.1	0.07	0.03	0.05	0.03	0.04	0.12	0.12	0.15	0.19	0.26	0.21	0.34	0.36	0.13	0.12	0.08	0.11	0.04	0.08	0.09	0.13	0.13	0.13
36	0.05	0.08	0.18	0.18	0.11	0.11	0.1	0.09	0.08	0.12	0.21	0.06	0.06	0.04	0.03	0.05	0.06	0.08	0.18	0.13	0.15	0.2	0.09	0.21	0.38	0.13	0.07	0.04	0.07	0.04	0.06	0.16	0.16	0.2	0.24	0.34	0.26	0.4	0.42	0.16	0.13	0.1	0.15	0.05	0.11	0.13	0.17	0.17	0.17
36	0.04	0.07	0.17	0.16	0.1	0.1	0.08	0.08	0.07	0.11	0.2	0.04	0.04	0.03	0.02	0.04	0.05	0.07	0.17	0.12	0.14	0.19	0.08	0.2	0.38	0.12	0.06	0.03	0.06	0.03	0.05	0.14	0.15	0.19	0.23	0.33	0.25	0.4	0.43	0.16	0.13	0.09	0.14	0.04	0.1	0.11	0.16	0.16	0.16
36	0.07	0.1	0.21	0.21	0.14	0.14	0.12	0.11	0.11	0.14	0.23	0.07	0.07	0.06	0.04	0.07	0.08	0.11	0.2	0.15	0.17	0.23	0.11	0.24	0.42	0.15	0.09	0.06	0.09	0.06	0.08	0.18	0.18	0.23	0.27	0.37	0.29	0.43	0.46	0.19	0.15	0.12	0.16	0.07	0.13	0.15	0.19	0.2	0.2
36	0.05	0.08	0.19	0.18	0.11	0.11	0.1	0.09	0.09	0.12	0.21	0.05	0.05	0.05	0.03	0.05	0.06	0.09	0.18	0.13	0.15	0.2	0.09	0.21	0.39	0.13	0.07	0.04	0.07	0.04	0.06	0.16	0.16	0.2	0.24	0.34	0.26	0.41	0.44	0.17	0.14	0.1	0.14	0.05	0.11	0.13	0.17	0.17	0.18
36	0.04	0.07	0.17	0.17	0.1	0.1	0.09	0.08	0.07	0.11	0.19	0.04	0.05	0.04	0.02	0.04	0.05	0.07	0.16	0.12	0.13	0.18	0.08	0.19	0.35	0.12	0.07	0.04	0.06	0.03	0.05	0.14	0.14	0.18	0.22	0.31	0.24	0.38	0.41	0.15	0.13	0.1	0.12	0.04	0.1	0.12	0.15	0.15	0.16
36	0.05	0.09	0.19	0.19	0.12	0.12	0.1	0.09	0.09	0.13	0.21	0.06	0.06	0.05	0.03	0.05	0.06	0.09	0.18	0.14	0.15	0.2	0.1	0.22	0.38	0.14	0.08	0.05	0.08	0.04	0.06	0.16	0.17	0.21	0.24	0.33	0.26	0.4	0.42	0.17	0.14	0.11	0.14	0.05	0.12	0.14	0.17	0.18	0.18
36	0.05	0.08	0.18	0.17	0.11	0.11	0.09	0.08	0.08	0.12	0.2	0.05	0.05	0.04	0.03	0.04	0.05	0.08	0.17	0.12	0.14	0.19	0.09	0.2	0.36	0.13	0.07	0.04	0.07	0.04	0.06	0.15	0.15	0.19	0.23	0.32	0.25	0.39	0.42	0.16	0.13	0.1	0.13	0.05	0.1	0.12	0.16	0.16	0.17
36	0.04	0.08	0.17	0.17	0.1	0.1	0.09	0.08	0.08	0.11	0.19	0.05	0.05	0.04	0.02	0.04	0.05	0.08	0.16	0.12	0.14	0.19	0.08	0.2	0.36	0.13	0.07	0.04	0.06	0.04	0.05	0.15	0.15	0.19	0.23	0.31	0.25	0.39	0.41	0.15	0.13	0.1	0.12	0.04	0.1	0.12	0.15	0.16	0.16
36	0.04	0.07	0.16	0.16	0.1	0.1	0.09	0.08	0.08	0.11	0.19	0.05	0.05	0.04	0.02	0.04	0.05	0.07	0.16	0.12	0.13	0.18	0.08	0.19	0.35	0.12	0.06	0.04	0.06	0.04	0.05	0.14	0.14	0.18	0.22	0.3	0.24	0.38	0.4	0.15	0.12	0.11	0.13	0.04	0.1	0.12	0.15	0.15	0.16
36	0.04	0.07	0.16	0.16	0.1	0.1	0.08	0.07	0.07	0.1	0.19	0.04	0.04	0.03	0.01	0.03	0.04	0.07	0.16	0.11	0.13	0.18	0.08	0.19	0.36	0.12	0.06	0.03	0.06	0.03	0.04	0.14	0.14	0.18	0.22	0.32	0.24	0.39	0.42	0.15	0.12	0.09	0.14	0.04	0.09	0.11	0.15	0.15	0.15
36	0.03	0.06	0.16	0.15	0.09	0.09	0.08	0.07	0.06	0.1	0.18	0.04	0.04	0.03	0.01	0.03	0.04	0.06	0.15	0.11	0.12	0.17	0.07	0.18	0.34	0.11	0.06	0.03	0.06	0.03	0.04	0.13	0.13	0.17	0.21	0.3	0.23	0.37	0.39	0.14	0.12	0.09	0.12	0.03	0.09	0.1	0.14	0.14	0.15
37	0.07	0.1	0.19	0.19	0.13	0.13	0.11	0.1	0.1	0.14	0.21	0.07	0.07	0.06	0.04	0.06	0.07	0.1	0.18	0.14	0.16	0.2	0.11	0.22	0.36	0.15	0.09	0.06	0.08	0.06	0.07	0.17	0.17	0.21	0.24	0.32	0.25	0.38	0.4	0.17	0.14	0.12	0.14	0.07	0.12	0.15	0.17	0.18	0.19
37	0.04	0.07	0.15	0.15	0.09	0.09	0.08	0.07	0.07	0.1	0.18	0.04	0.05	0.04	0.02	0.04	0.05	0.07	0.14	0.11	0.12	0.17	0.08	0.18	0.32	0.11	0.07	0.03	0.06	0.04	0.05	0.13	0.13	0.17	0.2	0.28	0.22	0.35	0.38	0.14	0.12	0.1	0.13	0.04	0.09	0.11	0.14	0.14	0.14
37	0.04	0.07	0.16	0.16	0.1	0.1	0.09	0.08	0.07	0.11	0.19	0.05	0.05	0.04	0.02	0.04	0.05	0.07	0.15	0.12	0.13	0.18	0.08	0.19	0.34	0.12	0.06	0.04	0.06	0.04	0.05	0.14	0.14	0.18	0.21	0.3	0.24	0.37	0.4	0.15	0.13	0.1	0.12	0.04	0.1	0.11	0.15	0.15	0.15
37	0.06	0.09	0.18	0.18	0.12	0.12	0.1	0.09	0.09	0.12	0.2	0.06	0.06	0.05	0.03	0.05	0.06	0.09	0.17	0.13	0.15	0.2	0.1	0.2	0.36	0.14	0.08	0.05	0.07	0.05	0.06	0.16	0.16	0.2	0.23	0.31	0.25	0.38	0.41	0.16	0.14	0.11	0.13	0.06	0.11	0.13	0.16	0.17	0.17
37	0.05	0.08	0.15	0.16	0.1	0.1	0.09	0.08	0.08	0.11	0.17	0.06	0.06	0.05	0.03	0.05	0.06	0.08	0.15	0.11	0.13	0.17	0.09	0.18	0.3	0.12	0.07	0.05	0.07	0.05	0.06	0.14	0.14	0.17	0.2	0.26	0.21	0.32	0.34	0.14	0.12	0.1	0.12	0.05	0.1	0.12	0.14	0.15	0.15
37	0.04	0.07	0.15	0.15	0.09	0.1	0.08	0.07	0.07	0.1	0.18	0.04	0.04	0.04	0.02	0.04	0.05	0.07	0.15	0.11	0.12	0.17	0.08	0.18	0.32	0.11	0.06	0.04	0.06	0.04	0.05	0.13	0.13	0.17	0.21	0.29	0.23	0.36	0.39	0.14	0.12	0.1	0.13	0.04	0.09	0.11	0.14	0.14	0.15
37	0.07	0.1	0.18	0.18	0.12	0.12	0.11	0.1	0.1	0.13	0.21	0.07	0.07	0.06	0.05	0.06	0.07	0.1	0.18	0.14	0.15	0.2	0.11	0.21	0.36	0.14	0.09	0.06	0.08	0.06	0.08	0.16	0.16	0.2	0.24	0.32	0.26	0.39	0.42	0.17	0.15	0.12	0.14	0.07	0.12	0.14	0.17	0.17	0.18
37	0.06	0.09	0.17	0.17	0.11	0.11	0.1	0.09	0.09	0.12	0.2	0.06	0.06	0.05	0.03	0.05	0.06	0.09	0.17	0.13	0.14	0.19	0.09	0.2	0.35	0.13	0.08	0.05	0.07	0.05	0.06	0.15	0.15	0.19	0.23	0.31	0.25	0.38	0.41	0.16	0.14	0.11	0.14	0.06	0.11	0.13	0.16	0.16	0.17
37	0.05	0.08	0.17	0.17	0.11	0.11	0.1	0.09	0.09	0.12	0.2	0.05	0.06	0.05	0.04	0.05	0.06	0.08	0.16	0.12	0.14	0.19	0.09	0.19	0.34	0.13	0.07	0.05	0.07	0.05	0.06	0.15	0.15	0.19	0.22	0.31	0.24	0.38	0.4	0.16	0.13	0.11	0.13	0.06	0.11	0.12	0.16	0.16	0.16
37	0.03	0.06	0.15	0.15	0.09	0.09	0.08	0.07	0.07	0.1	0.17	0.04	0.04	0.03	0.02	0.03	0.04	0.06	0.14	0.1	0.12	0.17	0.07	0.17	0.32	0.11	0.06	0.03	0.05	0.03	0.04	0.13	0.13	0.17	0.2	0.28	0.22	0.36	0.38	0.14	0.11	0.09	0.11	0.04	0.09	0.1	0.13	0.14	0.14
37	0.04	0.06	0.12	0.12	0.08	0.08	0.07	0.07	0.07	0.09	0.14	0.06	0.05	0.04	0.03	0.04	0.05	0.06	0.12	0.09	0.1	0.14	0.07	0.14	0.24	0.1	0.07	0.05	0.06	0.04	0.05	0.11	0.11	0.13	0.16	0.22	0.17	0.27	0.29	0.12	0.11	0.08	0.11	0.04	0.08	0.09	0.11	0.11	0.12
38	0.06	0.07	0.11	0.11	0.09	0.09	0.08	0.08	0.08	0.09	0.12	0.07	0.06	0.06	0.05	0.06	0.06	0.07	0.1	0.09	0.1	0.12	0.08	0.12	0.18	0.1	0.06	0.05	0.07	0.06	0.06	0.1	0.1	0.12	0.13	0.16	0.15	0.21	0.22	0.11	0.1	0.08	0.08	0.06	0.08	0.09	0.1	0.1	0.11
38	0.06	0.08	0.16	0.16	0.11	0.11	0.1	0.09	0.09	0.12	0.18	0.06	0.06	0.06	0.04	0.05	0.06	0.09	0.15	0.12	0.13	0.18	0.09	0.18	0.31	0.13	0.08	0.05	0.07	0.05	0.06	0.14	0.15	0.18	0.21	0.27	0.23	0.34	0.37	0.15	0.13	0.11	0.11	0.06	0.11	0.12	0.15	0.15	0.16
38	0.05	0.08	0.16	0.16	0.1	0.1	0.09	0.08	0.08	0.11	0.18	0.06	0.06	0.05	0.03	0.05	0.06	0.08	0.15	0.12	0.13	0.17	0.09	0.18	0.31	0.12	0.08	0.05	0.07	0.04	0.06	0.14	0.14	0.18	0.2	0.27	0.22	0.34	0.36	0.14	0.12	0.1	0.11	0.05	0.1	0.12	0.14	0.15	0.15
38	0.06	0.09	0.17	0.17	0.11	0.11	0.1	0.09	0.09	0.12	0.2	0.06	0.06	0.05	0.04	0.05	0.06	0.09	0.16	0.13	0.14	0.19	0.09	0.19	0.34	0.13	0.08	0.05	0.07	0.05	0.06	0.15	0.15	0.19	0.22	0.3	0.24	0.37	0.39	0.16	0.14	0.11	0.13	0.06	0.11	0.13	0.16	0.16	0.16
38	0.05	0.08	0.17	0.17	0.11	0.11	0.1	0.09	0.09	0.12	0.19	0.05	0.06	0.05	0.04	0.05	0.06	0.08	0.16	0.12	0.14	0.18	0.09	0.19	0.33	0.13	0.07	0.05	0.07	0.05	0.06	0.15	0.15	0.19	0.22	0.29	0.24	0.37	0.39	0.16	0.13	0.1	0.12	0.06	0.11	0.12	0.15	0.16	0.16
38	0.05	0.08	0.16	0.17	0.11	0.11	0.09	0.08	0.08	0.12	0.18	0.05	0.06	0.05	0.03	0.04	0.05	0.08	0.15	0.12	0.13	0.18	0.09	0.19	0.33	0.13	0.07	0.04	0.07	0.04	0.05	0.14	0.15	0.18	0.21	0.29	0.23	0.35	0.38	0.15	0.13	0.1	0.12	0.05	0.1	0.12	0.15	0.16	0.16
38	0.05	0.08	0.16	0.16	0.1	0.1	0.09	0.08	0.08	0.11	0.19	0.05	0.05	0.05	0.03	0.05	0.05	0.08	0.15	0.12	0.13	0.18	0.09	0.19	0.33	0.12	0.07	0.05	0.07	0.04	0.06	0.14	0.14	0.18	0.21	0.29	0.24	0.37	0.39	0.15	0.13	0.1	0.13	0.05	0.1	0.11	0.15	0.15	0.15
38	0.04	0.07	0.15	0.14	0.09	0.09	0.08	0.07	0.07	0.1	0.17	0.04	0.04	0.04	0.02	0.04	0.05	0.07	0.14	0.11	0.12	0.16	0.08	0.17	0.3	0.11	0.06	0.04	0.06	0.04	0.05	0.13	0.13	0.16	0.2	0.27	0.22	0.35	0.37	0.14	0.12	0.09	0.11	0.04	0.09	0.1	0.13	0.14	0.14
38	0.04	0.07	0.16	0.15	0.1	0.1	0.09	0.08	0.07	0.11	0.18	0.04	0.05	0.04	0.02	0.04	0.05	0.07	0.15	0.11	0.13	0.18	0.08	0.18	0.33	0.12	0.07	0.04	0.06	0.04	0.05	0.13	0.14	0.17	0.21	0.29	0.23	0.36	0.39	0.15	0.12	0.1	0.12	0.05	0.09	0.11	0.14	0.15	0.15
38	0.04	0.06	0.15	0.15	0.09	0.09	0.08	0.07	0.07	0.1	0.18	0.04	0.04	0.03	0.02	0.03	0.04	0.07	0.14	0.11	0.12	0.17	0.07	0.17	0.32	0.11	0.06	0.03	0.05	0.03	0.04	0.13	0.13	0.17	0.2	0.29	0.23	0.36	0.39	0.14	0.12	0.09	0.12	0.04	0.09	0.1	0.13	0.14	0.14
38	0.04	0.06	0.14	0.14	0.09	0.09	0.08	0.07	0.07	0.09	0.17	0.04	0.04	0.04	0.02	0.04	0.04	0.06	0.14	0.1	0.12	0.16	0.07	0.16	0.3	0.11	0.06	0.03	0.05	0.03	0.05	0.12	0.12	0.16	0.19	0.26	0.21	0.34	0.36	0.13	0.11	0.09	0.11	0.04	0.08	0.1	0.13	0.13	0.13
39	0.07	0.1	0.17	0.18	0.12	0.12	0.11	0.1	0.1	0.13	0.18	0.07	0.08	0.07	0.05	0.07	0.08	0.1	0.16	0.13	0.15	0.18	0.11	0.19	0.31	0.14	0.08	0.06	0.08	0.06	0.08	0.16	0.16	0.19	0.21	0.26	0.23	0.32	0.34	0.15	0.14	0.11	0.12	0.07	0.12	0.14	0.16	0.17	0.17
39	0.06	0.09	0.17	0.18	0.12	0.12	0.1	0.09	0.09	0.12	0.2	0.06	0.06	0.05	0.04	0.05	0.06	0.09	0.17	0.13	0.14	0.19	0.1	0.2	0.35	0.14	0.08	0.05	0.07	0.05	0.06	0.15	0.16	0.19	0.22	0.3	0.24	0.37	0.39	0.16	0.13	0.11	0.13	0.06	0.11	0.13	0.16	0.17	0.17
39	0.04	0.06	0.14	0.14	0.09	0.09	0.08	0.07	0.07	0.1	0.17	0.04	0.04	0.04	0.02	0.03	0.04	0.07	0.14	0.1	0.12	0.16	0.07	0.17	0.3	0.11	0.06	0.03	0.05	0.03	0.04	0.12	0.13	0.16	0.19	0.27	0.22	0.34	0.37	0.13	0.12	0.09	0.11	0.04	0.08	0.1	0.13	0.13	0.14
39	0.03	0.06	0.14	0.13	0.08	0.08	0.07	0.06	0.06	0.09	0.16	0.04	0.04	0.03	0.02	0.03	0.04	0.06	0.13	0.1	0.11	0.15	0.07	0.16	0.29	0.1	0.05	0.03	0.05	0.03	0.04	0.11	0.12	0.15	0.18	0.26	0.21	0.33	0.36	0.13	0.11	0.09	0.11	0.04	0.08	0.09	0.12	0.12	0.13
39	0.03	0.06	0.14	0.14	0.08	0.08	0.07	0.07	0.06	0.09	0.17	0.03	0.04	0.03	0.02	0.03	0.04	0.06	0.13	0.1	0.11	0.16	0.07	0.16	0.3	0.1	0.05	0.03	0.05	0.03	0.04	0.12	0.12	0.16	0.19	0.27	0.21	0.34	0.37	0.13	0.11	0.09	0.12	0.04	0.08	0.09	0.13	0.13	0.13
39	0.04	0.06	0.14	0.13	0.08	0.08	0.07	0.07	0.06	0.09	0.16	0.04	0.04	0.04	0.02	0.03	0.04	0.06	0.13	0.1	0.11	0.15	0.07	0.16	0.29	0.1	0.05	0.03	0.05	0.03	0.04	0.12	0.12	0.15	0.18	0.25	0.21	0.33	0.35	0.13	0.11	0.08	0.1	0.04	0.08	0.09	0.12	0.13	0.13
39	0.03	0.06	0.13	0.12	0.08	0.08	0.07	0.06	0.06	0.08	0.15	0.03	0.03	0.03	0.01	0.03	0.04	0.06	0.12	0.09	0.1	0.14	0.06	0.15	0.27	0.09	0.05	0.03	0.05	0.03	0.04	0.11	0.11	0.14	0.17	0.24	0.19	0.31	0.33	0.12	0.1	0.09	0.1	0.03	0.07	0.09	0.11	0.12	0.12
39	0.03	0.06	0.14	0.14	0.09	0.09	0.07	0.07	0.06	0.09	0.17	0.04	0.04	0.03	0.02	0.03	0.04	0.06	0.14	0.1	0.12	0.16	0.07	0.17	0.31	0.1	0.06	0.03	0.05	0.03	0.04	0.12	0.12	0.16	0.19	0.27	0.22	0.35	0.38	0.13	0.12	0.09	0.11	0.04	0.08	0.1	0.13	0.13	0.13
39	0.05	0.08	0.17	0.16	0.1	0.1	0.09	0.08	0.08	0.11	0.19	0.05	0.05	0.04	0.03	0.04	0.05	0.08	0.16	0.12	0.13	0.18	0.09	0.19	0.34	0.13	0.07	0.04	0.06	0.04	0.05	0.14	0.15	0.18	0.22	0.3	0.24	0.37	0.4	0.15	0.13	0.1	0.13	0.05	0.1	0.12	0.15	0.16	0.16
39	0.06	0.09	0.19	0.19	0.12	0.12	0.11	0.1	0.1	0.13	0.21	0.06	0.07	0.06	0.04	0.06	0.07	0.1	0.18	0.14	0.15	0.2	0.1	0.21	0.37	0.14	0.09	0.05	0.08	0.06	0.07	0.16	0.17	0.21	0.24	0.32	0.26	0.39	0.42	0.17	0.14	0.11	0.14	0.06	0.12	0.14	0.17	0.18	0.18
39	0.05	0.08	0.17	0.16	0.11	0.11	0.09	0.08	0.08	0.11	0.19	0.06	0.05	0.05	0.03	0.05	0.06	0.08	0.16	0.12	0.13	0.18	0.09	0.19	0.34	0.13	0.07	0.05	0.07	0.04	0.06	0.14	0.14	0.18	0.22	0.3	0.23	0.35	0.38	0.15	0.12	0.1	0.14	0.05	0.1	0.12	0.15	0.16	0.16
40	0.06	0.07	0.12	0.12	0.09	0.09	0.08	0.08	0.08	0.1	0.14	0.04	0.06	0.06	0.04	0.05	0.06	0.07	0.12	0.1	0.11	0.13	0.08	0.14	0.21	0.1	0.06	0.04	0.06	0.05	0.06	0.11	0.11	0.13	0.15	0.19	0.16	0.24	0.26	0.11	0.11	0.09	0.08	0.06	0.09	0.1	0.11	0.11	0.12
40	0.04	0.07	0.14	0.14	0.09	0.09	0.08	0.07	0.07	0.1	0.17	0.04	0.05	0.05	0.03	0.04	0.05	0.07	0.13	0.1	0.12	0.16	0.08	0.16	0.28	0.11	0.06	0.04	0.06	0.04	0.05	0.12	0.13	0.16	0.19	0.25	0.21	0.32	0.35	0.13	0.12	0.1	0.12	0.04	0.09	0.1	0.13	0.13	0.13
40	0.08	0.1	0.19	0.19	0.13	0.13	0.12	0.11	0.11	0.14	0.21	0.08	0.08	0.08	0.06	0.08	0.09	0.11	0.18	0.14	0.16	0.2	0.11	0.21	0.34	0.15	0.09	0.07	0.09	0.07	0.09	0.17	0.17	0.2	0.24	0.31	0.26	0.38	0.41	0.18	0.16	0.13	0.13	0.08	0.13	0.14	0.17	0.18	0.18
40	0.04	0.07	0.15	0.15	0.09	0.09	0.08	0.08	0.07	0.1	0.18	0.04	0.05	0.04	0.03	0.04	0.05	0.07	0.14	0.11	0.12	0.17	0.08	0.17	0.3	0.11	0.06	0.04	0.06	0.04	0.05	0.13	0.13	0.17	0.2	0.27	0.22	0.35	0.37	0.14	0.12	0.1	0.12	0.05	0.09	0.1	0.13	0.14	0.14
40	0.04	0.07	0.14	0.14	0.09	0.09	0.08	0.08	0.07	0.1	0.17	0.04	0.05	0.05	0.03	0.04	0.05	0.07	0.14	0.11	0.12	0.16	0.08	0.16	0.29	0.11	0.06	0.04	0.06	0.04	0.05	0.13	0.13	0.16	0.19	0.26	0.22	0.34	0.36	0.14	0.12	0.1	0.12	0.04	0.09	0.1	0.13	0.13	0.14
40	0.05	0.08	0.16	0.16	0.1	0.1	0.09	0.08	0.08	0.11	0.18	0.05	0.06	0.05	0.04	0.05	0.06	0.08	0.15	0.12	0.13	0.18	0.09	0.18	0.31	0.12	0.07	0.05	0.07	0.05	0.06	0.14	0.14	0.18	0.21	0.28	0.23	0.36	0.38	0.15	0.13	0.1	0.12	0.05	0.1	0.11	0.14	0.15	0.15
40	0.05	0.08	0.16	0.16	0.1	0.1	0.09	0.08	0.08	0.11	0.18	0.05	0.06	0.05	0.03	0.05	0.06	0.08	0.15	0.12	0.13	0.17	0.09	0.18	0.32	0.12	0.07	0.05	0.07	0.05	0.06	0.14	0.14	0.18	0.21	0.28	0.23	0.36	0.38	0.15	0.13	0.1	0.12	0.05	0.1	0.11	0.14	0.15	0.15
40	0.04	0.07	0.15	0.15	0.09	0.09	0.08	0.07	0.07	0.1	0.18	0.04	0.05	0.04	0.02	0.04	0.05	0.07	0.15	0.11	0.12	0.17	0.08	0.18	0.32	0.11	0.06	0.04	0.06	0.04	0.05	0.13	0.13	0.17	0.2	0.28	0.23	0.36	0.38	0.14	0.12	0.1	0.12	0.04	0.09	0.11	0.14	0.14	0.15
40	0.04	0.07	0.15	0.15	0.09	0.09	0.08	0.07	0.07	0.1	0.17	0.04	0.04	0.04	0.02	0.04	0.05	0.07	0.14	0.1	0.12	0.16	0.07	0.17	0.31	0.11	0.06	0.03	0.06	0.03	0.05	0.13	0.13	0.16	0.2	0.27	0.22	0.35	0.37	0.14	0.12	0.09	0.11	0.04	0.09	0.1	0.13	0.14	0.14
40	0.04	0.06	0.14	0.14	0.09	0.09	0.08	0.07	0.07	0.09	0.16	0.04	0.04	0.04	0.02	0.04	0.04	0.07	0.13	0.1	0.11	0.16	0.07	0.16	0.29	0.11	0.06	0.03	0.05	0.03	0.05	0.12	0.12	0.16	0.19	0.26	0.21	0.33	0.36	0.13	0.11	0.09	0.1	0.04	0.08	0.1	0.13	0.13	0.13
40	0.03	0.06	0.14	0.14	0.08	0.08	0.07	0.06	0.06	0.09	0.17	0.03	0.03	0.03	0.01	0.03	0.04	0.06	0.13	0.1	0.11	0.16	0.07	0.16	0.31	0.1	0.05	0.03	0.05	0.03	0.04	0.12	0.12	0.16	0.19	0.27	0.22	0.35	0.37	0.13	0.11	0.09	0.11	0.03	0.08	0.09	0.13	0.13	0.13
Cosine
1	1	0.99	0.97	0.94	0.98	0.99	0.98	0.99	0.99	0.98	0.96	0.91	0.95	0.97	0.93	1	0.99	0.99	0.97	0.98	0.98	0.97	0.99	0.95	0.82	0.95	0.83	0.9	0.84	0.99	1	0.97	0.97	0.95	0.95	0.9	0.95	0.88	0.86	0.98	0.94	0.87	0.53	1	0.98	0.96	0.97	0.96	0.96
1	0.99	1	0.98	0.96	0.99	0.99	0.99	0.99	0.99	0.99	0.97	0.91	0.95	0.96	0.93	0.99	0.99	1	0.99	0.99	0.99	0.98	1	0.97	0.86	0.96	0.83	0.9	0.84	0.98	0.99	0.98	0.98	0.97	0.97	0.92	0.97	0.9	0.88	0.99	0.95	0.87	0.53	0.99	0.99	0.97	0.98	0.97	0.97
1	0.97	0.98	1	0.98	0.99	0.99	0.98	0.98	0.98	0.99	0.98	0.89	0.93	0.93	0.89	0.96	0.97	0.98	0.99	0.99	0.99	0.99	0.98	0.99	0.93	0.97	0.81	0.87	0.83	0.95	0.97	0.99	0.99	0.99	0.99	0.97	0.99	0.95	0.93	0.99	0.94	0.86	0.54	0.97	0.99	0.98	0.99	0.99	0.99
1	0.94	0.96	0.98	1	0.98	0.97	0.97	0.96	0.96	0.98	0.96	0.87	0.92	0.9	0.87	0.94	0.95	0.97	0.98	0.98	0.98	0.98	0.97	0.99	0.94	0.97	0.8	0.85	0.82	0.92	0.95	0.99	0.99	0.99	0.98	0.95	0.97	0.92	0.9	0.97	0.91	0.84	0.53	0.94	0.98	0.98	0.98	0.99	0.99
1	0.98	0.99	0.99	0.98	1	0.99	0.99	0.99	0.99	0.99	0.97	0.9	0.95	0.95	0.91	0.98	0.98	0.99	0.99	0.99	0.99	0.99	0.99	0.98	0.89	0.97	0.83	0.89	0.84	0.97	0.99	0.99	0.99	0.98	0.98	0.93	0.97	0.91	0.89	0.99	0.94	0.87	0.53	0.98	0.99	0.98	0.99	0.98	0.98
1	0.99	0.99	0.99	0.97	0.99	1	0.99	0.99	0.99	0.99	0.97	0.9	0.94	0.95	0.92	0.98	0.99	0.99	0.99	0.99	0.99	0.99	0.99	0.98	0.88	0.97	0.82	0.89	0.84	0.97	0.99	0.99	0.99	0.98	0.98	0.93	0.97	0.91	0.89	0.99	0.94	0.87	0.53	0.99	0.99	0.98	0.99	0.98	0.98
1	0.98	0.99	0.98	0.97	0.99	0.99	1	0.99	0.99	0.99	0.97	0.9	0.95	0.95	0.92	0.98	0.99	0.99	0.98	0.99	0.99	0.98	0.99	0.97	0.87	0.96	0.83	0.89	0.85	0.98	0.99	0.98	0.98	0.97	0.97	0.92	0.97	0.9	0.88	0.98	0.94	0.87	0.54	0.99	0.99	0.97	0.98	0.98	0.98
1	0.99	0.99	0.98	0.96	0.99	0.99	0.99	1	0.99	0.99	0.97	0.9	0.95	0.96	0.93	0.99	0.99	0.99	0.98	0.99	0.99	0.98	0.99	0.97	0.86	0.96	0.83	0.89	0.84	0.98	0.99	0.98	0.98	0.97	0.97	0.92	0.97	0.9	0.88	0.99	0.95	0.88	0.53	0.99	0.99	0.97	0.98	0.97	0.97
1	0.99	0.99	0.98	0.96	0.99	0.99	0.99	0.99	1	0.99	0.97	0.9	0.95	0.96	0.92	0.99	0.99	0.99	0.98	0.99	0.99	0.98	0.99	0.97	0.86	0.96	0.83	0.89	0.84	0.98	0.99	0.98	0.98	0.97	0.97	0.92	0.97	0.9	0.88	0.99	0.94	0.88	0.53	0.99	0.99	0.97	0.98	0.97	0.97
1	0.98	0.99	0.99	0.98	0.99	0.99	0.99	0.99	0.99	1	0.98	0.9	0.94	0.95	0.91	0.98	0.98	0.99	0.99	0.99	0.99	0.99	0.99	0.98	0.89	0.97	0.83	0.89	0.84	0.97	0.98	0.99	0.99	0.98	0.98	0.94	0.97	0.92	0.9	0.99	0.94	0.87	0.54	0.98	0.99	0.98	0.99	0.98	0.98
1	0.96	0.97	0.98	0.96	0.97	0.97	0.97	0.97	0.97	0.98	1	0.88	0.92	0.93	0.89	0.96	0.96	0.97	0.99	0.98	0.98	0.99	0.97	0.98	0.92	0.95	0.81	0.87	0.83	0.95	0.97	0.98	0.98	0.97	0.98	0.96	0.99	0.95	0.94	0.98	0.94	0.86	0.54	0.96	0.97	0.95	0.98	0.97	0.97
1	0.91	0.91	0.89	0.87	0.9	0.9	0.9	0.9	0.9	0.9	0.88	1	0.86	0.87	0.86	0.91	0.9	0.91	0.89	0.9	0.9	0.89	0.9	0.87	0.76	0.88	0.77	0.83	0.77	0.9	0.91	0.89	0.89	0.87	0.87	0.82	0.87	0.81	0.79	0.9	0.87	0.81	0.51	0.91	0.9	0.87	0.88	0.88	0.88
1	0.95	0.95	0.93	0.92	0.95	0.94	0.95	0.95	0.95	0.94	0.92	0.86	1	0.92	0.89	0.95	0.95	0.95	0.94	0.95	0.94	0.93	0.95	0.92	0.81	0.92	0.8	0.86	0.8	0.94	0.95	0.94	0.94	0.92	0.92	0.86	0.92	0.85	0.83	0.94	0.89	0.85	0.5	0.95	0.94	0.93	0.94	0.93	0.93
1	0.97	0.96	0.93	0.9	0.95	0.95	0.95	0.96	0.96	0.95	0.93	0.87	0.92	1	0.9	0.97	0.96	0.96	0.94	0.95	0.94	0.93	0.96	0.92	0.78	0.92	0.81	0.88	0.8	0.96	0.96	0.93	0.93	0.91	0.91	0.86	0.92	0.85	0.83	0.95	0.92	0.84	0.53	0.96	0.95	0.92	0.94	0.92	0.92
2	0.93	0.93	0.89	0.87	0.91	0.92	0.92	0.93	0.92	0.91	0.89	0.86	0.89	0.9	1	0.94	0.93	0.92	0.9	0.92	0.91	0.9	0.93	0.88	0.74	0.88	0.78	0.84	0.81	0.94	0.94	0.9	0.89	0.87	0.88	0.82	0.88	0.81	0.8	0.92	0.88	0.82	0.48	0.94	0.91	0.88	0.9	0.89	0.89
2	1	0.99	0.96	0.94	0.98	0.98	0.98	0.99	0.99	0.98	0.96	0.91	0.95	0.97	0.94	1	0.99	0.99	0.97	0.98	0.98	0.97	0.99	0.95	0.82	0.95	0.83	0.9	0.84	0.99	1	0.97	0.97	0.95	0.95	0.9	0.95	0.88	0.86	0.98	0.94	0.88	0.52	1	0.98	0.95	0.97	0.95	0.95
2	0.99	0.99	0.97	0.95	0.98	0.99	0.99	0.99	0.99	0.98	0.96	0.9	0.95	0.96	0.93	0.99	1	0.99	0.98	0.99	0.98	0.97	0.99	0.96	0.83	0.95	0.83	0.9	0.84	0.99	1	0.97	0.97	0.95	0.95	0.9	0.96	0.88	0.86	0.98	0.94	0.88	0.52	1	0.98	0.96	0.97	0.96	0.96
2	0.99	1	0.98	0.97	0.99	0.99	0.99	0.99	0.99	0.99	0.97	0.91	0.95	0.96	0.92	0.99	0.99	1	0.99	0.99	0.99	0.98	1	0.97	0.86	0.97	0.83	0.89	0.85	0.98	1	0.99	0.99	0.97	0.97	0.92	0.97	0.9	0.88	0.99	0.95	0.87	0.53	0.99	0.99	0.97	0.98	0.98	0.98
2	0.97	0.99	0.99	0.98	0.99	0.99	0.98	0.98	0.98	0.99	0.99	0.89	0.94	0.94	0.9	0.97	0.98	0.99	1	0.99	0.99	1	0.99	0.99	0.92	0.97	0.82	0.88	0.84	0.96	0.98	0.99	0.99	0.99	0.99	0.96	0.99	0.95	0.93	0.99	0.94	0.87	0.54	0.97	0.99	0.98	0.99	0.99	0.99
2	0.98	0.99	0.99	0.98	0.99	0.99	0.99	0.99	0.99	0.99	0.98	0.9	0.95	0.95	0.92	0.98	0.99	0.99	0.99	1	1	0.99	0.99	0.98	0.89	0.97	0.83	0.89	0.84	0.97	0.99	0.99	0.99	0.98	0.98	0.94	0.98	0.92	0.9	0.99	0.95	0.87	0.54	0.99	0.99	0.98	0.99	0.98	0.98
2	0.98	0.99	0.99	0.98	0.99	0.99	0.99	0.99	0.99	0.99	0.98	0.9	0.94	0.94	0.91	0.98	0.98	0.99	0.99	1	1	0.99	0.99	0.99	0.9	0.97	0.82	0.89	0.84	0.97	0.99	0.99	0.99	0.99	0.99	0.95	0.98	0.93	0.91	0.99	0.95	0.87	0.54	0.98	0.99	0.98	0.99	0.99	0.99
2	0.97	0.98	0.99	0.98	0.99	0.99	0.98	0.98	0.98	0.99	0.99	0.89	0.93	0.93	0.9	0.97	0.97	0.98	1	0.99	0.99	1	0.98	0.99	0.93	0.96	0.81	0.87	0.83	0.96	0.97	0.99	0.99	0.99	0.99	0.97	0.99	0.96	0.94	0.99	0.94	0.86	0.54	0.97	0.99	0.98	0.99	0.99	0.99
2	0.99	1	0.98	0.97	0.99	0.99	0.99	0.99	0.99	0.99	0.97	0.9	0.95	0.96	0.93	0.99	0.99	1	0.99	0.99	0.99	0.98	1	0.98	0.87	0.97	0.83	0.89	0.85	0.98	0.99	0.99	0.99	0.98	0.97	0.92	0.97	0.9	0.88	0.99	0.94	0.87	0.53	0.99	0.99	0.98	0.99	0.98	0.98
2	0.95	0.97	0.99	0.99	0.98	0.98	0.97	0.97	0.97	0.98	0.98	0.87	0.92	0.92	0.88	0.95	0.96	0.97	0.99	0.98	0.99	0.99	0.98	1	0.95	0.97	0.8	0.86	0.82	0.93	0.96	0.99	0.99	0.99	0.99	0.97	0.99	0.95	0.93	0.98	0.93	0.85	0.54	0.95	0.98	0.98	0.99	0.99	0.99
2	0.82	0.86	0.93	0.94	0.89	0.88	0.87	0.86	0.86	0.89	0.92	0.76	0.81	0.78	0.74	0.82	0.83	0.86	0.92	0.89	0.9	0.93	0.87	0.95	1	0.88	0.7	0.74	0.73	0.8	0.83	0.92	0.92	0.94	0.95	0.97	0.94	0.96	0.95	0.9	0.83	0.75	0.5	0.82	0.89	0.9	0.92	0.93	0.93
2	0.95	0.96	0.97	0.97	0.97	0.97	0.96	0.96	0.96	0.97	0.95	0.88	0.92	0.92	0.88	0.95	0.95	0.97	0.97	0.97	0.97	0.96	0.97	0.97	0.88	1	0.81	0.86	0.82	0.94	0.96	0.97	0.97	0.97	0.96	0.91	0.95	0.89	0.87	0.96	0.92	0.85	0.53	0.95	0.97	0.97	0.97	0.97	0.97
2	0.83	0.83	0.81	0.8	0.83	0.82	0.83	0.83	0.83	0.83	0.81	0.77	0.8	0.81	0.78	0.83	0.83	0.83	0.82	0.83	0.82	0.81	0.83	0.8	0.7	0.81	1	0.75	0.71	0.83	0.83	0.82	0.82	0.8	0.8	0.76	0.8	0.75	0.73	0.82	0.8	0.75	0.47	0.83	0.82	0.8	0.81	0.81	0.81
2	0.9	0.9	0.87	0.85	0.89	0.89	0.89	0.89	0.89	0.89	0.87	0.83	0.86	0.88	0.84	0.9	0.9	0.89	0.88	0.89	0.89	0.87	0.89	0.86	0.74	0.86	0.75	1	0.76	0.9	0.9	0.88	0.87	0.86	0.86	0.8	0.86	0.79	0.78	0.89	0.86	0.8	0.52	0.9	0.88	0.86	0.88	0.87	0.86
2	0.84	0.84	0.83	0.82	0.84	0.84	0.85	0.84	0.84	0.84	0.83	0.77	0.8	0.8	0.81	0.84	0.84	0.85	0.84	0.84	0.84	0.83	0.85	0.82	0.73	0.82	0.71	0.76	1	0.83	0.84	0.84	0.84	0.82	0.82	0.78	0.82	0.77	0.74	0.84	0.79	0.76	0.49	0.84	0.84	0.82	0.84	0.83	0.83
3	0.99	0.98	0.95	0.92	0.97	0.97	0.98	0.98	0.98	0.97	0.95	0.9	0.94	0.96	0.94	0.99	0.99	0.98	0.96	0.97	0.97	0.96	0.98	0.93	0.8	0.94	0.83	0.9	0.83	1	0.99	0.95	0.95	0.93	0.94	0.88	0.94	0.87	0.85	0.97	0.94	0.87	0.52	0.99	0.96	0.93	0.96	0.94	0.94
3	1	0.99	0.97	0.95	0.99	0.99	0.99	0.99	0.99	0.98	0.97	0.91	0.95	0.96	0.94	1	1	1	0.98	0.99	0.99	0.97	0.99	0.96	0.83	0.96	0.83	0.9	0.84	0.99	1	0.98	0.97	0.96	0.96	0.9	0.96	0.89	0.87	0.99	0.95	0.88	0.52	1	0.98	0.96	0.98	0.96	0.96
3	0.97	0.98	0.99	0.99	0.99	0.99	0.98	0.98	0.98	0.99	0.98	0.89	0.94	0.93	0.9	0.97	0.97	0.99	0.99	0.99	0.99	0.99	0.99	0.99	0.92	0.97	0.82	0.88	0.84	0.95	0.98	1	1	0.99	0.99	0.95	0.98	0.93	0.91	0.99	0.93	0.86	0.53	0.97	0.99	0.99	0.99	0.99	0.99
3	0.97	0.98	0.99	0.99	0.99	0.99	0.98	0.98	0.98	0.99	0.98	0.89	0.94	0.93	0.89	0.97	0.97	0.99	0.99	0.99	0.99	0.99	0.99	0.99	0.92	0.97	0.82	0.87	0.84	0.95	0.97	1	1	0.99	0.99	0.95	0.98	0.93	0.91	0.98	0.93	0.86	0.53	0.97	0.99	0.99	0.99	0.99	0.99
3	0.95	0.97	0.99	0.99	0.98	0.98	0.97	0.97	0.97	0.98	0.97	0.87	0.92	0.91	0.87	0.95	0.95	0.97	0.99	0.98	0.99	0.99	0.98	0.99	0.94	0.97	0.8	0.86	0.82	0.93	0.96	0.99	0.99	1	0.99	0.96	0.98	0.94	0.92	0.98	0.93	0.85	0.53	0.95	0.98	0.98	0.99	0.99	0.99
3	0.95	0.97	0.99	0.98	0.98	0.98	0.97	0.97	0.97	0.98	0.98	0.87	0.92	0.91	0.88	0.95	0.95	0.97	0.99	0.98	0.99	0.99	0.97	0.99	0.95	0.96	0.8	0.86	0.82	0.94	0.96	0.99	0.99	0.99	1	0.98	0.99	0.96	0.95	0.98	0.93	0.85	0.54	0.95	0.98	0.97	0.99	0.99	0.98
3	0.9	0.92	0.97	0.95	0.93	0.93	0.92	0.92	0.92	0.94	0.96	0.82	0.86	0.86	0.82	0.9	0.9	0.92	0.96	0.94	0.95	0.97	0.92	0.97	0.97	0.91	0.76	0.8	0.78	0.88	0.9	0.95	0.95	0.96	0.98	1	0.98	0.99	0.98	0.95	0.9	0.81	0.53	0.9	0.93	0.92	0.95	0.95	0.95
3	0.95	0.97	0.99	0.97	0.97	0.97	0.97	0.97	0.97	0.97	0.99	0.87	0.92	0.92	0.88	0.95	0.96	0.97	0.99	0.98	0.98	0.99	0.97	0.99	0.94	0.95	0.8	0.86	0.82	0.94	0.96	0.98	0.98	0.98	0.99	0.98	1	0.97	0.96	0.99	0.94	0.86	0.54	0.95	0.97	0.96	0.98	0.98	0.98
3	0.88	0.9	0.95	0.92	0.91	0.91	0.9	0.9	0.9	0.92	0.95	0.81	0.85	0.85	0.81	0.88	0.88	0.9	0.95	0.92	0.93	0.96	0.9	0.95	0.96	0.89	0.75	0.79	0.77	0.87	0.89	0.93	0.93	0.94	0.96	0.99	0.97	1	0.99	0.94	0.89	0.8	0.52	0.88	0.91	0.9	0.94	0.93	0.93
3	0.86	0.88	0.93	0.9	0.89	0.89	0.88	0.88	0.88	0.9	0.94	0.79	0.83	0.83	0.8	0.86	0.86	0.88	0.93	0.9	0.91	0.94	0.88	0.93	0.95	0.87	0.73	0.78	0.74	0.85	0.87	0.91	0.91	0.92	0.95	0.98	0.96	0.99	1	0.93	0.88	0.79	0.51	0.86	0.89	0.87	0.92	0.91	0.91
3	0.98	0.99	0.99	0.97	0.99	0.99	0.98	0.99	0.99	0.99	0.98	0.9	0.94	0.95	0.92	0.98	0.98	0.99	0.99	0.99	0.99	0.99	0.99	0.98	0.9	0.96	0.82	0.89	0.84	0.97	0.99	0.99	0.98	0.98	0.98	0.95	0.99	0.94	0.93	1	0.95	0.88	0.53	0.98	0.98	0.97	0.99	0.98	0.98
3	0.94	0.95	0.94	0.91	0.94	0.94	0.94	0.95	0.94	0.94	0.94	0.87	0.89	0.92	0.88	0.94	0.94	0.95	0.94	0.95	0.95	0.94	0.94	0.93	0.83	0.92	0.8	0.86	0.79	0.94	0.95	0.93	0.93	0.93	0.93	0.9	0.94	0.89	0.88	0.95	1	0.84	0.51	0.94	0.94	0.91	0.94	0.93	0.92
3	0.87	0.87	0.86	0.84	0.87	0.87	0.87	0.88	0.88	0.87	0.86	0.81	0.85	0.84	0.82	0.88	0.88	0.87	0.87	0.87	0.87	0.86	0.87	0.85	0.75	0.85	0.75	0.8	0.76	0.87	0.88	0.86	0.86	0.85	0.85	0.81	0.86	0.8	0.79	0.88	0.84	1	0.46	0.87	0.87	0.84	0.86	0.85	0.85
3	0.53	0.53	0.54	0.53	0.53	0.53	0.54	0.53	0.53	0.54	0.54	0.51	0.5	0.53	0.48	0.52	0.52	0.53	0.54	0.54	0.54	0.54	0.53	0.54	0.5	0.53	0.47	0.52	0.49	0.52	0.52	0.53	0.53	0.53	0.54	0.53	0.54	0.52	0.51	0.53	0.51	0.46	1	0.52	0.53	0.53	0.54	0.53	0.53
4	1	0.99	0.97	0.94	0.98	0.99	0.99	0.99	0.99	0.98	0.96	0.91	0.95	0.96	0.94	1	1	0.99	0.97	0.99	0.98	0.97	0.99	0.95	0.82	0.95	0.83	0.9	0.84	0.99	1	0.97	0.97	0.95	0.95	0.9	0.95	0.88	0.86	0.98	0.94	0.87	0.52	1	0.98	0.95	0.97	0.96	0.96
4	0.98	0.99	0.99	0.98	0.99	0.99	0.99	0.99	0.99	0.99	0.97	0.9	0.94	0.95	0.91	0.98	0.98	0.99	0.99	0.99	0.99	0.99	0.99	0.98	0.89	0.97	0.82	0.88	0.84	0.96	0.98	0.99	0.99	0.98	0.98	0.93	0.97	0.91	0.89	0.98	0.94	0.87	0.53	0.98	1	0.99	0.99	0.99	0.99
4	0.96	0.97	0.98	0.98	0.98	0.98	0.97	0.97	0.97	0.98	0.95	0.87	0.93	0.92	0.88	0.95	0.96	0.97	0.98	0.98	0.98	0.98	0.98	0.98	0.9	0.97	0.8	0.86	0.82	0.93	0.96	0.99	0.99	0.98	0.97	0.92	0.96	0.9	0.87	0.97	0.91	0.84	0.53	0.95	0.99	1	0.98	0.99	0.98
4	0.97	0.98	0.99	0.98	0.99	0.99	0.98	0.98	0.98	0.99	0.98	0.88	0.94	0.94	0.9	0.97	0.97	0.98	0.99	0.99	0.99	0.99	0.99	0.99	0.92	0.97	0.81	0.88	0.84	0.96	0.98	0.99	0.99	0.99	0.99	0.95	0.98	0.94	0.92	0.99	0.94	0.86	0.54	0.97	0.99	0.98	1	0.99	0.99
4	0.96	0.97	0.99	0.99	0.98	0.98	0.98	0.97	0.97	0.98	0.97	0.88	0.93	0.92	0.89	0.95	0.96	0.98	0.99	0.98	0.99	0.99	0.98	0.99	0.93	0.97	0.81	0.87	0.83	0.94	0.96	0.99	0.99	0.99	0.99	0.95	0.98	0.93	0.91	0.98	0.93	0.85	0.53	0.96	0.99	0.99	0.99	1	0.99
4	0.96	0.97	0.99	0.99	0.98	0.98	0.98	0.97	0.97	0.98	0.97	0.88	0.93	0.92	0.89	0.95	0.96	0.98	0.99	0.98	0.99	0.99	0.98	0.99	0.93	0.97	0.81	0.86	0.83	0.94	0.96	0.99	0.99	0.99	0.98	0.95	0.98	0.93	0.91	0.98	0.92	0.85	0.53	0.96	0.99	0.98	0.99	0.99	1
4	0.97	0.98	0.99	0.99	0.99	0.99	0.98	0.98	0.98	0.99	0.97	0.89	0.94	0.93	0.9	0.97	0.97	0.98	0.99	0.99	0.99	0.99	0.99	0.99	0.91	0.97	0.81	0.88	0.84	0.95	0.97	0.99	0.99	0.99	0.98	0.94	0.98	0.92	0.9	0.98	0.93	0.86	0.53	0.97	0.99	0.99	0.99	0.99	0.99
4	0.96	0.97	0.99	0.99	0.98	0.98	0.98	0.97	0.97	0.98	0.97	0.88	0.93	0.92	0.89	0.96	0.96	0.98	0.99	0.99	0.99	0.99	0.98	0.99	0.93	0.97	0.81	0.86	0.83	0.94	0.96	0.99	0.99	0.99	0.99	0.95	0.98	0.93	0.91	0.98	0.92	0.85	0.53	0.96	0.99	0.99	0.99	0.99	0.99
4	0.96	0.97	0.99	0.98	0.98	0.98	0.97	0.97	0.97	0.98	0.98	0.88	0.92	0.92	0.88	0.96	0.96	0.97	0.99	0.98	0.99	0.99	0.98	0.99	0.94	0.96	0.81	0.86	0.83	0.94	0.96	0.99	0.99	0.99	0.99	0.98	0.99	0.96	0.95	0.99	0.93	0.86	0.54	0.96	0.98	0.97	0.99	0.98	0.98
4	0.55	0.6	0.71	0.69	0.62	0.62	0.6	0.59	0.59	0.63	0.71	0.51	0.54	0.52	0.49	0.55	0.56	0.59	0.7	0.64	0.66	0.71	0.6	0.73	0.88	0.62	0.48	0.49	0.5	0.53	0.56	0.67	0.67	0.71	0.74	0.85	0.75	0.85	0.86	0.66	0.6	0.52	0.39	0.55	0.62	0.64	0.68	0.68	0.69
4	0.95	0.96	0.97	0.95	0.97	0.97	0.96	0.96	0.96	0.96	0.95	0.87	0.92	0.92	0.89	0.95	0.95	0.96	0.97	0.97	0.97	0.97	0.97	0.96	0.88	0.94	0.81	0.87	0.82	0.94	0.96	0.97	0.97	0.96	0.96	0.92	0.96	0.91	0.89	0.97	0.92	0.86	0.54	0.95	0.97	0.96	0.97	0.96	0.96
4	0.77	0.78	0.76	0.75	0.77	0.77	0.77	0.77	0.77	0.77	0.75	0.7	0.75	0.76	0.73	0.78	0.77	0.77	0.77	0.77	0.77	0.76	0.77	0.75	0.66	0.75	0.69	0.7	0.69	0.77	0.78	0.76	0.76	0.75	0.76	0.72	0.75	0.71	0.69	0.77	0.73	0.7	0.44	0.77	0.77	0.75	0.76	0.75	0.75
4	0.58	0.58	0.58	0.57	0.58	0.58	0.58	0.59	0.59	0.58	0.58	0.53	0.57	0.56	0.54	0.58	0.59	0.58	0.58	0.58	0.58	0.58	0.59	0.57	0.5	0.56	0.53	0.54	0.54	0.58	0.58	0.58	0.57	0.57	0.57	0.54	0.57	0.53	0.52	0.58	0.55	0.55	0.36	0.58	0.58	0.57	0.58	0.57	0.57
5	0.87	0.86	0.83	0.81	0.85	0.85	0.85	0.86	0.86	0.85	0.83	0.8	0.81	0.84	0.8	0.86	0.86	0.86	0.84	0.85	0.85	0.84	0.86	0.82	0.7	0.82	0.74	0.79	0.73	0.87	0.86	0.83	0.83	0.82	0.82	0.78	0.83	0.76	0.74	0.85	0.83	0.77	0.46	0.86	0.84	0.82	0.83	0.82	0.82
5	0.99	1	0.97	0.96	0.99	0.99	0.99	0.99	0.99	0.99	0.97	0.91	0.95	0.96	0.94	1	1	1	0.98	0.99	0.99	0.98	0.99	0.96	0.84	0.96	0.83	0.9	0.84	0.99	1	0.98	0.98	0.96	0.96	0.91	0.96	0.89	0.87	0.99	0.95	0.88	0.53	1	0.99	0.96	0.98	0.97	0.97
5	0.99	0.99	0.98	0.98	0.99	0.99	0.99	0.99	0.99	0.99	0.97	0.9	0.95	0.95	0.92	0.98	0.99	1	0.99	0.99	0.99	0.98	1	0.98	0.88	0.97	0.82	0.89	0.84	0.97	0.99	0.99	0.99	0.98	0.97	0.92	0.97	0.9	0.88	0.99	0.94	0.87	0.53	0.99	1	0.98	0.99	0.98	0.98
5	0.97	0.99	0.99	0.99	0.99	0.99	0.99	0.98	0.98	0.99	0.98	0.89	0.94	0.94	0.9	0.97	0.97	0.99	0.99	0.99	0.99	0.99	0.99	0.99	0.91	0.97	0.82	0.88	0.84	0.96	0.98	1	1	0.99	0.99	0.95	0.98	0.92	0.9	0.99	0.94	0.86	0.54	0.97	0.99	0.99	0.99	0.99	0.99
5	0.97	0.99	0.99	0.98	0.99	0.99	0.98	0.98	0.98	0.99	0.98	0.89	0.94	0.94	0.9	0.97	0.97	0.99	0.99	0.99	0.99	0.99	0.99	0.99	0.91	0.97	0.81	0.88	0.84	0.96	0.98	0.99	0.99	0.99	0.99	0.95	0.98	0.93	0.91	0.99	0.94	0.86	0.54	0.97	0.99	0.99	0.99	0.99	0.99
5	0.98	0.99	0.99	0.98	0.99	0.99	0.99	0.98	0.98	0.99	0.98	0.89	0.94	0.94	0.91	0.98	0.98	0.99	0.99	0.99	0.99	0.99	0.99	0.99	0.91	0.97	0.82	0.88	0.84	0.96	0.98	0.99	0.99	0.99	0.98	0.95	0.98	0.93	0.92	0.99	0.94	0.87	0.54	0.98	0.99	0.98	0.99	0.99	0.98
5	0.97	0.98	0.99	0.97	0.98	0.99	0.98	0.98	0.98	0.98	0.98	0.89	0.94	0.94	0.91	0.97	0.98	0.98	0.99	0.99	0.99	0.99	0.98	0.98	0.91	0.96	0.82	0.88	0.83	0.96	0.98	0.98	0.98	0.98	0.99	0.96	0.99	0.95	0.93	0.99	0.94	0.87	0.54	0.98	0.98	0.97	0.99	0.98	0.98
5	0.96	0.97	0.99	0.96	0.98	0.98	0.97	0.97	0.97	0.98	0.99	0.88	0.92	0.93	0.9	0.96	0.96	0.97	0.99	0.98	0.98	0.99	0.97	0.98	0.92	0.95	0.81	0.87	0.83	0.96	0.97	0.98	0.98	0.97	0.99	0.97	0.99	0.97	0.96	0.99	0.94	0.86	0.54	0.97	0.97	0.95	0.98	0.97	0.97
5	0.24	0.28	0.42	0.4	0.31	0.31	0.28	0.28	0.27	0.32	0.43	0.22	0.23	0.21	0.19	0.23	0.24	0.28	0.4	0.33	0.35	0.42	0.28	0.44	0.67	0.32	0.21	0.2	0.24	0.22	0.24	0.36	0.36	0.42	0.46	0.61	0.47	0.62	0.64	0.37	0.32	0.25	0.23	0.23	0.31	0.32	0.38	0.38	0.39
5	0.52	0.57	0.7	0.71	0.61	0.61	0.59	0.57	0.57	0.62	0.68	0.48	0.52	0.48	0.44	0.51	0.52	0.58	0.68	0.63	0.65	0.7	0.59	0.73	0.89	0.63	0.46	0.46	0.49	0.48	0.53	0.67	0.68	0.72	0.74	0.82	0.73	0.82	0.83	0.64	0.57	0.5	0.38	0.51	0.62	0.66	0.67	0.69	0.69
5	0.64	0.68	0.79	0.79	0.72	0.71	0.69	0.68	0.68	0.72	0.79	0.59	0.63	0.6	0.56	0.63	0.65	0.69	0.78	0.73	0.75	0.8	0.7	0.82	0.94	0.72	0.55	0.57	0.58	0.61	0.65	0.76	0.77	0.8	0.83	0.9	0.83	0.91	0.91	0.75	0.69	0.6	0.44	0.64	0.72	0.74	0.77	0.78	0.78
5	0.75	0.78	0.87	0.86	0.81	0.81	0.79	0.78	0.78	0.81	0.87	0.69	0.73	0.71	0.67	0.74	0.75	0.79	0.86	0.82	0.83	0.87	0.79	0.88	0.96	0.8	0.65	0.67	0.67	0.73	0.76	0.84	0.85	0.87	0.89	0.95	0.9	0.96	0.96	0.84	0.78	0.7	0.47	0.75	0.81	0.82	0.85	0.85	0.85
6	0.79	0.77	0.74	0.72	0.76	0.77	0.77	0.78	0.77	0.76	0.74	0.7	0.75	0.76	0.78	0.78	0.78	0.77	0.76	0.76	0.76	0.75	0.77	0.73	0.62	0.73	0.63	0.71	0.67	0.78	0.78	0.75	0.74	0.73	0.73	0.68	0.74	0.68	0.67	0.77	0.74	0.69	0.35	0.78	0.76	0.73	0.75	0.74	0.73
6	1	0.99	0.96	0.93	0.98	0.98	0.98	0.99	0.99	0.98	0.96	0.91	0.94	0.96	0.94	1	0.99	0.99	0.97	0.98	0.98	0.96	0.99	0.94	0.81	0.94	0.83	0.9	0.84	0.99	0.99	0.96	0.96	0.94	0.95	0.89	0.95	0.88	0.86	0.98	0.94	0.88	0.52	1	0.97	0.94	0.96	0.95	0.95
6	1	0.99	0.97	0.95	0.99	0.99	0.99	0.99	0.99	0.98	0.97	0.91	0.95	0.96	0.94	0.99	0.99	0.99	0.98	0.99	0.98	0.97	0.99	0.96	0.83	0.95	0.83	0.9	0.84	0.99	1	0.97	0.97	0.96	0.96	0.91	0.96	0.89	0.88	0.99	0.95	0.88	0.53	1	0.98	0.95	0.97	0.96	0.96
6	0.99	1	0.98	0.96	0.99	0.99	0.99	0.99	0.99	0.99	0.97	0.91	0.95	0.96	0.93	0.99	0.99	1	0.98	0.99	0.99	0.98	1	0.97	0.85	0.96	0.83	0.9	0.85	0.98	0.99	0.98	0.98	0.97	0.97	0.91	0.96	0.89	0.87	0.99	0.94	0.88	0.53	0.99	0.99	0.97	0.98	0.97	0.97
6	1	0.99	0.97	0.95	0.99	0.99	0.99	0.99	0.99	0.99	0.97	0.91	0.95	0.96	0.93	0.99	0.99	0.99	0.98	0.99	0.98	0.97	0.99	0.96	0.84	0.96	0.83	0.9	0.84	0.99	1	0.97	0.97	0.96	0.96	0.91	0.96	0.89	0.87	0.99	0.94	0.88	0.53	0.99	0.98	0.96	0.97	0.96	0.96
6	0.92	0.94	0.97	0.95	0.94	0.94	0.93	0.93	0.93	0.94	0.97	0.84	0.88	0.88	0.84	0.91	0.92	0.93	0.97	0.95	0.95	0.97	0.94	0.97	0.95	0.92	0.77	0.82	0.8	0.9	0.92	0.95	0.95	0.96	0.97	0.99	0.98	0.97	0.96	0.96	0.9	0.82	0.53	0.91	0.94	0.93	0.96	0.95	0.95
6	0.98	0.99	0.99	0.98	0.99	0.99	0.99	0.99	0.99	0.99	0.97	0.9	0.94	0.95	0.91	0.98	0.98	0.99	0.99	0.99	0.99	0.99	0.99	0.98	0.89	0.97	0.83	0.89	0.85	0.97	0.99	0.99	0.99	0.98	0.98	0.93	0.97	0.91	0.89	0.99	0.94	0.87	0.53	0.98	0.99	0.98	0.99	0.98	0.98
6	0.92	0.94	0.98	0.96	0.95	0.95	0.94	0.93	0.93	0.95	0.97	0.84	0.88	0.88	0.84	0.91	0.92	0.94	0.97	0.95	0.96	0.97	0.94	0.98	0.96	0.93	0.77	0.82	0.8	0.89	0.92	0.96	0.96	0.97	0.98	0.98	0.98	0.97	0.95	0.96	0.9	0.82	0.53	0.91	0.95	0.95	0.96	0.96	0.96
6	0.99	0.99	0.98	0.96	0.99	0.99	0.99	0.99	0.99	0.99	0.97	0.91	0.95	0.96	0.93	0.99	0.99	0.99	0.98	0.99	0.99	0.98	0.99	0.96	0.86	0.96	0.84	0.89	0.84	0.98	0.99	0.98	0.98	0.97	0.97	0.92	0.97	0.9	0.89	0.99	0.95	0.88	0.53	0.99	0.98	0.96	0.98	0.97	0.97
6	0.99	0.99	0.98	0.96	0.99	0.99	0.99	0.99	0.99	0.99	0.97	0.91	0.94	0.96	0.92	0.99	0.99	0.99	0.98	0.99	0.99	0.98	0.99	0.96	0.86	0.96	0.83	0.9	0.84	0.98	0.99	0.98	0.98	0.96	0.97	0.92	0.97	0.91	0.89	0.99	0.95	0.88	0.53	0.99	0.98	0.96	0.98	0.97	0.97
6	0.99	0.99	0.98	0.96	0.99	0.99	0.99	0.99	0.99	0.99	0.98	0.91	0.95	0.96	0.93	0.99	0.99	0.99	0.99	0.99	0.99	0.98	0.99	0.97	0.86	0.96	0.83	0.89	0.85	0.98	0.99	0.98	0.98	0.97	0.97	0.93	0.97	0.91	0.89	0.99	0.95	0.88	0.53	0.99	0.99	0.97	0.98	0.97	0.97
6	0.98	0.99	0.98	0.96	0.98	0.98	0.98	0.98	0.98	0.98	0.98	0.89	0.93	0.95	0.91	0.98	0.98	0.98	0.99	0.99	0.99	0.98	0.98	0.97	0.88	0.96	0.82	0.89	0.84	0.97	0.98	0.98	0.98	0.97	0.98	0.94	0.98	0.93	0.92	0.99	0.95	0.87	0.54	0.98	0.98	0.96	0.98	0.97	0.97
6	0.94	0.94	0.91	0.88	0.93	0.93	0.93	0.94	0.94	0.92	0.91	0.87	0.9	0.92	0.89	0.95	0.94	0.94	0.92	0.93	0.92	0.92	0.94	0.89	0.77	0.9	0.8	0.85	0.8	0.95	0.94	0.91	0.91	0.9	0.9	0.85	0.91	0.84	0.82	0.93	0.91	0.83	0.5	0.94	0.92	0.89	0.91	0.9	0.9
6	0.86	0.86	0.83	0.81	0.85	0.85	0.85	0.86	0.85	0.85	0.84	0.76	0.83	0.82	0.81	0.85	0.86	0.85	0.84	0.85	0.85	0.84	0.85	0.82	0.73	0.82	0.73	0.78	0.74	0.85	0.85	0.84	0.83	0.82	0.83	0.79	0.84	0.78	0.77	0.85	0.82	0.78	0.47	0.85	0.84	0.82	0.84	0.82	0.82
6	0.86	0.86	0.83	0.81	0.85	0.85	0.85	0.86	0.86	0.85	0.84	0.79	0.82	0.83	0.82	0.85	0.86	0.85	0.84	0.85	0.84	0.83	0.85	0.82	0.71	0.82	0.73	0.78	0.73	0.85	0.86	0.83	0.83	0.82	0.82	0.78	0.83	0.77	0.75	0.85	0.81	0.76	0.47	0.86	0.85	0.82	0.84	0.82	0.82
7	1	0.99	0.96	0.94	0.98	0.98	0.98	0.99	0.99	0.98	0.96	0.91	0.95	0.96	0.94	1	0.99	0.99	0.97	0.98	0.98	0.97	0.99	0.95	0.82	0.95	0.83	0.9	0.84	0.99	1	0.97	0.96	0.95	0.95	0.89	0.95	0.88	0.86	0.98	0.94	0.88	0.52	1	0.98	0.95	0.97	0.95	0.95
7	0.98	0.99	0.99	0.98	0.99	0.99	0.99	0.98	0.98	0.99	0.97	0.89	0.94	0.94	0.9	0.97	0.98	0.99	0.99	0.99	0.99	0.99	0.99	0.98	0.9	0.97	0.82	0.88	0.84	0.96	0.98	0.99	0.99	0.99	0.98	0.94	0.97	0.92	0.89	0.98	0.93	0.86	0.53	0.97	0.99	0.99	0.99	0.99	0.99
7	0.94	0.96	0.98	0.99	0.97	0.97	0.96	0.95	0.96	0.97	0.96	0.86	0.91	0.9	0.86	0.93	0.94	0.96	0.98	0.97	0.98	0.97	0.97	0.98	0.93	0.96	0.79	0.85	0.82	0.91	0.94	0.99	0.99	0.99	0.98	0.94	0.96	0.92	0.89	0.96	0.91	0.84	0.53	0.94	0.98	0.98	0.98	0.99	0.98
7	0.93	0.95	0.98	0.99	0.97	0.96	0.96	0.95	0.95	0.97	0.96	0.86	0.91	0.89	0.85	0.92	0.93	0.96	0.97	0.97	0.97	0.97	0.96	0.98	0.94	0.96	0.79	0.84	0.81	0.9	0.93	0.98	0.98	0.99	0.98	0.95	0.96	0.92	0.9	0.96	0.9	0.83	0.53	0.93	0.97	0.98	0.98	0.98	0.98
7	0.95	0.97	0.99	0.99	0.98	0.98	0.97	0.97	0.97	0.98	0.97	0.87	0.92	0.91	0.87	0.94	0.95	0.97	0.98	0.98	0.98	0.98	0.97	0.99	0.94	0.96	0.8	0.85	0.82	0.93	0.95	0.99	0.99	0.99	0.99	0.96	0.98	0.94	0.92	0.97	0.92	0.84	0.54	0.95	0.98	0.98	0.98	0.99	0.99
7	0.96	0.97	0.99	0.99	0.98	0.98	0.97	0.97	0.97	0.98	0.97	0.88	0.93	0.92	0.88	0.95	0.96	0.97	0.99	0.98	0.99	0.99	0.98	0.99	0.93	0.97	0.81	0.86	0.83	0.93	0.96	0.99	0.99	0.99	0.99	0.95	0.98	0.93	0.91	0.98	0.92	0.85	0.53	0.95	0.99	0.99	0.99	0.99	0.99
7	0.98	0.99	0.98	0.98	0.99	0.99	0.99	0.98	0.98	0.99	0.97	0.9	0.94	0.94	0.9	0.97	0.98	0.99	0.98	0.99	0.99	0.98	0.99	0.98	0.88	0.97	0.82	0.88	0.84	0.96	0.98	0.99	0.99	0.98	0.97	0.92	0.97	0.9	0.88	0.98	0.93	0.86	0.53	0.98	0.99	0.99	0.98	0.98	0.98
7	0.98	0.99	0.98	0.97	0.99	0.99	0.99	0.99	0.99	0.99	0.97	0.9	0.95	0.95	0.92	0.98	0.98	0.99	0.98	0.99	0.99	0.98	0.99	0.97	0.87	0.97	0.82	0.89	0.84	0.97	0.99	0.99	0.99	0.98	0.97	0.92	0.96	0.89	0.87	0.98	0.94	0.87	0.53	0.98	0.99	0.98	0.98	0.98	0.98
7	0.97	0.98	0.98	0.98	0.99	0.99	0.98	0.98	0.98	0.99	0.96	0.89	0.94	0.94	0.9	0.97	0.97	0.98	0.98	0.98	0.99	0.98	0.99	0.98	0.88	0.97	0.82	0.88	0.83	0.95	0.97	0.99	0.99	0.98	0.97	0.91	0.96	0.89	0.86	0.97	0.92	0.86	0.53	0.97	0.99	0.99	0.98	0.98	0.98
7	0.92	0.94	0.96	0.98	0.96	0.95	0.95	0.94	0.94	0.96	0.93	0.85	0.9	0.88	0.84	0.91	0.92	0.95	0.95	0.95	0.96	0.95	0.95	0.97	0.9	0.95	0.78	0.83	0.81	0.89	0.93	0.97	0.97	0.97	0.95	0.9	0.93	0.87	0.84	0.94	0.88	0.82	0.51	0.92	0.97	0.98	0.96	0.98	0.97
7	0.94	0.95	0.96	0.97	0.96	0.96	0.95	0.95	0.95	0.96	0.94	0.86	0.91	0.89	0.86	0.93	0.94	0.96	0.96	0.96	0.96	0.96	0.96	0.96	0.89	0.95	0.79	0.84	0.82	0.91	0.94	0.97	0.97	0.97	0.96	0.9	0.94	0.88	0.85	0.95	0.89	0.83	0.52	0.93	0.97	0.98	0.96	0.97	0.97
7	0.95	0.95	0.94	0.92	0.95	0.95	0.95	0.95	0.95	0.95	0.93	0.87	0.91	0.91	0.9	0.95	0.95	0.95	0.94	0.95	0.95	0.94	0.95	0.92	0.82	0.92	0.8	0.86	0.82	0.94	0.95	0.94	0.94	0.93	0.92	0.87	0.92	0.85	0.84	0.94	0.9	0.84	0.52	0.95	0.95	0.93	0.94	0.93	0.93
7	0.73	0.73	0.71	0.7	0.73	0.73	0.73	0.73	0.73	0.73	0.71	0.67	0.7	0.7	0.69	0.73	0.72	0.73	0.72	0.72	0.72	0.71	0.73	0.7	0.61	0.71	0.62	0.7	0.63	0.72	0.73	0.72	0.72	0.71	0.7	0.66	0.7	0.64	0.63	0.72	0.69	0.67	0.45	0.73	0.72	0.71	0.72	0.71	0.7
7	0.7	0.71	0.69	0.67	0.7	0.7	0.71	0.71	0.71	0.7	0.69	0.66	0.69	0.69	0.66	0.71	0.7	0.7	0.7	0.7	0.7	0.69	0.7	0.68	0.59	0.68	0.64	0.67	0.65	0.71	0.7	0.69	0.69	0.68	0.68	0.65	0.69	0.64	0.62	0.7	0.69	0.66	0.45	0.7	0.7	0.68	0.69	0.68	0.68
8	0.95	0.94	0.91	0.88	0.93	0.93	0.93	0.94	0.94	0.93	0.91	0.85	0.9	0.92	0.89	0.95	0.94	0.94	0.92	0.93	0.92	0.91	0.94	0.89	0.76	0.9	0.8	0.86	0.8	0.95	0.94	0.91	0.91	0.89	0.89	0.84	0.9	0.83	0.81	0.93	0.9	0.85	0.49	0.95	0.92	0.89	0.91	0.89	0.89
8	0.99	0.99	0.95	0.93	0.97	0.98	0.98	0.98	0.98	0.97	0.95	0.9	0.94	0.96	0.94	0.99	0.99	0.98	0.96	0.98	0.97	0.96	0.98	0.94	0.8	0.94	0.83	0.9	0.84	0.99	0.99	0.96	0.95	0.93	0.94	0.88	0.94	0.87	0.85	0.97	0.94	0.87	0.52	0.99	0.97	0.94	0.96	0.94	0.94
8	1	0.99	0.97	0.95	0.99	0.99	0.99	0.99	0.99	0.99	0.97	0.91	0.95	0.96	0.94	1	1	0.99	0.98	0.99	0.98	0.97	0.99	0.96	0.83	0.96	0.83	0.9	0.85	0.99	1	0.97	0.97	0.96	0.96	0.9	0.96	0.89	0.87	0.99	0.95	0.88	0.53	1	0.98	0.96	0.97	0.96	0.96
8	0.99	1	0.98	0.96	0.99	0.99	0.99	0.99	0.99	0.99	0.97	0.91	0.95	0.96	0.93	0.99	0.99	0.99	0.98	0.99	0.99	0.98	1	0.97	0.85	0.96	0.83	0.9	0.85	0.98	0.99	0.98	0.98	0.97	0.97	0.91	0.96	0.9	0.88	0.99	0.95	0.88	0.53	0.99	0.99	0.97	0.98	0.97	0.97
8	0.99	1	0.98	0.96	0.99	0.99	0.99	0.99	0.99	0.99	0.97	0.91	0.95	0.96	0.93	0.99	0.99	0.99	0.98	0.99	0.99	0.98	0.99	0.97	0.85	0.96	0.83	0.9	0.85	0.99	0.99	0.98	0.98	0.97	0.97	0.92	0.97	0.9	0.88	0.99	0.95	0.88	0.53	0.99	0.99	0.96	0.98	0.97	0.97
8	0.99	0.99	0.98	0.96	0.99	0.99	0.99	0.99	0.99	0.99	0.97	0.9	0.95	0.96	0.93	0.99	0.99	0.99	0.98	0.99	0.99	0.98	0.99	0.97	0.85	0.96	0.83	0.89	0.85	0.98	0.99	0.98	0.98	0.96	0.96	0.91	0.96	0.9	0.88	0.99	0.94	0.87	0.53	0.99	0.99	0.97	0.98	0.97	0.97
8	0.99	0.99	0.97	0.94	0.98	0.98	0.98	0.99	0.99	0.98	0.96	0.9	0.95	0.96	0.93	0.99	0.99	0.99	0.97	0.98	0.98	0.97	0.99	0.95	0.82	0.95	0.83	0.9	0.84	0.99	0.99	0.97	0.97	0.95	0.95	0.9	0.95	0.88	0.86	0.98	0.94	0.88	0.52	0.99	0.98	0.95	0.97	0.96	0.95
8	1	0.99	0.97	0.95	0.99	0.99	0.99	0.99	0.99	0.98	0.96	0.91	0.95	0.96	0.93	0.99	0.99	0.99	0.98	0.99	0.98	0.97	0.99	0.96	0.83	0.96	0.83	0.9	0.85	0.99	0.99	0.97	0.97	0.95	0.95	0.9	0.96	0.88	0.87	0.98	0.94	0.88	0.53	0.99	0.98	0.96	0.97	0.96	0.96
8	0.81	0.83	0.9	0.87	0.85	0.84	0.83	0.83	0.83	0.85	0.9	0.73	0.77	0.77	0.73	0.8	0.81	0.83	0.89	0.86	0.87	0.9	0.83	0.9	0.95	0.83	0.68	0.72	0.71	0.79	0.81	0.87	0.87	0.89	0.91	0.97	0.92	0.96	0.96	0.87	0.82	0.74	0.49	0.8	0.84	0.84	0.88	0.87	0.87
8	0.71	0.75	0.84	0.82	0.77	0.77	0.75	0.74	0.74	0.77	0.84	0.65	0.69	0.67	0.64	0.7	0.71	0.75	0.83	0.78	0.79	0.84	0.75	0.85	0.94	0.76	0.61	0.63	0.64	0.69	0.72	0.8	0.8	0.83	0.86	0.93	0.86	0.93	0.93	0.8	0.74	0.66	0.46	0.71	0.77	0.77	0.81	0.81	0.81
8	0.97	0.98	0.99	0.97	0.98	0.98	0.98	0.98	0.98	0.98	0.98	0.88	0.93	0.93	0.9	0.96	0.97	0.98	0.99	0.99	0.99	0.99	0.98	0.99	0.92	0.96	0.81	0.87	0.83	0.95	0.97	0.98	0.98	0.98	0.99	0.97	0.99	0.96	0.94	0.99	0.94	0.86	0.54	0.97	0.98	0.97	0.99	0.98	0.98
8	0.94	0.94	0.93	0.91	0.93	0.94	0.93	0.93	0.93	0.93	0.92	0.86	0.89	0.9	0.88	0.93	0.93	0.94	0.93	0.94	0.94	0.93	0.94	0.92	0.82	0.91	0.79	0.84	0.82	0.93	0.94	0.93	0.93	0.92	0.92	0.88	0.92	0.87	0.85	0.94	0.91	0.84	0.52	0.94	0.93	0.91	0.93	0.92	0.92
8	0.91	0.91	0.89	0.86	0.9	0.9	0.91	0.91	0.91	0.9	0.89	0.83	0.88	0.89	0.87	0.91	0.91	0.91	0.89	0.9	0.9	0.89	0.91	0.87	0.76	0.86	0.76	0.83	0.79	0.91	0.91	0.89	0.88	0.87	0.87	0.83	0.88	0.81	0.8	0.9	0.86	0.81	0.49	0.91	0.89	0.87	0.89	0.87	0.87
8	0.85	0.84	0.82	0.8	0.84	0.84	0.85	0.84	0.85	0.83	0.82	0.78	0.82	0.82	0.82	0.85	0.84	0.84	0.83	0.84	0.83	0.83	0.84	0.81	0.7	0.81	0.73	0.77	0.74	0.85	0.85	0.82	0.82	0.81	0.81	0.77	0.81	0.75	0.74	0.84	0.8	0.76	0.46	0.85	0.83	0.81	0.83	0.81	0.81
9	0.99	0.98	0.94	0.91	0.97	0.97	0.97	0.98	0.98	0.97	0.95	0.9	0.94	0.96	0.93	0.99	0.99	0.98	0.95	0.97	0.96	0.95	0.98	0.93	0.79	0.93	0.82	0.89	0.83	0.99	0.99	0.95	0.94	0.92	0.93	0.87	0.93	0.86	0.84	0.97	0.93	0.87	0.52	0.99	0.96	0.93	0.95	0.93	0.93
9	1	1	0.98	0.95	0.99	0.99	0.99	0.99	0.99	0.99	0.97	0.91	0.95	0.96	0.93	0.99	0.99	0.99	0.98	0.99	0.99	0.98	0.99	0.96	0.85	0.96	0.83	0.9	0.84	0.99	1	0.98	0.97	0.96	0.96	0.92	0.97	0.9	0.89	0.99	0.95	0.88	0.53	1	0.98	0.96	0.98	0.96	0.96
9	0.98	0.99	0.99	0.97	0.99	0.99	0.98	0.99	0.99	0.99	0.99	0.9	0.94	0.95	0.91	0.98	0.98	0.99	0.99	0.99	0.99	0.99	0.99	0.98	0.9	0.96	0.83	0.89	0.84	0.97	0.98	0.99	0.98	0.98	0.98	0.96	0.99	0.94	0.93	0.99	0.95	0.87	0.54	0.98	0.99	0.97	0.99	0.98	0.98
9	0.99	0.99	0.99	0.97	0.99	0.99	0.99	0.99	0.99	0.99	0.98	0.9	0.95	0.95	0.92	0.99	0.99	0.99	0.99	0.99	0.99	0.99	0.99	0.98	0.88	0.97	0.83	0.89	0.85	0.98	0.99	0.99	0.99	0.98	0.98	0.94	0.98	0.92	0.9	0.99	0.95	0.88	0.53	0.99	0.99	0.97	0.99	0.98	0.98
9	0.99	0.99	0.97	0.95	0.99	0.99	0.99	0.99	0.99	0.99	0.97	0.91	0.95	0.96	0.93	0.99	0.99	0.99	0.98	0.99	0.99	0.98	0.99	0.96	0.85	0.96	0.84	0.9	0.84	0.99	0.99	0.98	0.98	0.96	0.96	0.91	0.96	0.9	0.88	0.99	0.95	0.88	0.53	0.99	0.98	0.96	0.98	0.97	0.96
9	0.99	0.99	0.97	0.95	0.99	0.99	0.99	0.99	0.99	0.99	0.97	0.91	0.95	0.96	0.93	0.99	0.99	0.99	0.98	0.99	0.98	0.97	0.99	0.96	0.84	0.96	0.83	0.9	0.84	0.99	0.99	0.98	0.97	0.96	0.96	0.91	0.96	0.89	0.87	0.99	0.95	0.88	0.53	0.99	0.98	0.96	0.98	0.96	0.96
9	0.99	0.99	0.98	0.96	0.99	0.99	0.99	0.99	0.99	0.99	0.97	0.91	0.95	0.96	0.93	0.99	0.99	0.99	0.99	0.99	0.99	0.98	0.99	0.97	0.86	0.96	0.83	0.89	0.85	0.98	0.99	0.98	0.98	0.97	0.97	0.92	0.97	0.91	0.89	0.99	0.95	0.88	0.53	0.99	0.99	0.97	0.98	0.97	0.97
9	0.99	0.99	0.98	0.96	0.99	0.99	0.99	0.99	0.99	0.99	0.98	0.91	0.95	0.96	0.93	0.99	0.99	0.99	0.99	0.99	0.99	0.98	0.99	0.97	0.87	0.96	0.83	0.89	0.84	0.98	0.99	0.98	0.98	0.97	0.97	0.93	0.97	0.91	0.89	0.99	0.95	0.88	0.54	0.99	0.99	0.97	0.98	0.97	0.97
9	0.99	0.99	0.99	0.97	0.99	0.99	0.99	0.99	0.99	0.99	0.98	0.9	0.95	0.95	0.92	0.98	0.99	0.99	0.99	0.99	0.99	0.99	0.99	0.98	0.89	0.97	0.83	0.89	0.85	0.97	0.99	0.99	0.99	0.98	0.98	0.94	0.98	0.92	0.9	0.99	0.95	0.88	0.54	0.99	0.99	0.98	0.99	0.98	0.98
9	0.99	0.99	0.99	0.97	0.99	0.99	0.99	0.99	0.99	0.99	0.98	0.9	0.95	0.95	0.92	0.99	0.99	0.99	0.99	0.99	0.99	0.99	0.99	0.98	0.88	0.97	0.83	0.89	0.84	0.98	0.99	0.99	0.99	0.98	0.98	0.93	0.97	0.92	0.9	0.99	0.95	0.88	0.53	0.99	0.99	0.97	0.99	0.98	0.98
9	0.99	0.99	0.98	0.96	0.99	0.99	0.99	0.99	0.99	0.99	0.97	0.91	0.95	0.96	0.93	0.99	0.99	0.99	0.98	0.99	0.99	0.98	0.99	0.97	0.86	0.96	0.83	0.9	0.85	0.98	0.99	0.98	0.98	0.97	0.97	0.92	0.97	0.9	0.88	0.99	0.95	0.88	0.53	0.99	0.99	0.97	0.98	0.97	0.97
9	0.98	0.98	0.96	0.94	0.98	0.98	0.98	0.98	0.98	0.98	0.95	0.9	0.94	0.95	0.92	0.98	0.98	0.98	0.97	0.98	0.97	0.96	0.98	0.95	0.82	0.95	0.83	0.89	0.84	0.98	0.98	0.96	0.96	0.95	0.95	0.89	0.95	0.87	0.86	0.97	0.93	0.88	0.52	0.98	0.97	0.95	0.96	0.95	0.95
9	0.97	0.97	0.94	0.92	0.96	0.96	0.96	0.97	0.97	0.96	0.94	0.89	0.93	0.95	0.92	0.97	0.97	0.97	0.95	0.96	0.96	0.94	0.97	0.93	0.8	0.93	0.83	0.88	0.83	0.97	0.97	0.95	0.94	0.93	0.93	0.87	0.93	0.86	0.84	0.96	0.93	0.86	0.53	0.97	0.95	0.93	0.95	0.93	0.93
9	0.98	0.98	0.95	0.93	0.97	0.97	0.97	0.98	0.98	0.97	0.95	0.9	0.93	0.95	0.93	0.98	0.98	0.98	0.96	0.97	0.97	0.95	0.98	0.94	0.81	0.94	0.82	0.89	0.83	0.98	0.98	0.95	0.95	0.94	0.94	0.89	0.94	0.87	0.85	0.97	0.93	0.87	0.53	0.98	0.96	0.94	0.96	0.94	0.94
9	0.97	0.97	0.94	0.92	0.96	0.96	0.96	0.97	0.97	0.96	0.94	0.89	0.92	0.94	0.9	0.97	0.97	0.97	0.95	0.96	0.96	0.95	0.97	0.93	0.81	0.93	0.82	0.89	0.82	0.97	0.97	0.95	0.95	0.93	0.93	0.88	0.94	0.87	0.85	0.96	0.93	0.86	0.51	0.97	0.96	0.93	0.95	0.94	0.94
10	0.84	0.83	0.8	0.77	0.82	0.82	0.82	0.83	0.82	0.82	0.8	0.77	0.79	0.82	0.81	0.84	0.83	0.83	0.81	0.82	0.82	0.8	0.82	0.78	0.66	0.78	0.7	0.76	0.72	0.84	0.83	0.8	0.8	0.78	0.78	0.74	0.79	0.73	0.71	0.82	0.83	0.75	0.44	0.83	0.81	0.78	0.8	0.79	0.79
10	1	0.99	0.97	0.94	0.98	0.99	0.99	0.99	0.99	0.98	0.96	0.91	0.95	0.97	0.94	1	0.99	0.99	0.97	0.99	0.98	0.97	0.99	0.95	0.82	0.95	0.83	0.9	0.84	0.99	1	0.97	0.97	0.95	0.95	0.9	0.95	0.88	0.86	0.98	0.94	0.87	0.53	1	0.98	0.95	0.97	0.96	0.96
10	0.99	0.99	0.96	0.94	0.98	0.98	0.99	0.99	0.99	0.98	0.96	0.91	0.95	0.96	0.93	0.99	0.99	0.99	0.97	0.98	0.98	0.97	0.99	0.95	0.82	0.95	0.83	0.9	0.84	0.99	0.99	0.97	0.96	0.95	0.95	0.89	0.95	0.88	0.86	0.98	0.94	0.87	0.53	0.99	0.98	0.95	0.97	0.95	0.95
10	0.99	0.99	0.96	0.94	0.98	0.98	0.98	0.99	0.99	0.98	0.96	0.91	0.95	0.97	0.93	0.99	0.99	0.99	0.97	0.98	0.98	0.96	0.99	0.95	0.82	0.95	0.83	0.9	0.84	0.99	0.99	0.97	0.96	0.95	0.95	0.89	0.95	0.88	0.86	0.98	0.94	0.88	0.52	0.99	0.98	0.95	0.97	0.95	0.95
10	0.99	0.99	0.98	0.96	0.99	0.99	0.99	0.99	0.99	0.99	0.98	0.9	0.95	0.96	0.93	0.99	0.99	0.99	0.99	0.99	0.99	0.98	0.99	0.97	0.86	0.96	0.83	0.89	0.84	0.99	0.99	0.98	0.98	0.96	0.97	0.93	0.97	0.91	0.9	0.99	0.95	0.88	0.53	0.99	0.98	0.96	0.98	0.97	0.97
10	0.99	1	0.98	0.96	0.99	0.99	0.99	0.99	0.99	0.99	0.97	0.91	0.95	0.96	0.93	0.99	0.99	0.99	0.98	0.99	0.99	0.98	0.99	0.97	0.86	0.96	0.83	0.9	0.85	0.98	0.99	0.98	0.98	0.97	0.97	0.92	0.97	0.9	0.88	0.99	0.94	0.88	0.53	0.99	0.99	0.97	0.98	0.97	0.97
10	0.97	0.98	0.99	0.98	0.99	0.99	0.98	0.98	0.98	0.99	0.98	0.89	0.94	0.93	0.9	0.97	0.97	0.99	0.99	0.99	0.99	0.99	0.99	0.99	0.92	0.97	0.82	0.88	0.84	0.96	0.98	0.99	0.99	0.99	0.99	0.95	0.98	0.93	0.92	0.99	0.94	0.86	0.54	0.97	0.99	0.98	0.99	0.99	0.99
10	0.96	0.98	0.99	0.99	0.99	0.98	0.98	0.97	0.97	0.99	0.98	0.88	0.93	0.92	0.88	0.96	0.96	0.98	0.99	0.99	0.99	0.99	0.98	0.99	0.93	0.97	0.81	0.87	0.83	0.94	0.96	0.99	0.99	0.99	0.99	0.96	0.98	0.94	0.92	0.98	0.93	0.86	0.53	0.96	0.99	0.98	0.99	0.99	0.99
10	0.96	0.97	0.99	0.99	0.98	0.98	0.98	0.97	0.97	0.98	0.98	0.88	0.93	0.92	0.88	0.96	0.96	0.98	0.99	0.99	0.99	0.99	0.98	0.99	0.93	0.97	0.81	0.86	0.83	0.94	0.96	0.99	0.99	0.99	0.99	0.96	0.98	0.94	0.92	0.98	0.93	0.86	0.54	0.96	0.99	0.98	0.99	0.99	0.99
10	0.76	0.79	0.87	0.85	0.81	0.81	0.79	0.79	0.78	0.81	0.87	0.69	0.73	0.72	0.68	0.75	0.76	0.79	0.86	0.82	0.83	0.87	0.79	0.88	0.95	0.8	0.65	0.67	0.67	0.74	0.76	0.84	0.84	0.86	0.89	0.95	0.89	0.94	0.94	0.84	0.78	0.7	0.48	0.75	0.8	0.81	0.85	0.84	0.84
10	0.98	0.99	0.99	0.97	0.99	0.99	0.99	0.99	0.99	0.99	0.98	0.9	0.94	0.95	0.92	0.98	0.98	0.99	0.99	0.99	0.99	0.99	0.99	0.98	0.89	0.96	0.83	0.89	0.84	0.97	0.99	0.98	0.98	0.98	0.98	0.94	0.98	0.93	0.91	0.99	0.95	0.87	0.54	0.98	0.99	0.97	0.99	0.98	0.98
10	0.89	0.91	0.95	0.92	0.92	0.92	0.91	0.91	0.91	0.92	0.95	0.81	0.85	0.86	0.82	0.89	0.89	0.91	0.95	0.93	0.93	0.95	0.91	0.94	0.93	0.89	0.76	0.8	0.78	0.88	0.9	0.93	0.93	0.94	0.96	0.97	0.97	0.98	0.97	0.94	0.89	0.81	0.54	0.89	0.91	0.9	0.93	0.92	0.93
10	0.95	0.96	0.93	0.91	0.94	0.95	0.95	0.95	0.95	0.95	0.93	0.88	0.91	0.93	0.9	0.95	0.95	0.95	0.94	0.95	0.94	0.94	0.95	0.92	0.81	0.92	0.8	0.86	0.82	0.95	0.95	0.93	0.93	0.92	0.92	0.88	0.93	0.87	0.85	0.95	0.92	0.85	0.51	0.95	0.94	0.92	0.94	0.92	0.92
10	0.88	0.88	0.86	0.83	0.87	0.88	0.88	0.88	0.87	0.87	0.85	0.82	0.83	0.86	0.85	0.88	0.88	0.88	0.86	0.87	0.87	0.86	0.88	0.84	0.73	0.84	0.74	0.79	0.77	0.88	0.88	0.86	0.86	0.84	0.84	0.8	0.85	0.79	0.77	0.87	0.86	0.79	0.47	0.88	0.87	0.84	0.86	0.85	0.84
10	0.8	0.8	0.8	0.77	0.8	0.8	0.8	0.8	0.8	0.8	0.79	0.74	0.76	0.79	0.74	0.8	0.8	0.8	0.8	0.8	0.8	0.8	0.8	0.79	0.71	0.77	0.69	0.73	0.7	0.8	0.8	0.79	0.79	0.78	0.79	0.77	0.79	0.76	0.74	0.8	0.78	0.72	0.48	0.8	0.79	0.78	0.8	0.79	0.78
11	0.98	0.98	0.95	0.93	0.97	0.97	0.97	0.98	0.98	0.97	0.95	0.9	0.94	0.95	0.92	0.98	0.98	0.98	0.96	0.97	0.97	0.95	0.98	0.94	0.81	0.94	0.82	0.89	0.83	0.98	0.98	0.96	0.95	0.94	0.94	0.88	0.94	0.87	0.85	0.97	0.93	0.86	0.52	0.98	0.97	0.94	0.96	0.94	0.94
11	0.98	0.98	0.96	0.94	0.97	0.97	0.97	0.98	0.98	0.97	0.95	0.89	0.94	0.95	0.92	0.97	0.98	0.97	0.96	0.97	0.97	0.96	0.98	0.94	0.83	0.94	0.82	0.89	0.83	0.97	0.98	0.96	0.96	0.94	0.94	0.89	0.95	0.88	0.87	0.97	0.93	0.87	0.53	0.98	0.97	0.95	0.96	0.95	0.95
11	0.97	0.97	0.96	0.94	0.97	0.97	0.97	0.97	0.97	0.97	0.95	0.89	0.93	0.94	0.9	0.97	0.97	0.97	0.96	0.97	0.97	0.96	0.97	0.94	0.83	0.94	0.81	0.88	0.83	0.96	0.97	0.96	0.96	0.95	0.95	0.89	0.95	0.89	0.87	0.97	0.93	0.86	0.53	0.97	0.96	0.95	0.96	0.95	0.95
11	0.97	0.97	0.96	0.94	0.97	0.97	0.97	0.97	0.97	0.97	0.95	0.89	0.93	0.93	0.9	0.96	0.97	0.97	0.96	0.97	0.97	0.96	0.97	0.94	0.83	0.94	0.81	0.88	0.82	0.96	0.96	0.96	0.96	0.95	0.94	0.89	0.94	0.88	0.86	0.96	0.93	0.86	0.53	0.96	0.97	0.95	0.96	0.95	0.95
11	0.92	0.93	0.93	0.92	0.93	0.93	0.93	0.93	0.93	0.93	0.92	0.84	0.89	0.89	0.85	0.91	0.92	0.93	0.93	0.93	0.93	0.93	0.93	0.92	0.84	0.91	0.77	0.84	0.79	0.9	0.92	0.93	0.93	0.93	0.92	0.88	0.93	0.89	0.88	0.93	0.9	0.82	0.52	0.91	0.93	0.92	0.93	0.92	0.92
11	0.89	0.9	0.91	0.9	0.91	0.9	0.9	0.9	0.9	0.91	0.9	0.81	0.86	0.86	0.83	0.88	0.89	0.9	0.9	0.9	0.91	0.91	0.9	0.9	0.83	0.89	0.76	0.81	0.77	0.87	0.89	0.9	0.9	0.9	0.91	0.87	0.91	0.89	0.88	0.91	0.88	0.81	0.5	0.89	0.9	0.89	0.9	0.9	0.9
11	0.89	0.9	0.9	0.89	0.91	0.9	0.9	0.9	0.9	0.91	0.9	0.82	0.86	0.86	0.82	0.88	0.89	0.9	0.91	0.9	0.91	0.91	0.9	0.9	0.83	0.88	0.75	0.81	0.76	0.88	0.89	0.9	0.9	0.9	0.9	0.87	0.91	0.89	0.88	0.91	0.88	0.81	0.5	0.89	0.9	0.89	0.9	0.89	0.89
11	0.94	0.94	0.93	0.92	0.94	0.94	0.94	0.94	0.94	0.94	0.93	0.86	0.9	0.91	0.87	0.93	0.94	0.94	0.94	0.94	0.94	0.94	0.94	0.92	0.83	0.92	0.79	0.85	0.8	0.93	0.93	0.93	0.93	0.92	0.93	0.89	0.94	0.9	0.89	0.94	0.91	0.85	0.52	0.93	0.93	0.92	0.93	0.92	0.92
11	0.89	0.9	0.9	0.88	0.9	0.9	0.9	0.9	0.9	0.9	0.91	0.82	0.86	0.86	0.83	0.89	0.89	0.9	0.9	0.9	0.9	0.91	0.9	0.89	0.82	0.88	0.76	0.81	0.76	0.89	0.89	0.9	0.9	0.89	0.9	0.87	0.91	0.89	0.89	0.91	0.88	0.82	0.5	0.89	0.89	0.87	0.89	0.88	0.88
11	0.95	0.95	0.94	0.92	0.95	0.95	0.95	0.95	0.95	0.95	0.94	0.87	0.9	0.92	0.88	0.94	0.95	0.95	0.95	0.95	0.95	0.94	0.95	0.93	0.83	0.92	0.8	0.86	0.81	0.94	0.95	0.94	0.94	0.93	0.93	0.89	0.94	0.9	0.89	0.95	0.92	0.85	0.53	0.95	0.94	0.92	0.94	0.93	0.93
11	0.97	0.97	0.95	0.93	0.96	0.97	0.96	0.97	0.97	0.96	0.95	0.89	0.92	0.94	0.91	0.97	0.97	0.97	0.95	0.96	0.96	0.95	0.97	0.94	0.82	0.94	0.82	0.87	0.83	0.96	0.97	0.95	0.95	0.94	0.94	0.89	0.95	0.89	0.87	0.96	0.93	0.86	0.53	0.97	0.96	0.93	0.95	0.94	0.94
11	0.57	0.57	0.55	0.53	0.56	0.56	0.56	0.56	0.56	0.56	0.55	0.52	0.55	0.55	0.52	0.56	0.57	0.56	0.55	0.55	0.56	0.55	0.56	0.54	0.47	0.54	0.49	0.54	0.49	0.57	0.57	0.55	0.55	0.54	0.54	0.5	0.54	0.5	0.49	0.56	0.55	0.54	0.33	0.56	0.56	0.54	0.55	0.54	0.54
11	0.25	0.25	0.25	0.25	0.26	0.25	0.26	0.26	0.26	0.26	0.26	0.24	0.25	0.26	0.25	0.25	0.26	0.25	0.25	0.26	0.25	0.25	0.26	0.25	0.22	0.25	0.25	0.26	0.28	0.26	0.26	0.25	0.25	0.25	0.25	0.23	0.25	0.24	0.23	0.25	0.25	0.26	0.19	0.25	0.25	0.24	0.26	0.25	0.25
12	0.98	0.98	0.95	0.92	0.96	0.97	0.97	0.98	0.97	0.96	0.95	0.9	0.93	0.95	0.93	0.98	0.98	0.97	0.95	0.97	0.96	0.95	0.97	0.93	0.79	0.93	0.82	0.89	0.83	0.98	0.98	0.95	0.94	0.93	0.93	0.88	0.94	0.87	0.85	0.97	0.94	0.87	0.52	0.98	0.96	0.93	0.95	0.93	0.93
12	0.97	0.97	0.94	0.91	0.96	0.96	0.96	0.97	0.97	0.96	0.94	0.89	0.93	0.94	0.92	0.97	0.97	0.96	0.95	0.96	0.95	0.94	0.96	0.92	0.79	0.92	0.82	0.88	0.82	0.98	0.97	0.94	0.94	0.92	0.93	0.87	0.93	0.87	0.86	0.96	0.93	0.87	0.51	0.97	0.95	0.92	0.94	0.92	0.92
12	0.99	0.98	0.95	0.92	0.97	0.97	0.97	0.98	0.98	0.97	0.95	0.9	0.93	0.96	0.93	0.99	0.98	0.98	0.96	0.97	0.96	0.95	0.98	0.93	0.8	0.94	0.83	0.89	0.83	0.99	0.98	0.95	0.95	0.93	0.93	0.88	0.94	0.87	0.86	0.97	0.94	0.87	0.52	0.98	0.96	0.93	0.95	0.93	0.93
12	0.98	0.98	0.95	0.93	0.97	0.97	0.97	0.98	0.98	0.97	0.95	0.9	0.94	0.95	0.92	0.98	0.98	0.98	0.96	0.97	0.97	0.96	0.98	0.94	0.81	0.94	0.82	0.89	0.83	0.98	0.98	0.96	0.95	0.94	0.94	0.89	0.95	0.88	0.87	0.97	0.94	0.87	0.52	0.98	0.96	0.94	0.96	0.94	0.94
12	0.95	0.95	0.93	0.91	0.94	0.94	0.94	0.95	0.95	0.94	0.94	0.87	0.9	0.92	0.88	0.94	0.95	0.94	0.94	0.95	0.94	0.94	0.94	0.92	0.82	0.92	0.8	0.86	0.8	0.94	0.95	0.93	0.93	0.92	0.93	0.89	0.94	0.9	0.89	0.95	0.92	0.85	0.52	0.94	0.93	0.91	0.93	0.92	0.92
12	0.92	0.92	0.92	0.89	0.92	0.92	0.92	0.92	0.92	0.92	0.92	0.83	0.87	0.89	0.86	0.92	0.92	0.92	0.92	0.92	0.92	0.92	0.92	0.9	0.82	0.89	0.78	0.83	0.78	0.92	0.92	0.91	0.91	0.9	0.91	0.88	0.93	0.9	0.9	0.93	0.9	0.83	0.51	0.92	0.91	0.89	0.91	0.9	0.9
12	0.75	0.76	0.79	0.77	0.77	0.77	0.77	0.77	0.77	0.77	0.8	0.69	0.72	0.73	0.7	0.75	0.75	0.76	0.78	0.78	0.78	0.79	0.76	0.78	0.75	0.75	0.64	0.68	0.65	0.75	0.75	0.77	0.77	0.78	0.8	0.8	0.82	0.84	0.85	0.8	0.77	0.71	0.44	0.75	0.76	0.75	0.77	0.76	0.77
12	0.48	0.5	0.54	0.52	0.51	0.51	0.51	0.5	0.5	0.52	0.56	0.44	0.46	0.47	0.44	0.48	0.49	0.49	0.54	0.52	0.53	0.55	0.5	0.54	0.57	0.5	0.42	0.44	0.43	0.48	0.48	0.52	0.52	0.54	0.56	0.59	0.59	0.66	0.68	0.55	0.53	0.48	0.31	0.48	0.5	0.49	0.52	0.51	0.52
12	0.44	0.45	0.5	0.49	0.47	0.47	0.46	0.46	0.46	0.47	0.52	0.4	0.42	0.43	0.4	0.44	0.44	0.45	0.49	0.48	0.49	0.51	0.46	0.5	0.54	0.46	0.39	0.4	0.39	0.44	0.44	0.48	0.48	0.5	0.53	0.55	0.56	0.63	0.65	0.51	0.5	0.45	0.3	0.44	0.46	0.45	0.48	0.47	0.48
12	0.45	0.47	0.51	0.5	0.48	0.48	0.48	0.48	0.47	0.49	0.53	0.42	0.44	0.44	0.42	0.45	0.46	0.46	0.51	0.49	0.5	0.52	0.47	0.51	0.55	0.47	0.41	0.41	0.41	0.45	0.45	0.49	0.5	0.51	0.54	0.57	0.57	0.64	0.66	0.52	0.51	0.46	0.3	0.45	0.47	0.46	0.49	0.49	0.49
12	0.35	0.36	0.4	0.39	0.38	0.37	0.37	0.37	0.37	0.38	0.42	0.32	0.33	0.35	0.31	0.34	0.35	0.36	0.4	0.38	0.39	0.41	0.36	0.4	0.44	0.38	0.31	0.31	0.31	0.35	0.35	0.39	0.39	0.4	0.43	0.45	0.46	0.53	0.55	0.41	0.41	0.37	0.24	0.34	0.36	0.36	0.39	0.38	0.39
13	0.97	0.96	0.93	0.9	0.95	0.95	0.95	0.96	0.96	0.95	0.94	0.88	0.92	0.93	0.91	0.97	0.96	0.96	0.94	0.95	0.95	0.93	0.96	0.91	0.78	0.92	0.81	0.87	0.82	0.97	0.96	0.93	0.93	0.91	0.92	0.86	0.92	0.86	0.84	0.95	0.92	0.87	0.5	0.96	0.94	0.91	0.93	0.91	0.91
13	0.97	0.97	0.94	0.92	0.96	0.96	0.96	0.97	0.97	0.96	0.95	0.89	0.92	0.94	0.92	0.97	0.97	0.97	0.95	0.96	0.96	0.95	0.97	0.93	0.8	0.93	0.82	0.88	0.82	0.97	0.97	0.94	0.94	0.93	0.93	0.88	0.94	0.89	0.87	0.97	0.94	0.87	0.52	0.97	0.95	0.92	0.94	0.93	0.93
13	0.72	0.73	0.75	0.73	0.74	0.74	0.74	0.74	0.74	0.74	0.77	0.66	0.69	0.7	0.68	0.72	0.73	0.73	0.75	0.74	0.75	0.76	0.73	0.74	0.71	0.72	0.62	0.66	0.62	0.72	0.72	0.74	0.74	0.74	0.76	0.76	0.79	0.81	0.82	0.76	0.74	0.68	0.42	0.72	0.73	0.71	0.74	0.73	0.73
13	0.98	0.98	0.95	0.92	0.97	0.97	0.97	0.97	0.97	0.96	0.95	0.89	0.93	0.95	0.92	0.98	0.98	0.97	0.96	0.97	0.96	0.95	0.97	0.93	0.8	0.93	0.82	0.89	0.82	0.98	0.98	0.95	0.95	0.93	0.93	0.88	0.94	0.88	0.86	0.97	0.94	0.87	0.52	0.98	0.96	0.93	0.95	0.93	0.93
13	0.98	0.98	0.95	0.93	0.97	0.97	0.97	0.98	0.98	0.97	0.95	0.9	0.94	0.95	0.92	0.98	0.98	0.98	0.96	0.97	0.96	0.95	0.97	0.93	0.8	0.94	0.82	0.9	0.83	0.98	0.98	0.95	0.95	0.93	0.94	0.88	0.94	0.87	0.86	0.97	0.94	0.87	0.53	0.98	0.96	0.93	0.95	0.94	0.94
13	0.98	0.98	0.96	0.93	0.97	0.97	0.97	0.97	0.98	0.97	0.95	0.89	0.93	0.95	0.91	0.97	0.98	0.97	0.96	0.97	0.97	0.96	0.97	0.94	0.83	0.94	0.82	0.89	0.82	0.97	0.98	0.96	0.96	0.94	0.94	0.89	0.95	0.89	0.87	0.97	0.94	0.86	0.53	0.97	0.96	0.94	0.96	0.94	0.94
13	0.98	0.98	0.96	0.94	0.97	0.97	0.97	0.98	0.98	0.97	0.95	0.89	0.93	0.94	0.91	0.97	0.97	0.97	0.96	0.97	0.97	0.96	0.97	0.94	0.83	0.94	0.82	0.89	0.83	0.97	0.97	0.96	0.96	0.95	0.95	0.89	0.95	0.89	0.87	0.97	0.93	0.87	0.53	0.97	0.97	0.94	0.96	0.95	0.95
13	0.97	0.97	0.96	0.94	0.97	0.97	0.97	0.97	0.97	0.97	0.95	0.89	0.93	0.94	0.91	0.97	0.97	0.97	0.96	0.97	0.97	0.96	0.97	0.94	0.83	0.94	0.82	0.88	0.82	0.96	0.97	0.96	0.96	0.95	0.95	0.89	0.95	0.89	0.87	0.97	0.94	0.86	0.53	0.97	0.97	0.95	0.96	0.95	0.95
13	0.97	0.97	0.96	0.94	0.97	0.97	0.97	0.97	0.97	0.97	0.95	0.89	0.93	0.94	0.91	0.97	0.97	0.97	0.96	0.97	0.97	0.96	0.97	0.94	0.83	0.94	0.81	0.88	0.83	0.96	0.97	0.96	0.96	0.95	0.94	0.89	0.95	0.89	0.87	0.97	0.93	0.86	0.53	0.97	0.97	0.95	0.96	0.95	0.95
13	0.93	0.93	0.93	0.91	0.93	0.93	0.93	0.93	0.93	0.93	0.93	0.85	0.89	0.9	0.87	0.92	0.93	0.93	0.93	0.93	0.93	0.93	0.93	0.91	0.83	0.91	0.78	0.84	0.79	0.92	0.93	0.92	0.92	0.92	0.92	0.89	0.94	0.9	0.9	0.94	0.91	0.84	0.51	0.92	0.92	0.9	0.92	0.91	0.91
13	0.97	0.97	0.95	0.93	0.97	0.97	0.96	0.97	0.97	0.96	0.95	0.89	0.93	0.94	0.91	0.97	0.97	0.97	0.96	0.97	0.96	0.96	0.97	0.94	0.82	0.94	0.81	0.88	0.82	0.97	0.97	0.95	0.95	0.94	0.94	0.89	0.95	0.9	0.88	0.97	0.94	0.87	0.53	0.97	0.96	0.93	0.95	0.94	0.94
13	0.8	0.8	0.79	0.77	0.8	0.8	0.8	0.81	0.81	0.8	0.79	0.74	0.76	0.79	0.74	0.8	0.8	0.8	0.79	0.8	0.8	0.79	0.8	0.77	0.68	0.77	0.7	0.74	0.68	0.8	0.8	0.79	0.79	0.78	0.78	0.74	0.78	0.74	0.73	0.8	0.78	0.73	0.46	0.8	0.79	0.77	0.78	0.77	0.77
13	0.3	0.31	0.3	0.29	0.3	0.3	0.3	0.31	0.3	0.3	0.3	0.28	0.31	0.31	0.29	0.3	0.3	0.3	0.3	0.3	0.3	0.29	0.3	0.29	0.25	0.28	0.27	0.32	0.31	0.3	0.3	0.3	0.3	0.29	0.29	0.28	0.3	0.27	0.27	0.3	0.3	0.29	0.21	0.3	0.3	0.3	0.3	0.29	0.3
14	0.96	0.95	0.92	0.89	0.94	0.94	0.94	0.95	0.95	0.94	0.92	0.86	0.91	0.94	0.9	0.96	0.96	0.95	0.93	0.94	0.94	0.92	0.95	0.9	0.77	0.91	0.79	0.86	0.8	0.95	0.96	0.92	0.92	0.9	0.9	0.85	0.91	0.83	0.82	0.94	0.91	0.84	0.51	0.96	0.93	0.9	0.92	0.91	0.91
14	0.98	0.98	0.95	0.92	0.97	0.97	0.97	0.97	0.98	0.97	0.94	0.9	0.93	0.95	0.92	0.98	0.98	0.97	0.95	0.97	0.96	0.95	0.97	0.93	0.79	0.93	0.82	0.9	0.82	0.98	0.98	0.95	0.95	0.93	0.93	0.87	0.93	0.86	0.84	0.97	0.94	0.87	0.51	0.98	0.96	0.93	0.95	0.93	0.93
14	0.98	0.98	0.96	0.94	0.97	0.98	0.98	0.98	0.98	0.97	0.95	0.89	0.93	0.95	0.92	0.98	0.98	0.98	0.96	0.97	0.97	0.96	0.98	0.95	0.82	0.95	0.82	0.89	0.83	0.97	0.98	0.96	0.96	0.95	0.94	0.89	0.95	0.88	0.87	0.97	0.94	0.87	0.53	0.98	0.97	0.95	0.96	0.95	0.95
14	0.98	0.98	0.96	0.94	0.97	0.97	0.97	0.98	0.98	0.97	0.95	0.89	0.93	0.95	0.91	0.97	0.98	0.98	0.96	0.97	0.97	0.96	0.98	0.95	0.83	0.95	0.82	0.89	0.83	0.97	0.98	0.96	0.96	0.95	0.95	0.89	0.95	0.89	0.87	0.97	0.94	0.86	0.53	0.97	0.97	0.95	0.96	0.95	0.95
14	0.95	0.96	0.94	0.93	0.95	0.95	0.95	0.96	0.96	0.95	0.95	0.87	0.91	0.92	0.89	0.95	0.95	0.95	0.95	0.95	0.95	0.95	0.96	0.93	0.83	0.93	0.8	0.87	0.8	0.95	0.95	0.95	0.94	0.93	0.94	0.89	0.95	0.9	0.89	0.96	0.93	0.85	0.52	0.95	0.95	0.93	0.94	0.93	0.93
14	0.53	0.56	0.62	0.6	0.57	0.57	0.56	0.56	0.56	0.58	0.64	0.48	0.51	0.52	0.49	0.53	0.54	0.55	0.61	0.58	0.59	0.63	0.56	0.62	0.68	0.56	0.46	0.48	0.47	0.53	0.54	0.59	0.59	0.61	0.64	0.69	0.67	0.75	0.77	0.61	0.59	0.53	0.35	0.53	0.56	0.56	0.59	0.59	0.59
14	0.91	0.91	0.91	0.89	0.91	0.91	0.91	0.91	0.91	0.91	0.91	0.83	0.86	0.88	0.85	0.9	0.91	0.91	0.91	0.91	0.92	0.92	0.91	0.9	0.82	0.89	0.77	0.83	0.77	0.9	0.91	0.91	0.91	0.9	0.91	0.88	0.92	0.9	0.9	0.93	0.9	0.82	0.51	0.91	0.9	0.89	0.9	0.89	0.9
14	0.98	0.98	0.95	0.93	0.97	0.97	0.97	0.98	0.98	0.97	0.95	0.89	0.93	0.95	0.92	0.98	0.98	0.97	0.96	0.97	0.97	0.95	0.97	0.94	0.82	0.94	0.82	0.89	0.82	0.97	0.98	0.96	0.95	0.94	0.94	0.89	0.94	0.88	0.86	0.97	0.93	0.86	0.53	0.98	0.96	0.94	0.96	0.94	0.94
14	0.98	0.98	0.95	0.93	0.97	0.97	0.97	0.97	0.98	0.97	0.95	0.89	0.93	0.95	0.92	0.97	0.98	0.97	0.96	0.97	0.97	0.95	0.97	0.94	0.82	0.94	0.82	0.88	0.83	0.97	0.97	0.96	0.95	0.94	0.94	0.89	0.94	0.88	0.86	0.97	0.93	0.86	0.53	0.97	0.96	0.94	0.96	0.94	0.94
14	0.97	0.97	0.95	0.93	0.96	0.96	0.96	0.97	0.97	0.96	0.94	0.88	0.93	0.93	0.9	0.96	0.97	0.97	0.95	0.96	0.96	0.95	0.97	0.93	0.82	0.94	0.81	0.88	0.82	0.96	0.97	0.95	0.95	0.93	0.94	0.88	0.94	0.87	0.86	0.96	0.92	0.85	0.53	0.97	0.96	0.94	0.95	0.94	0.94
14	0.81	0.81	0.79	0.78	0.81	0.81	0.81	0.81	0.81	0.81	0.79	0.75	0.78	0.8	0.76	0.81	0.81	0.81	0.8	0.81	0.8	0.79	0.81	0.78	0.69	0.78	0.68	0.75	0.71	0.8	0.81	0.8	0.8	0.78	0.78	0.74	0.79	0.74	0.72	0.8	0.78	0.72	0.47	0.81	0.8	0.79	0.8	0.79	0.79
14	0.18	0.18	0.17	0.17	0.18	0.18	0.18	0.18	0.18	0.18	0.17	0.18	0.19	0.18	0.16	0.18	0.18	0.18	0.18	0.18	0.18	0.17	0.18	0.17	0.16	0.18	0.19	0.18	0.2	0.17	0.18	0.18	0.18	0.17	0.17	0.16	0.18	0.16	0.15	0.17	0.18	0.18	0.15	0.18	0.18	0.18	0.18	0.18	0.18
15	0.99	0.98	0.95	0.92	0.97	0.97	0.97	0.98	0.98	0.97	0.95	0.9	0.94	0.96	0.93	0.99	0.99	0.98	0.96	0.97	0.97	0.95	0.98	0.93	0.79	0.94	0.82	0.9	0.83	0.99	0.99	0.95	0.95	0.93	0.93	0.88	0.94	0.86	0.85	0.97	0.94	0.87	0.53	0.99	0.96	0.93	0.95	0.94	0.93
15	0.98	0.98	0.96	0.94	0.97	0.97	0.97	0.98	0.98	0.97	0.96	0.89	0.93	0.95	0.92	0.98	0.98	0.97	0.96	0.97	0.97	0.96	0.98	0.94	0.83	0.94	0.82	0.89	0.83	0.97	0.98	0.96	0.96	0.94	0.95	0.9	0.95	0.89	0.88	0.97	0.94	0.87	0.53	0.98	0.97	0.94	0.96	0.95	0.94
15	0.68	0.69	0.72	0.7	0.7	0.7	0.7	0.7	0.7	0.7	0.73	0.62	0.65	0.66	0.63	0.67	0.68	0.69	0.72	0.71	0.71	0.73	0.69	0.71	0.7	0.69	0.58	0.62	0.59	0.67	0.68	0.71	0.71	0.71	0.73	0.74	0.76	0.79	0.81	0.73	0.71	0.65	0.41	0.68	0.69	0.68	0.71	0.7	0.7
15	0.9	0.9	0.9	0.88	0.9	0.91	0.9	0.9	0.91	0.91	0.91	0.82	0.86	0.87	0.84	0.9	0.9	0.9	0.91	0.91	0.91	0.91	0.9	0.89	0.82	0.88	0.76	0.81	0.77	0.89	0.9	0.9	0.9	0.89	0.9	0.87	0.92	0.9	0.89	0.92	0.88	0.82	0.5	0.9	0.9	0.88	0.9	0.89	0.89
15	0.96	0.96	0.95	0.93	0.96	0.96	0.96	0.96	0.96	0.96	0.95	0.87	0.92	0.92	0.89	0.95	0.96	0.95	0.95	0.95	0.95	0.95	0.96	0.93	0.83	0.93	0.81	0.87	0.82	0.95	0.95	0.95	0.94	0.93	0.94	0.9	0.95	0.9	0.89	0.96	0.92	0.86	0.53	0.95	0.95	0.93	0.94	0.93	0.93
15	0.78	0.79	0.81	0.79	0.79	0.8	0.79	0.79	0.79	0.8	0.82	0.72	0.75	0.76	0.73	0.78	0.78	0.79	0.81	0.8	0.8	0.82	0.79	0.8	0.76	0.77	0.67	0.7	0.68	0.77	0.78	0.8	0.8	0.8	0.82	0.81	0.84	0.85	0.86	0.82	0.79	0.73	0.44	0.78	0.78	0.77	0.79	0.78	0.79
15	0.85	0.86	0.86	0.84	0.86	0.86	0.86	0.86	0.86	0.86	0.87	0.78	0.81	0.82	0.79	0.84	0.85	0.85	0.86	0.86	0.86	0.87	0.85	0.85	0.79	0.83	0.72	0.77	0.72	0.85	0.85	0.85	0.85	0.85	0.87	0.85	0.89	0.88	0.88	0.88	0.85	0.78	0.48	0.85	0.85	0.83	0.85	0.84	0.84
15	0.92	0.93	0.93	0.91	0.93	0.93	0.93	0.93	0.93	0.93	0.93	0.84	0.88	0.9	0.86	0.92	0.92	0.92	0.93	0.93	0.93	0.93	0.93	0.91	0.83	0.9	0.78	0.84	0.79	0.92	0.92	0.92	0.92	0.91	0.92	0.89	0.94	0.91	0.9	0.94	0.91	0.84	0.52	0.92	0.92	0.9	0.92	0.91	0.91
15	0.95	0.95	0.94	0.92	0.95	0.95	0.95	0.95	0.95	0.95	0.94	0.87	0.91	0.92	0.89	0.95	0.95	0.95	0.94	0.95	0.95	0.94	0.95	0.93	0.82	0.92	0.81	0.86	0.81	0.94	0.95	0.94	0.94	0.93	0.93	0.88	0.93	0.88	0.87	0.95	0.92	0.85	0.52	0.95	0.95	0.93	0.94	0.93	0.93
15	0.96	0.96	0.94	0.92	0.95	0.95	0.95	0.96	0.96	0.95	0.95	0.87	0.91	0.92	0.89	0.95	0.95	0.95	0.95	0.95	0.95	0.95	0.96	0.93	0.83	0.93	0.8	0.87	0.81	0.95	0.95	0.94	0.94	0.93	0.94	0.89	0.95	0.9	0.89	0.96	0.93	0.86	0.53	0.95	0.95	0.93	0.94	0.93	0.93
15	0.96	0.96	0.94	0.92	0.96	0.96	0.96	0.96	0.96	0.95	0.94	0.87	0.92	0.93	0.91	0.96	0.96	0.96	0.94	0.95	0.95	0.94	0.96	0.93	0.81	0.93	0.81	0.87	0.82	0.96	0.96	0.94	0.94	0.93	0.93	0.88	0.93	0.87	0.86	0.95	0.92	0.85	0.53	0.96	0.95	0.93	0.94	0.93	0.93
16	0.4	0.4	0.41	0.4	0.41	0.41	0.4	0.4	0.41	0.41	0.4	0.38	0.37	0.39	0.36	0.39	0.39	0.4	0.39	0.4	0.4	0.39	0.4	0.4	0.36	0.39	0.36	0.35	0.39	0.39	0.39	0.4	0.4	0.4	0.39	0.37	0.39	0.36	0.35	0.4	0.4	0.37	0.27	0.39	0.4	0.4	0.4	0.4	0.4
16	0.86	0.86	0.84	0.83	0.86	0.85	0.85	0.86	0.86	0.86	0.83	0.8	0.81	0.82	0.78	0.84	0.84	0.85	0.84	0.85	0.84	0.83	0.85	0.82	0.72	0.83	0.74	0.76	0.74	0.84	0.84	0.84	0.84	0.82	0.82	0.77	0.82	0.75	0.73	0.84	0.82	0.76	0.46	0.84	0.84	0.83	0.83	0.83	0.83
16	0.86	0.86	0.85	0.84	0.86	0.86	0.86	0.86	0.86	0.87	0.84	0.81	0.82	0.83	0.78	0.85	0.85	0.85	0.85	0.85	0.85	0.84	0.86	0.83	0.74	0.84	0.74	0.76	0.74	0.84	0.84	0.85	0.85	0.84	0.83	0.77	0.82	0.75	0.73	0.84	0.82	0.76	0.46	0.84	0.85	0.85	0.84	0.84	0.84
16	0.86	0.86	0.85	0.84	0.86	0.86	0.86	0.86	0.86	0.86	0.84	0.81	0.82	0.83	0.78	0.85	0.85	0.85	0.84	0.85	0.85	0.83	0.85	0.83	0.73	0.83	0.74	0.76	0.74	0.84	0.84	0.85	0.85	0.83	0.83	0.77	0.82	0.76	0.74	0.84	0.82	0.75	0.47	0.84	0.85	0.84	0.84	0.84	0.84
16	0.83	0.83	0.82	0.82	0.84	0.83	0.83	0.83	0.83	0.84	0.81	0.77	0.79	0.79	0.75	0.82	0.82	0.83	0.82	0.82	0.82	0.81	0.83	0.8	0.72	0.81	0.72	0.74	0.72	0.81	0.81	0.82	0.82	0.81	0.8	0.75	0.79	0.73	0.71	0.81	0.79	0.73	0.45	0.81	0.82	0.82	0.81	0.82	0.81
16	0.86	0.87	0.86	0.85	0.87	0.87	0.86	0.87	0.87	0.87	0.85	0.8	0.82	0.83	0.78	0.85	0.85	0.86	0.85	0.86	0.86	0.84	0.86	0.84	0.75	0.84	0.75	0.76	0.75	0.84	0.85	0.86	0.86	0.85	0.84	0.78	0.83	0.76	0.74	0.85	0.82	0.76	0.47	0.85	0.86	0.86	0.85	0.85	0.85
16	0.84	0.85	0.85	0.85	0.86	0.86	0.85	0.85	0.85	0.86	0.83	0.79	0.81	0.81	0.76	0.83	0.83	0.85	0.84	0.85	0.85	0.83	0.85	0.83	0.76	0.84	0.73	0.75	0.74	0.81	0.83	0.85	0.85	0.84	0.83	0.77	0.82	0.75	0.73	0.83	0.8	0.74	0.47	0.83	0.85	0.86	0.84	0.85	0.85
16	0.82	0.83	0.84	0.85	0.85	0.84	0.84	0.83	0.83	0.85	0.82	0.78	0.8	0.79	0.74	0.81	0.81	0.83	0.83	0.83	0.84	0.82	0.83	0.83	0.76	0.83	0.71	0.73	0.72	0.79	0.81	0.85	0.84	0.84	0.82	0.77	0.81	0.74	0.72	0.82	0.79	0.73	0.45	0.81	0.84	0.85	0.83	0.85	0.84
16	0.81	0.83	0.84	0.85	0.84	0.84	0.83	0.83	0.83	0.84	0.81	0.77	0.79	0.77	0.72	0.79	0.8	0.82	0.83	0.83	0.83	0.82	0.83	0.83	0.77	0.83	0.71	0.72	0.72	0.78	0.8	0.84	0.84	0.84	0.82	0.77	0.8	0.74	0.72	0.81	0.78	0.72	0.46	0.79	0.84	0.85	0.83	0.85	0.84
16	0.74	0.77	0.8	0.83	0.79	0.79	0.78	0.76	0.77	0.8	0.77	0.7	0.73	0.7	0.65	0.72	0.74	0.77	0.78	0.78	0.79	0.78	0.77	0.8	0.78	0.79	0.65	0.66	0.67	0.7	0.73	0.81	0.81	0.81	0.79	0.75	0.76	0.72	0.69	0.76	0.72	0.66	0.43	0.72	0.8	0.83	0.79	0.81	0.81
16	0.73	0.75	0.78	0.81	0.78	0.77	0.76	0.75	0.76	0.78	0.75	0.69	0.72	0.7	0.64	0.71	0.73	0.75	0.76	0.76	0.77	0.76	0.76	0.78	0.75	0.78	0.64	0.65	0.66	0.69	0.72	0.79	0.79	0.79	0.77	0.72	0.74	0.69	0.67	0.74	0.71	0.65	0.43	0.71	0.78	0.81	0.77	0.8	0.79
16	0.62	0.62	0.63	0.64	0.63	0.63	0.63	0.63	0.63	0.64	0.61	0.59	0.59	0.6	0.56	0.6	0.61	0.62	0.62	0.63	0.63	0.61	0.62	0.62	0.57	0.63	0.55	0.55	0.53	0.59	0.6	0.63	0.63	0.63	0.62	0.57	0.6	0.56	0.54	0.61	0.59	0.55	0.39	0.6	0.63	0.64	0.62	0.63	0.64
16	0.3	0.3	0.3	0.31	0.31	0.3	0.3	0.3	0.3	0.31	0.29	0.3	0.31	0.3	0.26	0.29	0.29	0.3	0.3	0.3	0.3	0.29	0.3	0.3	0.27	0.3	0.31	0.3	0.35	0.28	0.29	0.3	0.31	0.3	0.29	0.27	0.29	0.26	0.25	0.29	0.31	0.29	0.25	0.29	0.31	0.31	0.3	0.31	0.31
17	0.86	0.84	0.82	0.79	0.84	0.84	0.83	0.85	0.84	0.84	0.82	0.8	0.81	0.82	0.8	0.84	0.84	0.84	0.82	0.83	0.83	0.81	0.84	0.79	0.68	0.8	0.74	0.76	0.73	0.84	0.84	0.81	0.81	0.79	0.8	0.74	0.8	0.73	0.71	0.83	0.81	0.75	0.45	0.84	0.82	0.8	0.81	0.8	0.8
17	0.82	0.84	0.87	0.88	0.86	0.85	0.84	0.84	0.84	0.86	0.85	0.77	0.79	0.78	0.73	0.8	0.81	0.83	0.85	0.85	0.85	0.85	0.84	0.86	0.83	0.84	0.71	0.72	0.73	0.78	0.81	0.86	0.86	0.86	0.86	0.83	0.85	0.81	0.79	0.84	0.8	0.73	0.46	0.8	0.85	0.86	0.85	0.86	0.86
17	0.65	0.69	0.74	0.79	0.72	0.71	0.71	0.69	0.69	0.73	0.7	0.62	0.65	0.61	0.56	0.63	0.65	0.69	0.72	0.71	0.72	0.72	0.7	0.75	0.77	0.73	0.58	0.58	0.6	0.6	0.65	0.75	0.76	0.77	0.74	0.71	0.71	0.68	0.65	0.69	0.64	0.59	0.39	0.64	0.73	0.78	0.73	0.76	0.76
17	0.6	0.63	0.7	0.75	0.67	0.66	0.66	0.63	0.64	0.68	0.65	0.57	0.61	0.56	0.5	0.58	0.6	0.64	0.67	0.66	0.67	0.67	0.65	0.71	0.73	0.69	0.53	0.53	0.56	0.54	0.59	0.71	0.71	0.72	0.69	0.66	0.65	0.63	0.6	0.63	0.59	0.54	0.36	0.58	0.68	0.74	0.68	0.72	0.72
17	0.56	0.59	0.66	0.72	0.64	0.63	0.62	0.59	0.6	0.64	0.61	0.54	0.57	0.52	0.46	0.54	0.56	0.6	0.63	0.62	0.64	0.63	0.61	0.68	0.71	0.66	0.5	0.49	0.52	0.5	0.55	0.67	0.68	0.69	0.66	0.63	0.62	0.6	0.57	0.6	0.55	0.5	0.34	0.54	0.65	0.71	0.64	0.69	0.69
17	0.53	0.57	0.64	0.7	0.61	0.6	0.59	0.57	0.57	0.62	0.59	0.52	0.54	0.49	0.44	0.51	0.53	0.57	0.61	0.6	0.61	0.61	0.58	0.65	0.7	0.63	0.47	0.47	0.5	0.47	0.53	0.65	0.65	0.67	0.64	0.61	0.6	0.57	0.55	0.57	0.52	0.48	0.33	0.51	0.63	0.68	0.62	0.67	0.67
17	0.5	0.54	0.63	0.68	0.59	0.58	0.57	0.54	0.55	0.59	0.58	0.49	0.52	0.46	0.41	0.48	0.5	0.55	0.6	0.58	0.6	0.6	0.56	0.64	0.71	0.61	0.45	0.44	0.48	0.44	0.5	0.63	0.64	0.66	0.63	0.62	0.6	0.59	0.57	0.56	0.51	0.47	0.32	0.49	0.6	0.66	0.61	0.65	0.65
17	0.59	0.63	0.7	0.74	0.67	0.66	0.65	0.63	0.63	0.67	0.65	0.57	0.6	0.55	0.5	0.57	0.59	0.63	0.67	0.66	0.67	0.67	0.64	0.71	0.74	0.68	0.52	0.52	0.55	0.53	0.59	0.7	0.71	0.72	0.69	0.67	0.66	0.64	0.62	0.63	0.59	0.54	0.36	0.57	0.68	0.73	0.68	0.72	0.72
17	0.6	0.63	0.69	0.74	0.67	0.66	0.65	0.63	0.63	0.67	0.65	0.57	0.6	0.56	0.5	0.57	0.59	0.64	0.67	0.66	0.67	0.67	0.64	0.71	0.73	0.69	0.53	0.53	0.56	0.54	0.59	0.7	0.71	0.72	0.69	0.66	0.66	0.63	0.61	0.63	0.59	0.54	0.36	0.58	0.68	0.73	0.68	0.72	0.72
17	0.68	0.71	0.76	0.8	0.75	0.74	0.73	0.71	0.71	0.75	0.72	0.65	0.68	0.64	0.59	0.66	0.68	0.71	0.74	0.73	0.74	0.74	0.72	0.77	0.77	0.75	0.6	0.6	0.62	0.63	0.67	0.77	0.77	0.78	0.75	0.72	0.72	0.69	0.66	0.71	0.66	0.61	0.4	0.66	0.75	0.79	0.75	0.78	0.78
17	0.64	0.67	0.73	0.77	0.71	0.7	0.69	0.67	0.68	0.71	0.68	0.61	0.64	0.6	0.54	0.62	0.64	0.67	0.7	0.69	0.71	0.7	0.68	0.74	0.75	0.72	0.56	0.57	0.59	0.58	0.63	0.74	0.74	0.75	0.72	0.69	0.69	0.66	0.63	0.67	0.62	0.58	0.38	0.62	0.72	0.76	0.71	0.75	0.75
17	0.7	0.72	0.76	0.79	0.75	0.74	0.74	0.73	0.73	0.75	0.73	0.67	0.69	0.66	0.62	0.68	0.7	0.73	0.74	0.74	0.75	0.74	0.73	0.76	0.74	0.75	0.61	0.64	0.63	0.66	0.69	0.77	0.77	0.77	0.75	0.71	0.73	0.69	0.67	0.72	0.69	0.63	0.4	0.68	0.75	0.78	0.75	0.77	0.77
18	0.86	0.85	0.83	0.81	0.85	0.84	0.85	0.85	0.85	0.85	0.83	0.8	0.81	0.82	0.79	0.85	0.84	0.84	0.83	0.84	0.83	0.82	0.84	0.81	0.7	0.81	0.73	0.76	0.74	0.85	0.84	0.82	0.82	0.81	0.81	0.76	0.81	0.75	0.73	0.84	0.81	0.77	0.45	0.84	0.83	0.81	0.83	0.81	0.81
18	0.88	0.88	0.87	0.86	0.88	0.88	0.88	0.88	0.88	0.89	0.86	0.82	0.84	0.85	0.8	0.87	0.87	0.88	0.87	0.88	0.87	0.86	0.88	0.85	0.76	0.85	0.76	0.78	0.76	0.86	0.87	0.87	0.87	0.85	0.85	0.8	0.85	0.78	0.76	0.87	0.84	0.78	0.47	0.87	0.87	0.86	0.86	0.86	0.86
18	0.89	0.89	0.87	0.86	0.89	0.88	0.88	0.89	0.88	0.89	0.87	0.82	0.84	0.85	0.81	0.87	0.87	0.88	0.87	0.88	0.87	0.86	0.88	0.85	0.76	0.85	0.76	0.78	0.76	0.86	0.87	0.87	0.87	0.86	0.85	0.8	0.85	0.78	0.77	0.87	0.84	0.78	0.48	0.87	0.87	0.86	0.87	0.86	0.86
18	0.87	0.87	0.88	0.87	0.88	0.88	0.87	0.87	0.87	0.88	0.86	0.81	0.83	0.83	0.79	0.85	0.86	0.87	0.87	0.87	0.87	0.86	0.87	0.86	0.78	0.85	0.75	0.77	0.75	0.84	0.85	0.87	0.87	0.86	0.86	0.81	0.85	0.79	0.77	0.86	0.83	0.77	0.48	0.85	0.87	0.87	0.86	0.87	0.86
18	0.86	0.86	0.87	0.87	0.87	0.87	0.86	0.87	0.86	0.87	0.85	0.8	0.82	0.82	0.77	0.84	0.84	0.86	0.86	0.86	0.86	0.85	0.86	0.85	0.79	0.85	0.73	0.76	0.75	0.83	0.84	0.87	0.87	0.86	0.85	0.81	0.84	0.79	0.77	0.85	0.82	0.76	0.48	0.84	0.86	0.87	0.86	0.86	0.86
18	0.87	0.87	0.87	0.86	0.88	0.87	0.87	0.87	0.87	0.88	0.85	0.81	0.83	0.83	0.79	0.85	0.86	0.87	0.86	0.87	0.87	0.85	0.87	0.85	0.77	0.85	0.75	0.77	0.75	0.84	0.85	0.87	0.87	0.86	0.85	0.8	0.84	0.78	0.76	0.86	0.83	0.77	0.47	0.85	0.87	0.87	0.86	0.86	0.86
18	0.85	0.85	0.85	0.84	0.86	0.85	0.85	0.85	0.85	0.86	0.83	0.8	0.81	0.81	0.77	0.83	0.84	0.84	0.84	0.85	0.85	0.83	0.85	0.83	0.75	0.84	0.73	0.76	0.74	0.82	0.83	0.85	0.85	0.84	0.83	0.78	0.82	0.76	0.74	0.84	0.81	0.75	0.48	0.83	0.85	0.85	0.84	0.84	0.84
18	0.88	0.89	0.87	0.86	0.89	0.88	0.88	0.89	0.89	0.89	0.86	0.82	0.84	0.85	0.8	0.87	0.87	0.88	0.87	0.88	0.88	0.86	0.88	0.85	0.76	0.86	0.76	0.79	0.76	0.86	0.87	0.87	0.87	0.86	0.85	0.8	0.85	0.78	0.76	0.87	0.84	0.77	0.49	0.87	0.88	0.87	0.87	0.87	0.86
18	0.86	0.86	0.85	0.84	0.86	0.86	0.86	0.86	0.86	0.86	0.84	0.81	0.83	0.83	0.79	0.85	0.85	0.85	0.85	0.85	0.85	0.84	0.86	0.83	0.74	0.84	0.74	0.78	0.75	0.84	0.84	0.85	0.85	0.83	0.83	0.78	0.83	0.76	0.75	0.85	0.82	0.76	0.47	0.85	0.85	0.84	0.84	0.84	0.84
18	0.86	0.85	0.84	0.83	0.86	0.85	0.85	0.85	0.85	0.86	0.83	0.8	0.81	0.82	0.79	0.84	0.84	0.84	0.84	0.85	0.84	0.83	0.85	0.82	0.72	0.83	0.73	0.76	0.74	0.84	0.84	0.84	0.84	0.82	0.82	0.77	0.82	0.75	0.73	0.84	0.82	0.75	0.47	0.84	0.84	0.83	0.83	0.83	0.83
18	0.87	0.87	0.86	0.85	0.87	0.87	0.87	0.88	0.87	0.87	0.85	0.81	0.83	0.84	0.8	0.86	0.86	0.87	0.86	0.87	0.86	0.85	0.87	0.84	0.75	0.85	0.75	0.77	0.75	0.85	0.86	0.86	0.86	0.85	0.84	0.79	0.84	0.77	0.75	0.86	0.83	0.77	0.46	0.86	0.86	0.85	0.85	0.85	0.85
18	0.55	0.55	0.55	0.54	0.55	0.54	0.55	0.55	0.55	0.56	0.54	0.51	0.55	0.54	0.49	0.53	0.54	0.54	0.55	0.55	0.54	0.54	0.54	0.54	0.49	0.54	0.5	0.48	0.5	0.53	0.53	0.54	0.54	0.54	0.54	0.52	0.54	0.51	0.5	0.54	0.52	0.52	0.32	0.53	0.54	0.54	0.54	0.54	0.54
18	0.43	0.43	0.43	0.42	0.43	0.43	0.43	0.43	0.43	0.43	0.42	0.4	0.43	0.43	0.4	0.43	0.43	0.43	0.42	0.42	0.42	0.42	0.43	0.42	0.37	0.42	0.42	0.41	0.38	0.42	0.42	0.42	0.42	0.42	0.42	0.39	0.41	0.38	0.37	0.42	0.41	0.41	0.26	0.42	0.43	0.42	0.42	0.42	0.43
19	0.66	0.65	0.63	0.61	0.64	0.64	0.64	0.65	0.64	0.65	0.63	0.65	0.62	0.63	0.62	0.65	0.64	0.64	0.63	0.64	0.64	0.62	0.65	0.62	0.52	0.62	0.58	0.59	0.58	0.65	0.65	0.63	0.63	0.61	0.62	0.57	0.61	0.56	0.55	0.64	0.62	0.58	0.36	0.64	0.63	0.61	0.62	0.62	0.62
19	0.89	0.88	0.86	0.84	0.88	0.87	0.87	0.88	0.88	0.88	0.85	0.82	0.84	0.85	0.81	0.87	0.87	0.87	0.86	0.87	0.86	0.85	0.87	0.83	0.72	0.84	0.76	0.78	0.75	0.87	0.87	0.85	0.85	0.84	0.84	0.78	0.83	0.77	0.75	0.86	0.84	0.77	0.48	0.87	0.86	0.84	0.85	0.84	0.84
19	0.89	0.88	0.86	0.84	0.88	0.88	0.87	0.88	0.88	0.88	0.86	0.82	0.84	0.85	0.81	0.87	0.87	0.87	0.86	0.87	0.87	0.85	0.87	0.84	0.74	0.84	0.76	0.79	0.76	0.87	0.87	0.86	0.86	0.84	0.84	0.79	0.84	0.77	0.76	0.86	0.85	0.78	0.48	0.87	0.86	0.85	0.86	0.85	0.85
19	0.87	0.86	0.84	0.82	0.86	0.86	0.86	0.86	0.86	0.86	0.84	0.81	0.82	0.83	0.8	0.85	0.85	0.85	0.84	0.85	0.85	0.83	0.85	0.82	0.72	0.82	0.73	0.76	0.75	0.85	0.85	0.84	0.83	0.82	0.82	0.77	0.82	0.76	0.74	0.84	0.83	0.76	0.45	0.85	0.84	0.82	0.83	0.83	0.82
19	0.86	0.86	0.85	0.83	0.86	0.86	0.86	0.86	0.86	0.86	0.84	0.8	0.82	0.83	0.8	0.85	0.85	0.85	0.84	0.85	0.85	0.84	0.85	0.82	0.73	0.83	0.75	0.78	0.75	0.85	0.85	0.84	0.84	0.83	0.83	0.78	0.83	0.76	0.75	0.85	0.82	0.76	0.47	0.85	0.85	0.83	0.84	0.83	0.83
19	0.84	0.83	0.82	0.8	0.83	0.83	0.83	0.84	0.83	0.83	0.82	0.78	0.8	0.79	0.77	0.82	0.83	0.83	0.82	0.82	0.82	0.81	0.83	0.8	0.71	0.8	0.72	0.75	0.74	0.83	0.82	0.82	0.81	0.8	0.8	0.76	0.81	0.75	0.74	0.82	0.81	0.74	0.44	0.82	0.82	0.8	0.82	0.81	0.8
19	0.79	0.78	0.77	0.75	0.78	0.78	0.79	0.79	0.78	0.79	0.76	0.75	0.75	0.76	0.72	0.78	0.78	0.78	0.77	0.78	0.78	0.76	0.78	0.75	0.65	0.76	0.69	0.7	0.68	0.78	0.78	0.77	0.76	0.75	0.75	0.7	0.75	0.69	0.67	0.77	0.75	0.7	0.43	0.78	0.77	0.76	0.77	0.76	0.75
19	0.85	0.84	0.82	0.8	0.84	0.84	0.84	0.84	0.84	0.84	0.81	0.78	0.81	0.82	0.77	0.83	0.83	0.83	0.82	0.83	0.83	0.81	0.83	0.8	0.7	0.81	0.72	0.76	0.72	0.83	0.83	0.82	0.82	0.8	0.8	0.75	0.8	0.73	0.71	0.82	0.8	0.75	0.45	0.83	0.82	0.81	0.82	0.81	0.81
19	0.89	0.89	0.87	0.86	0.89	0.88	0.88	0.89	0.89	0.89	0.86	0.83	0.85	0.86	0.81	0.88	0.88	0.88	0.87	0.88	0.87	0.86	0.88	0.85	0.75	0.85	0.76	0.79	0.76	0.87	0.87	0.87	0.87	0.85	0.85	0.8	0.85	0.78	0.77	0.87	0.85	0.78	0.48	0.87	0.87	0.86	0.86	0.86	0.86
19	0.88	0.88	0.87	0.86	0.88	0.88	0.88	0.88	0.88	0.88	0.86	0.82	0.84	0.85	0.8	0.87	0.87	0.87	0.86	0.87	0.87	0.85	0.87	0.85	0.75	0.85	0.76	0.78	0.75	0.86	0.86	0.87	0.86	0.85	0.85	0.79	0.84	0.77	0.75	0.86	0.84	0.77	0.47	0.86	0.87	0.86	0.86	0.86	0.86
19	0.88	0.88	0.87	0.85	0.88	0.88	0.88	0.88	0.88	0.88	0.85	0.82	0.85	0.85	0.81	0.87	0.87	0.87	0.86	0.87	0.87	0.85	0.87	0.84	0.75	0.85	0.76	0.79	0.75	0.86	0.86	0.87	0.86	0.85	0.85	0.79	0.84	0.77	0.75	0.86	0.84	0.77	0.47	0.86	0.87	0.86	0.86	0.86	0.85
19	0.8	0.79	0.78	0.77	0.8	0.79	0.79	0.79	0.79	0.79	0.76	0.73	0.76	0.76	0.73	0.78	0.78	0.78	0.77	0.78	0.78	0.76	0.79	0.76	0.66	0.77	0.69	0.71	0.69	0.77	0.78	0.77	0.77	0.76	0.76	0.71	0.75	0.69	0.67	0.77	0.75	0.69	0.44	0.78	0.78	0.77	0.77	0.77	0.76
20	0.88	0.88	0.86	0.83	0.87	0.87	0.87	0.88	0.88	0.87	0.85	0.82	0.84	0.85	0.81	0.87	0.87	0.87	0.86	0.86	0.86	0.85	0.87	0.83	0.72	0.84	0.75	0.79	0.75	0.87	0.87	0.85	0.85	0.83	0.83	0.78	0.83	0.77	0.75	0.86	0.84	0.77	0.47	0.87	0.86	0.84	0.85	0.84	0.84
20	0.87	0.87	0.85	0.83	0.87	0.86	0.86	0.87	0.87	0.86	0.84	0.81	0.83	0.84	0.79	0.86	0.86	0.86	0.85	0.86	0.85	0.84	0.86	0.82	0.72	0.83	0.75	0.78	0.75	0.86	0.85	0.84	0.84	0.83	0.83	0.77	0.82	0.76	0.74	0.85	0.82	0.77	0.46	0.86	0.85	0.83	0.84	0.83	0.83
20	0.87	0.86	0.85	0.83	0.86	0.86	0.86	0.87	0.86	0.86	0.84	0.81	0.83	0.84	0.8	0.86	0.86	0.86	0.85	0.86	0.85	0.84	0.86	0.83	0.72	0.84	0.75	0.77	0.76	0.85	0.85	0.85	0.84	0.83	0.83	0.78	0.83	0.76	0.74	0.85	0.83	0.76	0.48	0.85	0.85	0.83	0.84	0.84	0.83
20	0.89	0.88	0.87	0.85	0.88	0.88	0.88	0.88	0.88	0.88	0.86	0.82	0.84	0.85	0.82	0.87	0.87	0.87	0.86	0.87	0.87	0.85	0.87	0.84	0.74	0.85	0.75	0.78	0.76	0.87	0.87	0.86	0.86	0.84	0.84	0.79	0.84	0.78	0.76	0.87	0.85	0.78	0.47	0.87	0.87	0.85	0.86	0.85	0.85
20	0.87	0.87	0.87	0.86	0.88	0.88	0.87	0.88	0.87	0.88	0.86	0.81	0.83	0.84	0.79	0.86	0.86	0.87	0.86	0.87	0.87	0.85	0.87	0.85	0.76	0.85	0.74	0.77	0.76	0.85	0.86	0.87	0.86	0.85	0.85	0.8	0.84	0.78	0.76	0.86	0.83	0.77	0.47	0.86	0.87	0.86	0.86	0.86	0.86
20	0.87	0.87	0.85	0.84	0.87	0.86	0.86	0.87	0.87	0.87	0.85	0.8	0.83	0.83	0.79	0.85	0.85	0.86	0.85	0.86	0.85	0.84	0.86	0.83	0.74	0.84	0.74	0.77	0.76	0.85	0.85	0.85	0.85	0.84	0.83	0.78	0.83	0.77	0.75	0.85	0.82	0.77	0.48	0.85	0.85	0.85	0.85	0.84	0.84
20	0.88	0.88	0.87	0.86	0.88	0.88	0.88	0.88	0.88	0.88	0.86	0.82	0.84	0.85	0.81	0.87	0.87	0.88	0.87	0.88	0.87	0.86	0.88	0.85	0.75	0.86	0.76	0.78	0.76	0.86	0.87	0.87	0.87	0.85	0.85	0.8	0.84	0.78	0.76	0.87	0.84	0.77	0.48	0.87	0.87	0.86	0.86	0.86	0.86
20	0.86	0.86	0.85	0.84	0.86	0.86	0.86	0.86	0.86	0.86	0.84	0.8	0.82	0.83	0.78	0.84	0.85	0.85	0.84	0.85	0.85	0.83	0.85	0.83	0.73	0.83	0.74	0.76	0.74	0.84	0.84	0.85	0.84	0.83	0.83	0.78	0.82	0.76	0.74	0.84	0.82	0.75	0.48	0.84	0.85	0.84	0.84	0.84	0.83
20	0.87	0.87	0.86	0.85	0.87	0.87	0.86	0.87	0.87	0.87	0.85	0.81	0.82	0.83	0.78	0.85	0.85	0.86	0.85	0.86	0.86	0.84	0.86	0.84	0.74	0.84	0.74	0.77	0.75	0.84	0.85	0.86	0.85	0.84	0.84	0.78	0.83	0.77	0.75	0.85	0.83	0.76	0.47	0.85	0.86	0.85	0.85	0.85	0.84
20	0.86	0.86	0.86	0.86	0.87	0.87	0.86	0.87	0.86	0.87	0.85	0.8	0.82	0.82	0.78	0.84	0.85	0.86	0.85	0.86	0.86	0.84	0.86	0.84	0.76	0.84	0.74	0.76	0.74	0.83	0.84	0.86	0.86	0.85	0.84	0.79	0.83	0.77	0.75	0.85	0.82	0.76	0.47	0.84	0.86	0.86	0.85	0.86	0.85
21	0.94	0.93	0.92	0.9	0.93	0.93	0.93	0.93	0.94	0.93	0.91	0.85	0.89	0.9	0.87	0.93	0.93	0.93	0.92	0.92	0.92	0.91	0.93	0.9	0.78	0.91	0.79	0.85	0.79	0.92	0.93	0.92	0.91	0.9	0.9	0.84	0.9	0.83	0.81	0.92	0.9	0.82	0.51	0.93	0.92	0.91	0.91	0.91	0.9
21	0.91	0.92	0.9	0.89	0.91	0.91	0.91	0.91	0.91	0.91	0.89	0.83	0.87	0.88	0.84	0.9	0.91	0.91	0.9	0.91	0.9	0.89	0.91	0.88	0.78	0.89	0.76	0.83	0.77	0.89	0.91	0.9	0.9	0.89	0.88	0.82	0.88	0.81	0.79	0.9	0.87	0.8	0.5	0.9	0.91	0.9	0.9	0.89	0.89
21	0.82	0.82	0.8	0.79	0.82	0.82	0.82	0.82	0.82	0.81	0.8	0.74	0.78	0.77	0.77	0.81	0.82	0.82	0.8	0.81	0.81	0.8	0.82	0.79	0.69	0.79	0.67	0.75	0.71	0.8	0.82	0.81	0.8	0.79	0.79	0.74	0.79	0.73	0.71	0.81	0.77	0.71	0.45	0.82	0.81	0.8	0.8	0.8	0.79
21	0.85	0.85	0.84	0.83	0.85	0.85	0.85	0.86	0.85	0.85	0.82	0.79	0.83	0.83	0.8	0.85	0.85	0.85	0.84	0.85	0.85	0.83	0.85	0.83	0.72	0.83	0.73	0.78	0.73	0.83	0.85	0.84	0.84	0.83	0.82	0.77	0.82	0.75	0.73	0.84	0.82	0.74	0.47	0.85	0.85	0.84	0.84	0.84	0.83
21	0.85	0.85	0.83	0.82	0.85	0.85	0.84	0.84	0.85	0.85	0.83	0.76	0.81	0.81	0.79	0.84	0.84	0.85	0.83	0.84	0.84	0.83	0.85	0.82	0.72	0.83	0.72	0.76	0.7	0.83	0.84	0.84	0.83	0.82	0.82	0.77	0.82	0.76	0.74	0.84	0.8	0.73	0.46	0.84	0.85	0.83	0.83	0.83	0.83
21	0.63	0.63	0.63	0.62	0.63	0.63	0.63	0.63	0.63	0.64	0.63	0.59	0.6	0.61	0.56	0.62	0.63	0.63	0.63	0.63	0.63	0.63	0.63	0.63	0.57	0.61	0.54	0.57	0.53	0.61	0.62	0.63	0.63	0.62	0.63	0.6	0.63	0.6	0.59	0.63	0.61	0.55	0.36	0.62	0.63	0.63	0.63	0.63	0.63
21	0.64	0.65	0.68	0.67	0.66	0.66	0.65	0.65	0.65	0.66	0.68	0.58	0.62	0.61	0.58	0.63	0.64	0.65	0.67	0.66	0.67	0.68	0.65	0.67	0.66	0.65	0.54	0.58	0.55	0.63	0.63	0.66	0.66	0.67	0.69	0.68	0.7	0.73	0.73	0.68	0.66	0.61	0.4	0.63	0.65	0.65	0.66	0.66	0.66
21	0.7	0.71	0.72	0.71	0.72	0.72	0.72	0.72	0.72	0.72	0.73	0.64	0.68	0.67	0.65	0.69	0.7	0.71	0.72	0.72	0.72	0.73	0.71	0.72	0.68	0.7	0.6	0.65	0.6	0.69	0.7	0.72	0.72	0.72	0.72	0.71	0.74	0.73	0.73	0.73	0.7	0.66	0.4	0.7	0.71	0.7	0.71	0.71	0.71
21	0.61	0.62	0.63	0.63	0.63	0.63	0.63	0.62	0.62	0.63	0.63	0.57	0.6	0.6	0.58	0.61	0.61	0.62	0.63	0.63	0.63	0.63	0.62	0.62	0.58	0.61	0.54	0.57	0.52	0.6	0.61	0.63	0.63	0.63	0.63	0.61	0.64	0.63	0.62	0.63	0.6	0.56	0.35	0.61	0.62	0.61	0.62	0.62	0.62
21	0.76	0.77	0.78	0.77	0.78	0.78	0.77	0.77	0.77	0.78	0.78	0.71	0.72	0.73	0.7	0.75	0.76	0.77	0.78	0.78	0.78	0.78	0.77	0.77	0.72	0.76	0.65	0.69	0.66	0.75	0.76	0.77	0.77	0.77	0.78	0.76	0.79	0.78	0.78	0.78	0.75	0.68	0.45	0.76	0.77	0.76	0.77	0.77	0.77
21	0.87	0.87	0.87	0.85	0.87	0.87	0.87	0.87	0.87	0.87	0.86	0.79	0.82	0.84	0.8	0.86	0.86	0.87	0.86	0.87	0.87	0.86	0.87	0.85	0.77	0.84	0.74	0.78	0.74	0.85	0.86	0.86	0.86	0.85	0.85	0.82	0.86	0.82	0.81	0.87	0.85	0.77	0.47	0.86	0.86	0.85	0.86	0.85	0.85
21	0.6	0.6	0.59	0.57	0.6	0.59	0.6	0.6	0.6	0.6	0.58	0.53	0.58	0.6	0.54	0.59	0.6	0.59	0.59	0.59	0.59	0.58	0.59	0.58	0.5	0.58	0.5	0.57	0.51	0.59	0.59	0.59	0.59	0.58	0.57	0.54	0.58	0.54	0.53	0.59	0.58	0.52	0.34	0.59	0.59	0.58	0.59	0.58	0.57
22	0.52	0.53	0.54	0.54	0.54	0.54	0.53	0.54	0.54	0.54	0.55	0.47	0.5	0.51	0.48	0.52	0.52	0.53	0.54	0.54	0.54	0.55	0.53	0.54	0.52	0.53	0.47	0.47	0.46	0.52	0.52	0.54	0.54	0.54	0.55	0.54	0.57	0.57	0.57	0.55	0.52	0.5	0.32	0.52	0.53	0.53	0.54	0.53	0.54
22	0.42	0.43	0.46	0.45	0.44	0.44	0.44	0.44	0.44	0.45	0.47	0.39	0.4	0.41	0.39	0.41	0.42	0.43	0.46	0.45	0.45	0.47	0.43	0.46	0.47	0.44	0.37	0.38	0.38	0.42	0.42	0.45	0.45	0.46	0.48	0.49	0.5	0.55	0.56	0.47	0.45	0.42	0.27	0.42	0.43	0.43	0.44	0.44	0.45
22	0.09	0.1	0.15	0.15	0.12	0.12	0.12	0.11	0.11	0.13	0.18	0.08	0.09	0.09	0.08	0.09	0.09	0.1	0.15	0.13	0.14	0.17	0.11	0.16	0.24	0.12	0.09	0.08	0.09	0.09	0.09	0.14	0.14	0.16	0.18	0.23	0.22	0.31	0.34	0.16	0.16	0.14	0.1	0.09	0.11	0.12	0.14	0.13	0.14
22	0.14	0.15	0.18	0.18	0.16	0.16	0.16	0.16	0.16	0.17	0.2	0.13	0.13	0.14	0.13	0.14	0.14	0.15	0.18	0.17	0.17	0.2	0.15	0.18	0.22	0.16	0.13	0.13	0.13	0.14	0.14	0.17	0.17	0.19	0.21	0.23	0.24	0.32	0.34	0.2	0.2	0.19	0.12	0.14	0.15	0.15	0.17	0.17	0.17
22	0.31	0.33	0.36	0.36	0.34	0.34	0.34	0.33	0.33	0.34	0.38	0.29	0.3	0.31	0.29	0.31	0.32	0.33	0.36	0.34	0.35	0.37	0.33	0.36	0.39	0.34	0.28	0.29	0.28	0.31	0.32	0.35	0.35	0.37	0.38	0.4	0.41	0.48	0.5	0.37	0.37	0.34	0.21	0.31	0.33	0.33	0.34	0.34	0.35
22	0.14	0.15	0.19	0.19	0.17	0.17	0.16	0.16	0.16	0.17	0.21	0.13	0.13	0.14	0.13	0.14	0.14	0.15	0.18	0.17	0.18	0.2	0.16	0.19	0.24	0.17	0.13	0.13	0.13	0.14	0.14	0.18	0.18	0.2	0.22	0.24	0.25	0.33	0.35	0.2	0.2	0.19	0.12	0.14	0.16	0.16	0.17	0.17	0.18
22	0.5	0.51	0.54	0.53	0.52	0.52	0.52	0.52	0.52	0.53	0.55	0.46	0.48	0.49	0.46	0.49	0.5	0.51	0.54	0.52	0.53	0.55	0.51	0.53	0.54	0.52	0.43	0.46	0.44	0.49	0.5	0.53	0.53	0.54	0.56	0.56	0.58	0.62	0.64	0.55	0.53	0.49	0.31	0.5	0.51	0.51	0.52	0.52	0.52
22	0.63	0.64	0.67	0.66	0.65	0.65	0.65	0.65	0.65	0.66	0.67	0.59	0.61	0.61	0.58	0.62	0.63	0.64	0.66	0.66	0.66	0.67	0.64	0.66	0.64	0.65	0.55	0.57	0.55	0.62	0.63	0.66	0.66	0.66	0.68	0.67	0.7	0.72	0.72	0.67	0.65	0.6	0.39	0.62	0.64	0.64	0.65	0.65	0.65
22	0.27	0.29	0.33	0.32	0.3	0.3	0.3	0.29	0.29	0.31	0.35	0.25	0.26	0.27	0.25	0.27	0.28	0.28	0.32	0.31	0.32	0.34	0.29	0.33	0.38	0.3	0.25	0.25	0.25	0.27	0.27	0.31	0.32	0.33	0.36	0.38	0.39	0.46	0.49	0.34	0.33	0.3	0.2	0.27	0.29	0.29	0.31	0.31	0.31
22	0.2	0.21	0.25	0.25	0.23	0.23	0.23	0.22	0.22	0.23	0.28	0.18	0.19	0.2	0.18	0.2	0.2	0.21	0.25	0.23	0.24	0.27	0.22	0.26	0.31	0.23	0.18	0.18	0.19	0.2	0.2	0.24	0.24	0.26	0.28	0.31	0.31	0.39	0.42	0.26	0.26	0.24	0.16	0.2	0.22	0.22	0.24	0.24	0.24
22	0.12	0.13	0.18	0.18	0.15	0.15	0.15	0.14	0.14	0.15	0.2	0.11	0.12	0.12	0.1	0.12	0.12	0.13	0.17	0.15	0.16	0.19	0.14	0.18	0.24	0.15	0.11	0.11	0.12	0.12	0.12	0.16	0.17	0.18	0.2	0.23	0.23	0.32	0.35	0.18	0.18	0.17	0.11	0.12	0.14	0.14	0.16	0.16	0.16
22	0.15	0.17	0.21	0.21	0.18	0.18	0.18	0.18	0.18	0.19	0.23	0.14	0.15	0.16	0.13	0.15	0.16	0.16	0.2	0.19	0.2	0.22	0.17	0.21	0.26	0.19	0.14	0.14	0.14	0.15	0.15	0.19	0.2	0.21	0.23	0.26	0.26	0.34	0.37	0.21	0.22	0.19	0.14	0.15	0.17	0.18	0.19	0.19	0.19
23	0.76	0.75	0.74	0.73	0.75	0.75	0.76	0.76	0.76	0.75	0.74	0.69	0.72	0.73	0.71	0.75	0.76	0.75	0.74	0.75	0.75	0.74	0.75	0.72	0.63	0.73	0.65	0.71	0.66	0.76	0.76	0.74	0.74	0.73	0.73	0.68	0.73	0.67	0.65	0.74	0.71	0.67	0.42	0.76	0.75	0.73	0.75	0.73	0.73
23	0.68	0.69	0.69	0.69	0.7	0.7	0.7	0.69	0.69	0.7	0.7	0.63	0.65	0.66	0.63	0.68	0.69	0.69	0.69	0.69	0.7	0.7	0.69	0.69	0.63	0.68	0.59	0.63	0.59	0.68	0.68	0.69	0.69	0.69	0.7	0.67	0.71	0.7	0.7	0.7	0.68	0.63	0.4	0.68	0.68	0.67	0.69	0.68	0.68
23	0.43	0.44	0.47	0.47	0.46	0.46	0.46	0.45	0.45	0.46	0.48	0.4	0.42	0.42	0.4	0.43	0.44	0.44	0.47	0.46	0.47	0.48	0.45	0.47	0.48	0.45	0.39	0.39	0.39	0.44	0.43	0.46	0.46	0.47	0.49	0.49	0.51	0.55	0.57	0.48	0.47	0.43	0.26	0.43	0.44	0.44	0.46	0.45	0.46
23	0.5	0.51	0.53	0.52	0.52	0.52	0.52	0.52	0.52	0.52	0.55	0.47	0.48	0.49	0.47	0.5	0.51	0.51	0.53	0.52	0.53	0.54	0.51	0.52	0.51	0.51	0.43	0.46	0.43	0.5	0.5	0.52	0.52	0.53	0.55	0.54	0.57	0.61	0.62	0.54	0.53	0.49	0.3	0.5	0.51	0.5	0.52	0.51	0.52
23	0.46	0.47	0.5	0.49	0.48	0.49	0.49	0.48	0.48	0.49	0.51	0.43	0.44	0.45	0.43	0.46	0.47	0.47	0.49	0.49	0.5	0.51	0.48	0.49	0.49	0.48	0.41	0.43	0.41	0.47	0.47	0.49	0.49	0.5	0.52	0.51	0.54	0.58	0.6	0.51	0.5	0.47	0.29	0.46	0.47	0.47	0.48	0.48	0.48
23	0.27	0.28	0.31	0.31	0.29	0.29	0.29	0.29	0.29	0.3	0.33	0.25	0.26	0.27	0.25	0.27	0.27	0.28	0.31	0.3	0.3	0.32	0.28	0.31	0.34	0.29	0.24	0.25	0.24	0.27	0.27	0.3	0.3	0.32	0.34	0.35	0.37	0.43	0.45	0.32	0.32	0.3	0.19	0.27	0.28	0.28	0.3	0.29	0.3
23	0.31	0.32	0.35	0.34	0.33	0.33	0.33	0.32	0.32	0.33	0.37	0.28	0.29	0.3	0.28	0.3	0.31	0.31	0.34	0.33	0.34	0.36	0.32	0.35	0.37	0.33	0.27	0.28	0.27	0.31	0.31	0.34	0.34	0.35	0.37	0.39	0.4	0.46	0.49	0.36	0.35	0.33	0.2	0.3	0.32	0.32	0.33	0.33	0.33
23	0.22	0.23	0.27	0.26	0.24	0.24	0.24	0.24	0.24	0.25	0.29	0.2	0.21	0.22	0.2	0.22	0.22	0.23	0.26	0.25	0.26	0.28	0.23	0.27	0.31	0.24	0.2	0.2	0.2	0.22	0.22	0.26	0.26	0.27	0.29	0.32	0.33	0.4	0.43	0.28	0.27	0.25	0.17	0.22	0.23	0.23	0.25	0.25	0.25
23	0.17	0.18	0.22	0.22	0.2	0.2	0.2	0.19	0.19	0.2	0.25	0.16	0.16	0.17	0.16	0.17	0.18	0.18	0.22	0.2	0.21	0.24	0.19	0.23	0.28	0.2	0.16	0.16	0.16	0.17	0.17	0.21	0.21	0.23	0.25	0.28	0.28	0.36	0.39	0.23	0.23	0.21	0.14	0.17	0.19	0.19	0.21	0.21	0.21
23	0.18	0.19	0.23	0.23	0.21	0.21	0.21	0.2	0.2	0.21	0.26	0.17	0.17	0.18	0.17	0.18	0.19	0.19	0.23	0.21	0.22	0.25	0.2	0.23	0.28	0.21	0.17	0.17	0.17	0.18	0.18	0.22	0.22	0.24	0.26	0.29	0.29	0.37	0.4	0.24	0.24	0.22	0.15	0.18	0.2	0.2	0.22	0.21	0.22
23	0.17	0.19	0.23	0.22	0.2	0.2	0.2	0.2	0.2	0.21	0.25	0.16	0.17	0.17	0.16	0.17	0.18	0.19	0.22	0.21	0.22	0.24	0.19	0.23	0.28	0.2	0.16	0.16	0.16	0.18	0.18	0.21	0.22	0.23	0.25	0.28	0.29	0.37	0.39	0.24	0.24	0.22	0.14	0.17	0.19	0.19	0.21	0.21	0.21
23	0.19	0.2	0.23	0.23	0.21	0.21	0.21	0.21	0.21	0.21	0.26	0.18	0.19	0.19	0.18	0.19	0.19	0.2	0.23	0.22	0.23	0.25	0.2	0.23	0.28	0.21	0.17	0.18	0.18	0.19	0.19	0.22	0.22	0.24	0.26	0.28	0.29	0.37	0.39	0.25	0.24	0.23	0.14	0.19	0.2	0.2	0.22	0.22	0.22
23	0.14	0.15	0.18	0.18	0.16	0.16	0.16	0.16	0.15	0.16	0.19	0.13	0.13	0.14	0.13	0.14	0.14	0.15	0.18	0.16	0.17	0.19	0.15	0.18	0.22	0.16	0.15	0.13	0.14	0.14	0.14	0.17	0.17	0.18	0.2	0.22	0.23	0.3	0.32	0.19	0.19	0.19	0.12	0.14	0.15	0.15	0.16	0.16	0.16
24	0.23	0.25	0.28	0.28	0.26	0.26	0.26	0.25	0.25	0.26	0.3	0.22	0.22	0.23	0.21	0.23	0.24	0.25	0.28	0.27	0.27	0.29	0.25	0.28	0.32	0.26	0.22	0.21	0.22	0.24	0.24	0.27	0.27	0.29	0.31	0.33	0.34	0.41	0.43	0.29	0.29	0.27	0.18	0.23	0.25	0.25	0.27	0.27	0.27
24	0.31	0.32	0.35	0.35	0.34	0.33	0.34	0.33	0.33	0.34	0.38	0.29	0.3	0.31	0.29	0.31	0.32	0.32	0.35	0.34	0.35	0.37	0.33	0.35	0.38	0.33	0.28	0.29	0.28	0.31	0.31	0.34	0.34	0.36	0.38	0.4	0.41	0.48	0.5	0.37	0.36	0.34	0.21	0.31	0.32	0.32	0.34	0.33	0.34
24	0.4	0.41	0.43	0.42	0.42	0.42	0.42	0.41	0.41	0.42	0.45	0.37	0.38	0.39	0.37	0.39	0.4	0.4	0.43	0.42	0.43	0.44	0.41	0.43	0.44	0.41	0.35	0.36	0.35	0.4	0.4	0.42	0.42	0.43	0.45	0.47	0.48	0.54	0.56	0.45	0.43	0.41	0.25	0.39	0.4	0.39	0.42	0.41	0.42
24	0.37	0.38	0.41	0.4	0.4	0.39	0.4	0.39	0.39	0.4	0.43	0.35	0.36	0.37	0.34	0.37	0.38	0.38	0.41	0.4	0.41	0.42	0.39	0.41	0.42	0.39	0.33	0.35	0.34	0.38	0.37	0.4	0.4	0.41	0.43	0.45	0.46	0.52	0.54	0.43	0.41	0.4	0.25	0.37	0.38	0.38	0.4	0.39	0.39
24	0.64	0.65	0.67	0.65	0.65	0.65	0.65	0.65	0.65	0.66	0.68	0.59	0.61	0.62	0.59	0.63	0.64	0.64	0.66	0.66	0.66	0.67	0.65	0.66	0.64	0.64	0.54	0.58	0.54	0.63	0.64	0.66	0.66	0.66	0.67	0.67	0.69	0.71	0.71	0.67	0.66	0.6	0.37	0.63	0.64	0.64	0.65	0.65	0.65
24	0.5	0.51	0.55	0.54	0.53	0.52	0.52	0.52	0.52	0.53	0.57	0.46	0.48	0.49	0.45	0.49	0.5	0.51	0.54	0.53	0.54	0.56	0.51	0.55	0.57	0.52	0.44	0.45	0.43	0.5	0.5	0.53	0.54	0.55	0.57	0.58	0.59	0.65	0.66	0.56	0.54	0.49	0.32	0.49	0.51	0.51	0.53	0.53	0.53
24	0.22	0.23	0.28	0.27	0.25	0.25	0.25	0.24	0.24	0.25	0.3	0.2	0.21	0.21	0.2	0.22	0.22	0.23	0.27	0.25	0.27	0.29	0.24	0.28	0.34	0.25	0.2	0.2	0.21	0.22	0.22	0.26	0.27	0.29	0.31	0.34	0.34	0.42	0.45	0.28	0.28	0.25	0.17	0.22	0.24	0.24	0.26	0.26	0.26
24	0.42	0.43	0.46	0.45	0.44	0.44	0.44	0.44	0.44	0.45	0.48	0.39	0.4	0.41	0.4	0.42	0.43	0.43	0.46	0.45	0.46	0.48	0.44	0.46	0.48	0.43	0.37	0.39	0.38	0.42	0.42	0.45	0.45	0.46	0.48	0.5	0.51	0.57	0.59	0.48	0.46	0.43	0.25	0.42	0.43	0.42	0.45	0.44	0.45
24	0.58	0.59	0.61	0.59	0.6	0.6	0.6	0.6	0.6	0.6	0.63	0.54	0.55	0.56	0.55	0.58	0.58	0.59	0.61	0.6	0.61	0.62	0.59	0.6	0.58	0.58	0.51	0.54	0.51	0.58	0.58	0.6	0.6	0.6	0.62	0.62	0.65	0.68	0.69	0.63	0.61	0.56	0.34	0.58	0.58	0.57	0.59	0.59	0.59
24	0.7	0.7	0.71	0.69	0.7	0.7	0.7	0.71	0.71	0.7	0.73	0.64	0.66	0.67	0.65	0.69	0.7	0.7	0.71	0.71	0.71	0.72	0.7	0.7	0.65	0.68	0.59	0.64	0.59	0.7	0.7	0.7	0.7	0.7	0.72	0.71	0.74	0.76	0.76	0.73	0.71	0.66	0.41	0.69	0.69	0.67	0.7	0.68	0.69
24	0.61	0.62	0.62	0.61	0.62	0.62	0.62	0.62	0.62	0.62	0.63	0.56	0.58	0.59	0.59	0.61	0.61	0.61	0.62	0.62	0.62	0.63	0.62	0.61	0.57	0.6	0.52	0.55	0.54	0.61	0.61	0.61	0.61	0.62	0.63	0.62	0.65	0.67	0.68	0.64	0.61	0.57	0.37	0.61	0.61	0.59	0.61	0.6	0.61
24	0.14	0.16	0.2	0.2	0.17	0.17	0.17	0.16	0.16	0.18	0.23	0.13	0.14	0.14	0.13	0.14	0.15	0.15	0.2	0.18	0.19	0.22	0.16	0.21	0.27	0.18	0.13	0.13	0.14	0.14	0.14	0.19	0.19	0.21	0.23	0.27	0.26	0.35	0.38	0.21	0.2	0.19	0.14	0.14	0.16	0.17	0.18	0.18	0.19
25	0.37	0.37	0.39	0.38	0.38	0.38	0.38	0.38	0.38	0.38	0.4	0.34	0.35	0.36	0.34	0.36	0.37	0.37	0.39	0.38	0.39	0.4	0.37	0.39	0.38	0.37	0.31	0.34	0.31	0.37	0.37	0.38	0.38	0.39	0.4	0.4	0.42	0.45	0.46	0.4	0.4	0.36	0.22	0.36	0.37	0.36	0.38	0.37	0.38
25	0.45	0.46	0.47	0.46	0.47	0.47	0.47	0.47	0.47	0.47	0.49	0.41	0.42	0.45	0.41	0.45	0.46	0.46	0.47	0.47	0.47	0.48	0.46	0.47	0.45	0.45	0.38	0.43	0.41	0.46	0.45	0.47	0.47	0.47	0.49	0.48	0.51	0.54	0.55	0.49	0.48	0.45	0.27	0.45	0.45	0.45	0.46	0.46	0.46
25	0.49	0.49	0.51	0.5	0.5	0.5	0.5	0.5	0.5	0.5	0.52	0.44	0.47	0.47	0.46	0.49	0.49	0.5	0.51	0.5	0.51	0.51	0.5	0.5	0.48	0.49	0.43	0.45	0.42	0.49	0.49	0.5	0.5	0.5	0.52	0.51	0.53	0.55	0.56	0.52	0.51	0.47	0.27	0.49	0.49	0.48	0.5	0.49	0.5
25	0.43	0.44	0.46	0.45	0.45	0.45	0.45	0.45	0.45	0.45	0.48	0.4	0.41	0.42	0.4	0.43	0.44	0.44	0.46	0.45	0.46	0.48	0.44	0.46	0.46	0.44	0.38	0.4	0.38	0.44	0.43	0.45	0.45	0.46	0.48	0.49	0.51	0.55	0.57	0.48	0.47	0.43	0.27	0.43	0.44	0.43	0.45	0.44	0.45
25	0.6	0.6	0.61	0.6	0.61	0.61	0.61	0.61	0.61	0.61	0.62	0.55	0.57	0.58	0.56	0.6	0.6	0.6	0.61	0.61	0.61	0.62	0.6	0.6	0.56	0.59	0.52	0.54	0.51	0.6	0.6	0.6	0.6	0.6	0.62	0.6	0.64	0.65	0.66	0.63	0.62	0.57	0.33	0.6	0.6	0.58	0.6	0.59	0.6
25	0.74	0.74	0.74	0.72	0.74	0.74	0.75	0.75	0.75	0.74	0.75	0.68	0.7	0.72	0.7	0.74	0.74	0.74	0.74	0.75	0.75	0.75	0.74	0.72	0.66	0.72	0.64	0.67	0.64	0.75	0.74	0.73	0.73	0.73	0.74	0.72	0.76	0.76	0.76	0.76	0.74	0.69	0.42	0.74	0.73	0.71	0.73	0.72	0.72
25	0.62	0.63	0.63	0.62	0.63	0.63	0.63	0.63	0.63	0.63	0.65	0.58	0.59	0.61	0.58	0.62	0.63	0.63	0.64	0.64	0.64	0.64	0.63	0.62	0.58	0.61	0.54	0.57	0.54	0.63	0.62	0.63	0.63	0.63	0.64	0.63	0.67	0.68	0.69	0.65	0.64	0.59	0.36	0.62	0.62	0.6	0.62	0.61	0.62
25	0.53	0.54	0.55	0.54	0.55	0.55	0.55	0.55	0.55	0.55	0.57	0.48	0.51	0.52	0.49	0.53	0.54	0.54	0.55	0.55	0.55	0.56	0.54	0.54	0.52	0.53	0.47	0.49	0.46	0.54	0.53	0.54	0.54	0.55	0.57	0.56	0.59	0.61	0.62	0.57	0.56	0.51	0.31	0.53	0.53	0.52	0.54	0.53	0.54
25	0.26	0.27	0.3	0.3	0.29	0.28	0.28	0.28	0.28	0.29	0.32	0.24	0.25	0.26	0.24	0.26	0.26	0.27	0.3	0.29	0.3	0.31	0.28	0.3	0.33	0.28	0.23	0.24	0.23	0.26	0.26	0.29	0.29	0.31	0.33	0.34	0.35	0.42	0.44	0.31	0.31	0.28	0.18	0.26	0.27	0.27	0.29	0.28	0.29
25	0.41	0.42	0.46	0.46	0.44	0.44	0.44	0.43	0.43	0.44	0.48	0.38	0.39	0.39	0.37	0.4	0.41	0.42	0.46	0.44	0.45	0.47	0.43	0.46	0.49	0.43	0.36	0.37	0.37	0.41	0.41	0.45	0.45	0.46	0.48	0.5	0.51	0.57	0.58	0.47	0.46	0.42	0.26	0.41	0.42	0.42	0.44	0.44	0.45
25	0.47	0.48	0.51	0.51	0.5	0.49	0.49	0.49	0.49	0.5	0.52	0.43	0.45	0.45	0.43	0.46	0.47	0.48	0.51	0.49	0.5	0.52	0.48	0.51	0.52	0.49	0.4	0.42	0.42	0.46	0.47	0.5	0.5	0.51	0.53	0.53	0.54	0.58	0.59	0.52	0.51	0.46	0.28	0.46	0.48	0.48	0.49	0.49	0.5
26	0.01	0.02	0.01	0.01	0.01	0.01	0.02	0.01	0.01	0.01	0.01	0.02	0.02	0.01	0.02	0.02	0.01	0.01	0.01	0.01	0.01	0.01	0.01	0.01	0.01	0.01	0.02	0.01	0.01	0.01	0.01	0.01	0.01	0.01	0.01	0.01	0.01	0.01	0.01	0.01	0.01	0.02	0.01	0.01	0.01	0.01	0.01	0.01	0.01
26	0.08	0.09	0.11	0.12	0.1	0.1	0.1	0.09	0.09	0.1	0.11	0.09	0.09	0.08	0.08	0.08	0.08	0.09	0.1	0.1	0.1	0.11	0.09	0.11	0.13	0.11	0.08	0.08	0.08	0.08	0.08	0.11	0.11	0.11	0.12	0.12	0.12	0.15	0.15	0.11	0.1	0.09	0.07	0.08	0.09	0.1	0.1	0.11	0.11
26	0.57	0.57	0.58	0.56	0.58	0.58	0.57	0.58	0.58	0.58	0.59	0.52	0.54	0.54	0.53	0.56	0.58	0.58	0.58	0.58	0.58	0.59	0.57	0.57	0.53	0.56	0.47	0.52	0.49	0.58	0.57	0.57	0.57	0.57	0.58	0.57	0.59	0.58	0.59	0.59	0.57	0.53	0.29	0.57	0.57	0.55	0.57	0.56	0.56
26	0.38	0.38	0.37	0.37	0.38	0.38	0.38	0.38	0.38	0.38	0.37	0.35	0.37	0.38	0.36	0.38	0.39	0.39	0.38	0.38	0.38	0.38	0.38	0.37	0.32	0.37	0.32	0.34	0.32	0.39	0.38	0.38	0.38	0.37	0.37	0.35	0.37	0.35	0.34	0.38	0.37	0.33	0.21	0.38	0.38	0.37	0.37	0.37	0.38
26	0.41	0.41	0.41	0.4	0.41	0.41	0.41	0.41	0.42	0.41	0.41	0.37	0.39	0.4	0.38	0.41	0.41	0.41	0.41	0.41	0.41	0.41	0.41	0.4	0.35	0.4	0.35	0.37	0.35	0.42	0.41	0.41	0.41	0.4	0.4	0.38	0.4	0.37	0.37	0.41	0.4	0.37	0.22	0.41	0.41	0.4	0.41	0.4	0.4
26	0.67	0.67	0.66	0.64	0.67	0.67	0.67	0.67	0.67	0.67	0.67	0.61	0.64	0.65	0.62	0.67	0.67	0.67	0.67	0.67	0.67	0.66	0.67	0.65	0.58	0.65	0.57	0.6	0.57	0.67	0.67	0.66	0.66	0.65	0.65	0.63	0.66	0.62	0.62	0.67	0.65	0.61	0.36	0.67	0.66	0.64	0.66	0.65	0.65
26	0.2	0.2	0.2	0.2	0.2	0.2	0.2	0.2	0.2	0.2	0.2	0.18	0.19	0.19	0.19	0.2	0.2	0.2	0.2	0.2	0.2	0.2	0.2	0.19	0.17	0.2	0.17	0.17	0.17	0.2	0.2	0.2	0.2	0.19	0.2	0.18	0.2	0.18	0.18	0.2	0.19	0.17	0.11	0.2	0.2	0.2	0.2	0.2	0.2
26	0.22	0.23	0.23	0.23	0.23	0.23	0.23	0.23	0.23	0.23	0.23	0.21	0.21	0.22	0.2	0.22	0.22	0.23	0.23	0.23	0.23	0.23	0.23	0.23	0.22	0.23	0.19	0.2	0.19	0.22	0.22	0.23	0.23	0.23	0.23	0.22	0.23	0.22	0.22	0.23	0.22	0.2	0.13	0.22	0.23	0.23	0.23	0.23	0.23
26	0.28	0.27	0.29	0.28	0.28	0.28	0.28	0.28	0.28	0.29	0.27	0.25	0.26	0.27	0.23	0.28	0.27	0.28	0.28	0.28	0.29	0.28	0.28	0.28	0.26	0.27	0.24	0.26	0.23	0.28	0.28	0.29	0.28	0.28	0.29	0.28	0.28	0.28	0.27	0.28	0.26	0.23	0.17	0.28	0.27	0.27	0.28	0.28	0.29
27	0.52	0.52	0.52	0.51	0.52	0.52	0.52	0.53	0.52	0.52	0.52	0.47	0.5	0.5	0.48	0.51	0.52	0.52	0.53	0.52	0.52	0.52	0.52	0.51	0.46	0.51	0.44	0.48	0.44	0.52	0.52	0.52	0.52	0.51	0.52	0.5	0.53	0.52	0.51	0.53	0.51	0.49	0.28	0.51	0.51	0.5	0.51	0.51	0.51
27	0.27	0.28	0.29	0.29	0.29	0.28	0.28	0.28	0.28	0.29	0.29	0.25	0.26	0.26	0.25	0.27	0.28	0.28	0.29	0.29	0.29	0.3	0.28	0.29	0.29	0.28	0.24	0.25	0.24	0.28	0.27	0.29	0.29	0.29	0.3	0.29	0.3	0.31	0.31	0.29	0.29	0.25	0.16	0.27	0.28	0.28	0.28	0.29	0.29
27	0.14	0.15	0.16	0.17	0.16	0.16	0.16	0.15	0.15	0.16	0.16	0.12	0.14	0.14	0.13	0.14	0.15	0.15	0.16	0.16	0.16	0.17	0.15	0.16	0.17	0.15	0.13	0.14	0.13	0.15	0.15	0.16	0.16	0.17	0.17	0.17	0.17	0.18	0.19	0.16	0.16	0.13	0.09	0.14	0.16	0.16	0.16	0.16	0.16
27	0.45	0.45	0.46	0.46	0.46	0.46	0.46	0.46	0.46	0.46	0.45	0.4	0.44	0.44	0.41	0.45	0.46	0.45	0.46	0.46	0.46	0.46	0.45	0.45	0.42	0.45	0.38	0.42	0.39	0.45	0.45	0.46	0.46	0.46	0.46	0.43	0.45	0.43	0.42	0.46	0.44	0.41	0.26	0.44	0.45	0.46	0.45	0.46	0.46
27	0.56	0.56	0.56	0.56	0.57	0.57	0.57	0.56	0.57	0.57	0.55	0.52	0.55	0.54	0.52	0.55	0.56	0.56	0.56	0.57	0.57	0.56	0.56	0.56	0.5	0.55	0.49	0.51	0.48	0.55	0.56	0.56	0.57	0.56	0.56	0.52	0.55	0.52	0.5	0.56	0.54	0.5	0.29	0.55	0.56	0.56	0.55	0.56	0.57
27	0.12	0.13	0.14	0.15	0.14	0.14	0.14	0.13	0.13	0.14	0.14	0.11	0.13	0.12	0.12	0.12	0.13	0.13	0.14	0.14	0.14	0.14	0.13	0.15	0.16	0.14	0.11	0.1	0.12	0.12	0.12	0.14	0.14	0.15	0.14	0.15	0.14	0.15	0.14	0.14	0.12	0.12	0.06	0.12	0.14	0.14	0.14	0.14	0.15
27	0.03	0.04	0.06	0.09	0.06	0.06	0.06	0.05	0.05	0.06	0.06	0.04	0.05	0.03	0.02	0.03	0.04	0.04	0.06	0.05	0.06	0.06	0.05	0.07	0.1	0.07	0.05	0.03	0.03	0.03	0.03	0.07	0.07	0.08	0.07	0.07	0.07	0.08	0.08	0.05	0.04	0.05	0.03	0.03	0.05	0.07	0.06	0.07	0.08
27	0.1	0.11	0.14	0.16	0.13	0.13	0.13	0.12	0.12	0.13	0.13	0.11	0.11	0.1	0.09	0.1	0.11	0.12	0.13	0.13	0.13	0.14	0.12	0.15	0.18	0.14	0.1	0.09	0.1	0.1	0.1	0.14	0.15	0.15	0.15	0.15	0.15	0.16	0.16	0.13	0.12	0.1	0.08	0.1	0.13	0.14	0.13	0.15	0.15
28	0.22	0.22	0.24	0.24	0.23	0.23	0.23	0.23	0.23	0.23	0.24	0.2	0.21	0.22	0.2	0.22	0.22	0.23	0.24	0.23	0.23	0.24	0.23	0.24	0.24	0.23	0.19	0.2	0.19	0.22	0.22	0.23	0.23	0.24	0.24	0.24	0.25	0.26	0.27	0.24	0.24	0.21	0.12	0.22	0.23	0.22	0.23	0.23	0.23
28	0.04	0.04	0.05	0.05	0.05	0.04	0.04	0.04	0.04	0.04	0.05	0.03	0.04	0.04	0.04	0.04	0.04	0.04	0.05	0.04	0.05	0.05	0.04	0.05	0.06	0.04	0.04	0.03	0.04	0.04	0.04	0.05	0.05	0.05	0.05	0.06	0.06	0.06	0.07	0.05	0.04	0.04	0.05	0.04	0.04	0.04	0.05	0.05	0.05
28	0.04	0.05	0.05	0.06	0.05	0.05	0.05	0.05	0.05	0.05	0.05	0.04	0.04	0.04	0.04	0.04	0.04	0.05	0.05	0.05	0.05	0.05	0.05	0.06	0.06	0.05	0.04	0.04	0.04	0.05	0.04	0.05	0.06	0.06	0.06	0.06	0.06	0.06	0.06	0.05	0.05	0.04	0.03	0.04	0.05	0.05	0.05	0.06	0.06
28	0.06	0.07	0.09	0.1	0.08	0.08	0.08	0.08	0.07	0.08	0.09	0.07	0.07	0.06	0.05	0.06	0.07	0.07	0.09	0.08	0.09	0.09	0.07	0.1	0.13	0.09	0.07	0.06	0.07	0.06	0.07	0.09	0.09	0.1	0.1	0.11	0.1	0.13	0.13	0.09	0.09	0.07	0.07	0.06	0.08	0.09	0.09	0.09	0.09
28	0.21	0.22	0.23	0.23	0.22	0.22	0.22	0.22	0.22	0.22	0.23	0.2	0.2	0.21	0.2	0.21	0.21	0.22	0.23	0.22	0.23	0.23	0.22	0.23	0.24	0.22	0.19	0.19	0.18	0.21	0.21	0.23	0.23	0.23	0.24	0.24	0.24	0.25	0.25	0.23	0.22	0.2	0.13	0.21	0.22	0.22	0.22	0.22	0.23
28	0.41	0.42	0.47	0.46	0.44	0.44	0.43	0.43	0.43	0.44	0.48	0.37	0.4	0.39	0.38	0.41	0.41	0.42	0.46	0.45	0.45	0.48	0.43	0.47	0.51	0.44	0.36	0.37	0.37	0.41	0.41	0.45	0.45	0.47	0.49	0.52	0.51	0.55	0.57	0.47	0.44	0.41	0.26	0.41	0.43	0.43	0.45	0.45	0.46
28	0.75	0.75	0.76	0.74	0.75	0.75	0.75	0.76	0.76	0.75	0.77	0.68	0.71	0.72	0.7	0.74	0.75	0.75	0.76	0.76	0.76	0.76	0.75	0.74	0.7	0.73	0.63	0.69	0.64	0.75	0.74	0.75	0.75	0.75	0.76	0.75	0.78	0.78	0.78	0.77	0.75	0.69	0.41	0.74	0.74	0.72	0.75	0.73	0.74
28	0.64	0.65	0.65	0.63	0.65	0.65	0.65	0.65	0.65	0.65	0.66	0.59	0.6	0.61	0.6	0.64	0.64	0.65	0.65	0.65	0.65	0.66	0.64	0.64	0.6	0.63	0.55	0.59	0.55	0.64	0.64	0.64	0.64	0.64	0.66	0.64	0.68	0.68	0.68	0.67	0.65	0.6	0.35	0.64	0.64	0.62	0.64	0.63	0.64
28	0.18	0.19	0.2	0.21	0.2	0.2	0.19	0.19	0.2	0.2	0.21	0.16	0.18	0.18	0.17	0.18	0.19	0.19	0.2	0.2	0.2	0.21	0.19	0.2	0.21	0.19	0.16	0.17	0.16	0.18	0.18	0.2	0.2	0.21	0.21	0.21	0.22	0.23	0.23	0.2	0.19	0.17	0.12	0.18	0.19	0.19	0.2	0.2	0.21
28	0.24	0.25	0.26	0.26	0.26	0.26	0.26	0.25	0.25	0.26	0.26	0.23	0.24	0.24	0.23	0.24	0.25	0.25	0.26	0.26	0.26	0.26	0.25	0.26	0.25	0.25	0.21	0.22	0.22	0.24	0.25	0.26	0.26	0.26	0.27	0.26	0.26	0.27	0.26	0.26	0.25	0.23	0.15	0.24	0.25	0.25	0.25	0.25	0.26
29	0.35	0.36	0.36	0.36	0.36	0.36	0.36	0.36	0.36	0.36	0.37	0.32	0.34	0.34	0.33	0.35	0.36	0.36	0.36	0.36	0.36	0.36	0.36	0.36	0.33	0.35	0.3	0.31	0.31	0.35	0.35	0.36	0.36	0.36	0.36	0.35	0.37	0.37	0.37	0.37	0.37	0.33	0.2	0.35	0.35	0.35	0.36	0.35	0.36
29	0.74	0.74	0.73	0.72	0.74	0.74	0.74	0.75	0.74	0.74	0.75	0.68	0.7	0.71	0.69	0.74	0.74	0.74	0.74	0.74	0.74	0.74	0.74	0.72	0.66	0.71	0.64	0.67	0.63	0.75	0.74	0.73	0.73	0.72	0.74	0.71	0.75	0.73	0.73	0.75	0.74	0.69	0.4	0.73	0.72	0.71	0.73	0.71	0.72
29	0.54	0.55	0.54	0.53	0.54	0.54	0.55	0.55	0.55	0.55	0.55	0.49	0.52	0.51	0.52	0.54	0.54	0.54	0.55	0.55	0.55	0.55	0.54	0.53	0.49	0.54	0.47	0.48	0.49	0.55	0.54	0.54	0.54	0.54	0.55	0.53	0.56	0.55	0.54	0.56	0.53	0.5	0.31	0.54	0.53	0.52	0.54	0.53	0.53
29	0.23	0.23	0.23	0.23	0.23	0.23	0.23	0.23	0.23	0.24	0.23	0.21	0.22	0.22	0.22	0.23	0.23	0.23	0.23	0.23	0.23	0.23	0.23	0.23	0.21	0.22	0.2	0.21	0.19	0.24	0.23	0.23	0.23	0.23	0.23	0.22	0.23	0.23	0.23	0.24	0.23	0.21	0.12	0.23	0.23	0.22	0.23	0.23	0.23
29	0.46	0.47	0.47	0.46	0.47	0.47	0.47	0.47	0.47	0.47	0.47	0.42	0.43	0.45	0.44	0.46	0.46	0.47	0.47	0.47	0.47	0.47	0.47	0.47	0.44	0.46	0.39	0.42	0.4	0.47	0.46	0.47	0.47	0.47	0.48	0.46	0.48	0.48	0.47	0.48	0.47	0.42	0.26	0.46	0.46	0.45	0.46	0.46	0.47
29	0.45	0.46	0.47	0.47	0.46	0.46	0.46	0.46	0.46	0.47	0.48	0.41	0.44	0.45	0.41	0.45	0.46	0.46	0.47	0.47	0.47	0.47	0.46	0.46	0.44	0.45	0.4	0.41	0.38	0.45	0.45	0.47	0.47	0.46	0.47	0.47	0.48	0.49	0.49	0.47	0.45	0.41	0.27	0.45	0.46	0.45	0.46	0.46	0.47
29	0.13	0.13	0.15	0.15	0.14	0.14	0.14	0.14	0.14	0.14	0.16	0.12	0.12	0.13	0.13	0.13	0.13	0.14	0.15	0.14	0.15	0.16	0.14	0.15	0.17	0.14	0.12	0.11	0.13	0.13	0.13	0.15	0.15	0.15	0.16	0.17	0.17	0.19	0.2	0.15	0.15	0.13	0.09	0.13	0.14	0.14	0.15	0.15	0.15
29	0.09	0.09	0.1	0.11	0.1	0.1	0.1	0.1	0.1	0.1	0.1	0.09	0.09	0.09	0.09	0.09	0.09	0.1	0.1	0.1	0.1	0.11	0.1	0.1	0.11	0.1	0.08	0.09	0.08	0.09	0.09	0.1	0.1	0.1	0.11	0.11	0.11	0.12	0.12	0.1	0.1	0.09	0.06	0.09	0.1	0.1	0.1	0.1	0.11
29	0.11	0.11	0.12	0.12	0.12	0.11	0.11	0.11	0.11	0.12	0.12	0.1	0.1	0.11	0.1	0.1	0.11	0.11	0.12	0.11	0.12	0.12	0.11	0.12	0.12	0.11	0.09	0.1	0.09	0.11	0.11	0.12	0.12	0.12	0.12	0.12	0.13	0.13	0.14	0.12	0.12	0.1	0.07	0.11	0.11	0.11	0.11	0.12	0.12
29	0.69	0.69	0.67	0.66	0.68	0.69	0.69	0.69	0.69	0.69	0.68	0.64	0.65	0.67	0.64	0.69	0.69	0.69	0.68	0.69	0.69	0.68	0.69	0.66	0.58	0.66	0.59	0.62	0.59	0.7	0.69	0.67	0.67	0.66	0.67	0.63	0.68	0.64	0.63	0.69	0.68	0.63	0.37	0.69	0.67	0.65	0.67	0.66	0.66
29	0.47	0.47	0.47	0.46	0.47	0.48	0.48	0.47	0.47	0.48	0.47	0.44	0.46	0.46	0.45	0.47	0.47	0.48	0.47	0.48	0.48	0.47	0.47	0.46	0.42	0.46	0.42	0.43	0.41	0.47	0.47	0.46	0.47	0.46	0.47	0.45	0.47	0.45	0.45	0.48	0.46	0.42	0.24	0.47	0.47	0.45	0.46	0.46	0.47
30	0.53	0.53	0.53	0.52	0.54	0.53	0.54	0.54	0.54	0.54	0.53	0.51	0.5	0.51	0.51	0.52	0.53	0.53	0.54	0.53	0.54	0.54	0.53	0.52	0.48	0.51	0.46	0.52	0.44	0.54	0.53	0.53	0.53	0.53	0.53	0.52	0.55	0.54	0.54	0.54	0.54	0.51	0.3	0.52	0.52	0.51	0.52	0.52	0.52
30	0.57	0.57	0.57	0.56	0.57	0.57	0.58	0.58	0.58	0.58	0.58	0.53	0.55	0.56	0.55	0.57	0.57	0.58	0.58	0.58	0.58	0.58	0.57	0.56	0.51	0.55	0.49	0.52	0.48	0.58	0.57	0.57	0.57	0.57	0.58	0.56	0.59	0.59	0.58	0.58	0.57	0.52	0.33	0.57	0.56	0.55	0.56	0.56	0.56
30	0.09	0.1	0.1	0.1	0.1	0.1	0.1	0.1	0.1	0.1	0.1	0.09	0.09	0.09	0.09	0.09	0.09	0.1	0.1	0.1	0.1	0.1	0.1	0.1	0.09	0.09	0.09	0.08	0.08	0.1	0.09	0.1	0.1	0.1	0.1	0.1	0.1	0.1	0.1	0.1	0.1	0.09	0.06	0.09	0.1	0.1	0.1	0.1	0.1
30	0.12	0.12	0.12	0.13	0.13	0.13	0.13	0.13	0.13	0.13	0.13	0.11	0.12	0.12	0.12	0.12	0.13	0.13	0.13	0.13	0.13	0.13	0.13	0.12	0.11	0.12	0.11	0.12	0.11	0.13	0.13	0.13	0.13	0.13	0.13	0.12	0.13	0.12	0.12	0.13	0.13	0.11	0.07	0.12	0.13	0.12	0.12	0.12	0.13
30	0.26	0.26	0.26	0.26	0.26	0.26	0.26	0.26	0.26	0.26	0.26	0.23	0.24	0.24	0.25	0.26	0.26	0.26	0.26	0.26	0.26	0.26	0.26	0.26	0.24	0.25	0.22	0.23	0.22	0.26	0.26	0.26	0.26	0.26	0.26	0.25	0.27	0.26	0.26	0.26	0.25	0.23	0.14	0.26	0.26	0.25	0.26	0.26	0.26
30	0.25	0.25	0.25	0.24	0.25	0.25	0.25	0.25	0.25	0.25	0.25	0.22	0.24	0.24	0.23	0.24	0.25	0.25	0.25	0.25	0.25	0.25	0.25	0.24	0.22	0.24	0.21	0.22	0.2	0.25	0.24	0.25	0.25	0.24	0.25	0.23	0.25	0.24	0.23	0.25	0.24	0.22	0.13	0.24	0.24	0.24	0.25	0.24	0.24
30	0.24	0.24	0.25	0.24	0.24	0.25	0.24	0.24	0.24	0.24	0.25	0.23	0.23	0.23	0.22	0.24	0.24	0.24	0.25	0.25	0.25	0.25	0.24	0.24	0.23	0.24	0.21	0.21	0.2	0.25	0.24	0.24	0.24	0.24	0.25	0.24	0.25	0.24	0.24	0.25	0.24	0.21	0.13	0.24	0.24	0.24	0.24	0.24	0.24
30	0.29	0.3	0.32	0.31	0.3	0.3	0.3	0.3	0.3	0.31	0.32	0.28	0.27	0.27	0.27	0.29	0.29	0.3	0.31	0.31	0.31	0.32	0.3	0.31	0.33	0.29	0.26	0.27	0.25	0.29	0.29	0.31	0.31	0.31	0.33	0.33	0.34	0.36	0.36	0.32	0.3	0.28	0.17	0.29	0.3	0.29	0.3	0.3	0.31
31	0.07	0.09	0.16	0.15	0.11	0.11	0.09	0.09	0.09	0.11	0.17	0.08	0.07	0.06	0.04	0.06	0.07	0.09	0.15	0.12	0.13	0.16	0.09	0.18	0.29	0.11	0.08	0.06	0.08	0.06	0.07	0.14	0.14	0.17	0.19	0.25	0.19	0.28	0.29	0.14	0.12	0.09	0.13	0.06	0.11	0.12	0.15	0.15	0.15
31	0.05	0.09	0.2	0.19	0.12	0.12	0.1	0.09	0.09	0.13	0.22	0.06	0.06	0.04	0.03	0.05	0.06	0.09	0.19	0.14	0.16	0.22	0.1	0.23	0.43	0.14	0.07	0.04	0.07	0.04	0.06	0.17	0.17	0.21	0.26	0.37	0.27	0.41	0.44	0.17	0.14	0.09	0.12	0.05	0.12	0.14	0.19	0.19	0.19
31	0.05	0.08	0.19	0.17	0.11	0.11	0.09	0.08	0.08	0.12	0.21	0.05	0.05	0.04	0.02	0.05	0.05	0.08	0.18	0.13	0.14	0.2	0.09	0.22	0.4	0.12	0.07	0.04	0.07	0.04	0.06	0.15	0.15	0.2	0.24	0.35	0.25	0.4	0.41	0.16	0.13	0.08	0.12	0.05	0.11	0.12	0.17	0.17	0.18
31	0.04	0.08	0.19	0.17	0.1	0.11	0.08	0.08	0.07	0.11	0.21	0.04	0.04	0.03	0.01	0.04	0.05	0.08	0.18	0.13	0.14	0.21	0.08	0.22	0.42	0.12	0.07	0.03	0.06	0.03	0.05	0.15	0.15	0.2	0.25	0.37	0.26	0.42	0.44	0.16	0.13	0.07	0.13	0.04	0.1	0.12	0.17	0.18	0.18
31	0.05	0.08	0.19	0.18	0.11	0.11	0.09	0.08	0.08	0.12	0.22	0.05	0.05	0.04	0.02	0.05	0.05	0.08	0.19	0.13	0.15	0.21	0.09	0.23	0.42	0.12	0.07	0.04	0.07	0.04	0.06	0.16	0.16	0.21	0.25	0.37	0.27	0.42	0.44	0.17	0.13	0.08	0.13	0.05	0.11	0.13	0.18	0.18	0.18
31	0.05	0.09	0.2	0.18	0.12	0.12	0.09	0.09	0.09	0.12	0.22	0.05	0.05	0.04	0.03	0.05	0.06	0.09	0.19	0.14	0.15	0.22	0.1	0.23	0.42	0.13	0.07	0.04	0.07	0.04	0.06	0.16	0.16	0.21	0.26	0.37	0.27	0.42	0.44	0.17	0.14	0.08	0.13	0.05	0.11	0.13	0.18	0.18	0.19
31	0.05	0.09	0.2	0.18	0.11	0.11	0.09	0.09	0.09	0.12	0.22	0.05	0.05	0.04	0.02	0.05	0.06	0.09	0.19	0.14	0.15	0.21	0.09	0.23	0.42	0.13	0.07	0.04	0.07	0.04	0.06	0.16	0.16	0.21	0.25	0.37	0.27	0.42	0.44	0.17	0.14	0.08	0.13	0.05	0.11	0.13	0.18	0.18	0.19
31	0.06	0.09	0.2	0.19	0.12	0.12	0.1	0.09	0.09	0.13	0.23	0.06	0.06	0.05	0.03	0.05	0.06	0.09	0.2	0.14	0.16	0.22	0.1	0.24	0.43	0.14	0.08	0.05	0.08	0.05	0.07	0.17	0.17	0.22	0.26	0.38	0.28	0.42	0.45	0.18	0.14	0.09	0.14	0.06	0.12	0.14	0.19	0.19	0.19
31	0.06	0.1	0.21	0.19	0.13	0.13	0.11	0.1	0.1	0.13	0.23	0.06	0.06	0.05	0.03	0.06	0.07	0.1	0.2	0.15	0.16	0.23	0.11	0.24	0.43	0.14	0.08	0.05	0.08	0.05	0.07	0.17	0.17	0.22	0.27	0.38	0.28	0.43	0.45	0.18	0.14	0.1	0.16	0.06	0.12	0.14	0.19	0.19	0.2
31	0.11	0.14	0.25	0.24	0.17	0.17	0.15	0.15	0.14	0.18	0.27	0.1	0.11	0.1	0.08	0.11	0.12	0.15	0.24	0.19	0.21	0.27	0.15	0.28	0.46	0.19	0.12	0.09	0.12	0.1	0.12	0.22	0.22	0.27	0.31	0.41	0.32	0.45	0.47	0.22	0.19	0.13	0.17	0.11	0.17	0.19	0.24	0.24	0.24
31	0.07	0.1	0.2	0.19	0.13	0.13	0.11	0.11	0.1	0.14	0.21	0.07	0.08	0.06	0.05	0.07	0.08	0.11	0.19	0.15	0.16	0.21	0.11	0.23	0.38	0.15	0.09	0.06	0.09	0.06	0.08	0.17	0.17	0.21	0.25	0.33	0.26	0.38	0.4	0.17	0.14	0.11	0.14	0.07	0.13	0.15	0.18	0.19	0.19
32	0.06	0.08	0.17	0.16	0.11	0.11	0.09	0.09	0.09	0.11	0.18	0.06	0.06	0.05	0.03	0.05	0.06	0.08	0.16	0.12	0.13	0.18	0.09	0.19	0.33	0.12	0.08	0.05	0.08	0.05	0.06	0.14	0.15	0.18	0.21	0.28	0.22	0.32	0.34	0.15	0.12	0.09	0.12	0.06	0.11	0.13	0.15	0.16	0.16
32	0.07	0.11	0.21	0.21	0.14	0.14	0.12	0.11	0.11	0.15	0.23	0.07	0.08	0.07	0.05	0.07	0.08	0.11	0.2	0.16	0.17	0.23	0.12	0.24	0.41	0.16	0.1	0.06	0.09	0.06	0.08	0.18	0.19	0.23	0.27	0.36	0.28	0.41	0.43	0.19	0.16	0.11	0.14	0.07	0.14	0.16	0.2	0.2	0.21
32	0.07	0.1	0.21	0.2	0.13	0.13	0.11	0.11	0.1	0.14	0.23	0.07	0.07	0.06	0.04	0.07	0.07	0.11	0.2	0.16	0.17	0.23	0.11	0.24	0.42	0.15	0.09	0.06	0.09	0.06	0.08	0.18	0.18	0.23	0.27	0.37	0.29	0.43	0.45	0.19	0.15	0.11	0.14	0.07	0.13	0.15	0.2	0.2	0.21
32	0.08	0.11	0.22	0.21	0.14	0.14	0.13	0.12	0.12	0.15	0.24	0.08	0.08	0.07	0.05	0.08	0.09	0.12	0.21	0.16	0.18	0.23	0.12	0.25	0.42	0.16	0.1	0.07	0.1	0.07	0.09	0.19	0.19	0.24	0.27	0.37	0.29	0.43	0.46	0.2	0.17	0.12	0.15	0.08	0.14	0.16	0.2	0.21	0.21
32	0.06	0.1	0.21	0.2	0.13	0.13	0.11	0.1	0.1	0.14	0.23	0.06	0.07	0.06	0.04	0.06	0.07	0.1	0.2	0.15	0.17	0.22	0.11	0.24	0.42	0.15	0.09	0.05	0.08	0.05	0.07	0.18	0.18	0.22	0.26	0.37	0.28	0.43	0.45	0.18	0.15	0.11	0.14	0.06	0.13	0.15	0.19	0.2	0.2
32	0.08	0.12	0.23	0.22	0.15	0.15	0.13	0.12	0.12	0.16	0.25	0.08	0.09	0.08	0.05	0.08	0.09	0.12	0.22	0.17	0.19	0.24	0.13	0.26	0.44	0.17	0.11	0.07	0.1	0.07	0.09	0.2	0.2	0.25	0.29	0.38	0.3	0.44	0.46	0.2	0.17	0.12	0.15	0.08	0.15	0.17	0.21	0.22	0.22
32	0.05	0.08	0.19	0.18	0.11	0.11	0.09	0.09	0.09	0.12	0.21	0.05	0.05	0.04	0.02	0.05	0.06	0.08	0.18	0.13	0.15	0.2	0.09	0.22	0.39	0.13	0.07	0.04	0.07	0.04	0.06	0.16	0.16	0.2	0.24	0.34	0.26	0.41	0.43	0.17	0.14	0.1	0.13	0.05	0.11	0.13	0.17	0.18	0.18
32	0.07	0.1	0.21	0.21	0.14	0.13	0.12	0.11	0.11	0.14	0.23	0.07	0.08	0.06	0.04	0.06	0.08	0.11	0.2	0.15	0.17	0.22	0.11	0.24	0.41	0.16	0.09	0.06	0.09	0.06	0.08	0.18	0.19	0.23	0.26	0.35	0.28	0.42	0.44	0.18	0.15	0.11	0.14	0.07	0.13	0.16	0.19	0.2	0.21
32	0.06	0.09	0.2	0.2	0.13	0.13	0.11	0.1	0.1	0.13	0.22	0.06	0.07	0.05	0.03	0.06	0.07	0.1	0.19	0.14	0.16	0.21	0.1	0.23	0.4	0.15	0.08	0.05	0.08	0.05	0.07	0.17	0.18	0.22	0.25	0.34	0.27	0.41	0.43	0.18	0.15	0.11	0.13	0.06	0.12	0.15	0.18	0.19	0.2
32	0.06	0.1	0.2	0.2	0.13	0.13	0.11	0.1	0.1	0.14	0.22	0.06	0.07	0.05	0.03	0.06	0.07	0.1	0.19	0.15	0.16	0.22	0.11	0.23	0.41	0.15	0.09	0.05	0.08	0.05	0.07	0.18	0.18	0.22	0.26	0.35	0.28	0.42	0.44	0.18	0.15	0.11	0.14	0.06	0.13	0.15	0.19	0.2	0.2
32	0.05	0.08	0.18	0.18	0.11	0.11	0.09	0.08	0.08	0.12	0.21	0.05	0.05	0.04	0.02	0.04	0.05	0.08	0.18	0.13	0.15	0.2	0.09	0.21	0.39	0.13	0.07	0.04	0.07	0.04	0.06	0.16	0.16	0.2	0.24	0.34	0.26	0.4	0.43	0.17	0.14	0.1	0.13	0.05	0.11	0.13	0.17	0.17	0.18
32	0.03	0.05	0.1	0.1	0.06	0.06	0.05	0.05	0.05	0.07	0.12	0.04	0.04	0.03	0.02	0.03	0.03	0.05	0.1	0.07	0.08	0.11	0.05	0.12	0.21	0.07	0.06	0.04	0.06	0.02	0.03	0.09	0.09	0.11	0.13	0.18	0.14	0.22	0.23	0.09	0.08	0.09	0.15	0.03	0.06	0.07	0.09	0.1	0.1
33	0.21	0.23	0.29	0.3	0.25	0.25	0.24	0.24	0.24	0.26	0.29	0.2	0.22	0.2	0.18	0.21	0.22	0.24	0.28	0.26	0.27	0.3	0.24	0.31	0.39	0.26	0.21	0.21	0.2	0.2	0.22	0.28	0.28	0.31	0.32	0.35	0.32	0.38	0.38	0.27	0.26	0.2	0.18	0.21	0.26	0.28	0.29	0.29	0.3
33	0.11	0.15	0.25	0.26	0.18	0.18	0.16	0.15	0.15	0.19	0.27	0.11	0.12	0.1	0.08	0.1	0.12	0.15	0.24	0.2	0.21	0.27	0.16	0.29	0.46	0.2	0.13	0.1	0.13	0.1	0.12	0.23	0.23	0.28	0.31	0.4	0.32	0.45	0.47	0.23	0.19	0.15	0.16	0.11	0.18	0.21	0.24	0.25	0.26
33	0.18	0.22	0.33	0.33	0.25	0.25	0.24	0.22	0.22	0.26	0.34	0.17	0.19	0.17	0.14	0.18	0.19	0.22	0.32	0.27	0.29	0.34	0.23	0.36	0.52	0.27	0.19	0.16	0.19	0.17	0.19	0.3	0.31	0.35	0.38	0.47	0.39	0.52	0.54	0.3	0.26	0.21	0.21	0.18	0.25	0.28	0.31	0.32	0.33
33	0.15	0.19	0.3	0.29	0.22	0.22	0.2	0.19	0.19	0.23	0.32	0.14	0.16	0.14	0.12	0.15	0.16	0.19	0.29	0.24	0.26	0.32	0.2	0.33	0.5	0.24	0.17	0.14	0.16	0.14	0.16	0.27	0.27	0.32	0.36	0.45	0.37	0.51	0.53	0.28	0.24	0.18	0.19	0.15	0.22	0.24	0.28	0.29	0.29
33	0.08	0.11	0.21	0.2	0.14	0.14	0.12	0.11	0.11	0.15	0.24	0.07	0.08	0.07	0.05	0.07	0.08	0.11	0.21	0.16	0.17	0.23	0.12	0.24	0.41	0.15	0.1	0.06	0.09	0.07	0.09	0.18	0.18	0.23	0.27	0.37	0.29	0.44	0.47	0.2	0.16	0.12	0.15	0.08	0.13	0.15	0.2	0.2	0.2
33	0.05	0.08	0.19	0.17	0.11	0.11	0.09	0.08	0.08	0.12	0.21	0.05	0.05	0.05	0.03	0.05	0.06	0.08	0.18	0.13	0.15	0.21	0.09	0.21	0.39	0.13	0.07	0.04	0.07	0.04	0.06	0.15	0.16	0.2	0.25	0.35	0.27	0.42	0.44	0.17	0.14	0.09	0.13	0.05	0.11	0.12	0.17	0.17	0.18
33	0.04	0.07	0.18	0.16	0.1	0.1	0.08	0.07	0.07	0.11	0.2	0.04	0.04	0.03	0.02	0.04	0.04	0.07	0.17	0.12	0.14	0.2	0.08	0.2	0.39	0.12	0.06	0.03	0.06	0.03	0.05	0.14	0.14	0.19	0.24	0.34	0.26	0.41	0.44	0.16	0.13	0.08	0.13	0.04	0.1	0.11	0.16	0.16	0.17
33	0.06	0.09	0.2	0.19	0.12	0.12	0.1	0.09	0.09	0.13	0.22	0.06	0.06	0.05	0.03	0.06	0.06	0.09	0.19	0.14	0.16	0.22	0.1	0.23	0.41	0.14	0.08	0.05	0.08	0.05	0.07	0.17	0.17	0.21	0.26	0.36	0.28	0.42	0.45	0.18	0.15	0.1	0.14	0.06	0.12	0.14	0.18	0.18	0.19
33	0.11	0.15	0.26	0.26	0.18	0.18	0.16	0.15	0.15	0.19	0.28	0.11	0.12	0.11	0.08	0.11	0.12	0.15	0.25	0.2	0.22	0.28	0.16	0.29	0.47	0.2	0.13	0.1	0.13	0.1	0.12	0.23	0.23	0.28	0.32	0.42	0.33	0.47	0.49	0.23	0.2	0.15	0.16	0.11	0.18	0.21	0.24	0.25	0.26
33	0.1	0.14	0.25	0.24	0.17	0.17	0.15	0.14	0.14	0.18	0.27	0.1	0.11	0.09	0.07	0.1	0.11	0.14	0.24	0.19	0.21	0.26	0.15	0.28	0.46	0.19	0.12	0.09	0.12	0.09	0.11	0.22	0.22	0.27	0.3	0.4	0.32	0.46	0.49	0.22	0.19	0.14	0.17	0.1	0.17	0.19	0.23	0.24	0.24
33	0.07	0.11	0.21	0.21	0.14	0.14	0.12	0.11	0.11	0.14	0.24	0.07	0.08	0.06	0.04	0.07	0.08	0.11	0.2	0.16	0.17	0.23	0.11	0.24	0.42	0.15	0.09	0.06	0.09	0.06	0.08	0.18	0.18	0.23	0.27	0.37	0.29	0.44	0.46	0.19	0.16	0.11	0.14	0.07	0.13	0.15	0.2	0.2	0.21
33	0.07	0.09	0.19	0.18	0.12	0.12	0.1	0.1	0.1	0.13	0.21	0.07	0.07	0.06	0.04	0.06	0.07	0.1	0.18	0.14	0.15	0.2	0.1	0.21	0.37	0.14	0.09	0.06	0.08	0.06	0.07	0.16	0.16	0.2	0.24	0.33	0.26	0.39	0.41	0.17	0.15	0.11	0.13	0.07	0.12	0.13	0.18	0.18	0.18
34	0.39	0.42	0.51	0.51	0.46	0.45	0.44	0.43	0.43	0.46	0.51	0.36	0.39	0.38	0.35	0.39	0.4	0.43	0.5	0.47	0.48	0.52	0.44	0.53	0.64	0.47	0.38	0.36	0.36	0.39	0.4	0.49	0.5	0.53	0.56	0.61	0.56	0.65	0.66	0.49	0.45	0.39	0.31	0.39	0.45	0.47	0.5	0.51	0.51
34	0.12	0.15	0.25	0.25	0.18	0.18	0.17	0.16	0.16	0.19	0.28	0.11	0.12	0.11	0.09	0.12	0.13	0.16	0.25	0.2	0.22	0.27	0.16	0.28	0.45	0.2	0.13	0.11	0.13	0.11	0.13	0.23	0.23	0.27	0.31	0.4	0.33	0.47	0.49	0.24	0.21	0.16	0.16	0.12	0.18	0.2	0.24	0.24	0.25
34	0.06	0.09	0.2	0.19	0.12	0.12	0.1	0.1	0.1	0.13	0.22	0.06	0.07	0.06	0.04	0.06	0.07	0.1	0.19	0.14	0.16	0.21	0.1	0.22	0.4	0.14	0.08	0.05	0.08	0.06	0.07	0.17	0.17	0.21	0.25	0.35	0.28	0.42	0.45	0.18	0.15	0.11	0.14	0.06	0.12	0.14	0.18	0.18	0.19
34	0.11	0.14	0.24	0.23	0.17	0.17	0.16	0.15	0.15	0.18	0.27	0.11	0.11	0.11	0.09	0.11	0.12	0.15	0.24	0.19	0.21	0.26	0.15	0.27	0.43	0.19	0.13	0.1	0.12	0.11	0.12	0.21	0.22	0.26	0.3	0.39	0.32	0.46	0.48	0.23	0.2	0.15	0.17	0.11	0.17	0.19	0.23	0.23	0.23
34	0.05	0.08	0.18	0.17	0.11	0.11	0.09	0.09	0.08	0.12	0.21	0.05	0.05	0.05	0.03	0.05	0.06	0.08	0.18	0.13	0.15	0.2	0.09	0.21	0.38	0.13	0.07	0.04	0.07	0.04	0.06	0.15	0.15	0.2	0.24	0.34	0.26	0.41	0.44	0.17	0.14	0.1	0.13	0.05	0.11	0.12	0.17	0.17	0.17
34	0.1	0.14	0.24	0.23	0.17	0.17	0.15	0.14	0.14	0.17	0.26	0.1	0.11	0.1	0.08	0.1	0.11	0.14	0.23	0.19	0.2	0.26	0.15	0.27	0.44	0.18	0.12	0.09	0.11	0.1	0.11	0.21	0.21	0.25	0.3	0.39	0.32	0.46	0.48	0.22	0.19	0.14	0.16	0.1	0.16	0.18	0.22	0.23	0.23
34	0.11	0.14	0.25	0.24	0.17	0.17	0.15	0.15	0.15	0.18	0.27	0.1	0.11	0.1	0.08	0.11	0.12	0.15	0.24	0.19	0.21	0.26	0.15	0.28	0.45	0.19	0.13	0.09	0.12	0.1	0.12	0.22	0.22	0.26	0.31	0.4	0.32	0.47	0.49	0.23	0.19	0.15	0.16	0.11	0.17	0.19	0.23	0.24	0.24
34	0.07	0.1	0.21	0.19	0.13	0.13	0.11	0.1	0.1	0.14	0.23	0.07	0.07	0.06	0.04	0.07	0.07	0.1	0.2	0.15	0.17	0.23	0.11	0.24	0.41	0.15	0.09	0.06	0.08	0.06	0.08	0.17	0.18	0.22	0.27	0.37	0.29	0.43	0.46	0.19	0.16	0.11	0.14	0.07	0.13	0.14	0.19	0.19	0.2
34	0.06	0.09	0.2	0.19	0.12	0.12	0.1	0.1	0.1	0.13	0.23	0.06	0.06	0.06	0.04	0.06	0.07	0.1	0.19	0.14	0.16	0.22	0.1	0.23	0.41	0.14	0.08	0.05	0.08	0.05	0.07	0.17	0.17	0.21	0.26	0.36	0.28	0.43	0.45	0.18	0.15	0.1	0.13	0.06	0.12	0.14	0.18	0.19	0.19
34	0.05	0.08	0.19	0.17	0.11	0.11	0.09	0.08	0.08	0.12	0.21	0.04	0.05	0.04	0.02	0.04	0.05	0.08	0.18	0.13	0.14	0.2	0.09	0.21	0.4	0.12	0.07	0.04	0.06	0.04	0.06	0.15	0.15	0.2	0.25	0.35	0.26	0.41	0.44	0.17	0.13	0.09	0.14	0.05	0.1	0.12	0.17	0.17	0.18
34	0.05	0.08	0.19	0.17	0.11	0.11	0.09	0.08	0.08	0.12	0.21	0.04	0.05	0.04	0.02	0.04	0.05	0.08	0.18	0.13	0.15	0.21	0.09	0.22	0.4	0.13	0.07	0.04	0.06	0.04	0.06	0.15	0.16	0.2	0.25	0.35	0.26	0.42	0.44	0.17	0.13	0.08	0.13	0.05	0.11	0.12	0.17	0.17	0.18
34	0.03	0.06	0.17	0.15	0.09	0.09	0.07	0.06	0.06	0.1	0.2	0.03	0.03	0.02	0.01	0.03	0.04	0.07	0.16	0.11	0.13	0.19	0.07	0.2	0.39	0.11	0.05	0.02	0.05	0.02	0.04	0.14	0.14	0.18	0.23	0.34	0.25	0.4	0.43	0.15	0.12	0.07	0.12	0.03	0.09	0.1	0.16	0.15	0.16
34	0.03	0.06	0.16	0.15	0.09	0.09	0.07	0.06	0.06	0.1	0.19	0.03	0.03	0.02	0.01	0.03	0.03	0.06	0.16	0.11	0.12	0.18	0.07	0.19	0.37	0.1	0.05	0.02	0.05	0.02	0.04	0.13	0.13	0.18	0.22	0.33	0.24	0.39	0.42	0.15	0.12	0.07	0.11	0.03	0.08	0.1	0.15	0.15	0.15
34	0.03	0.06	0.16	0.14	0.08	0.08	0.07	0.06	0.06	0.09	0.18	0.03	0.03	0.02	0.01	0.03	0.03	0.06	0.15	0.11	0.12	0.18	0.07	0.19	0.36	0.1	0.05	0.02	0.04	0.02	0.04	0.13	0.13	0.17	0.21	0.32	0.24	0.38	0.4	0.14	0.11	0.07	0.1	0.03	0.08	0.1	0.14	0.14	0.15
35	0.08	0.1	0.19	0.19	0.13	0.13	0.12	0.11	0.11	0.14	0.21	0.08	0.08	0.08	0.06	0.08	0.08	0.11	0.18	0.15	0.16	0.21	0.11	0.21	0.35	0.15	0.1	0.07	0.09	0.07	0.09	0.17	0.17	0.21	0.24	0.31	0.26	0.38	0.41	0.18	0.16	0.13	0.13	0.08	0.13	0.14	0.18	0.18	0.19
35	0.06	0.09	0.18	0.17	0.11	0.11	0.1	0.09	0.09	0.12	0.2	0.06	0.07	0.06	0.04	0.06	0.07	0.09	0.17	0.13	0.14	0.19	0.1	0.2	0.35	0.13	0.08	0.05	0.08	0.05	0.07	0.15	0.15	0.19	0.23	0.31	0.25	0.38	0.41	0.16	0.15	0.11	0.13	0.06	0.11	0.13	0.16	0.17	0.17
35	0.08	0.1	0.19	0.18	0.13	0.13	0.12	0.11	0.11	0.14	0.21	0.07	0.08	0.08	0.06	0.07	0.08	0.11	0.18	0.15	0.16	0.2	0.11	0.21	0.35	0.15	0.1	0.07	0.09	0.07	0.09	0.17	0.17	0.2	0.24	0.31	0.26	0.39	0.41	0.18	0.16	0.12	0.12	0.08	0.13	0.14	0.17	0.18	0.18
35	0.06	0.09	0.18	0.17	0.12	0.12	0.1	0.1	0.1	0.13	0.21	0.06	0.07	0.06	0.04	0.06	0.07	0.09	0.17	0.13	0.15	0.2	0.1	0.2	0.35	0.13	0.08	0.05	0.08	0.06	0.07	0.15	0.16	0.19	0.23	0.32	0.26	0.39	0.42	0.17	0.15	0.12	0.13	0.06	0.11	0.13	0.16	0.17	0.17
35	0.09	0.12	0.2	0.19	0.14	0.14	0.13	0.12	0.12	0.15	0.23	0.08	0.09	0.09	0.07	0.09	0.09	0.12	0.2	0.16	0.17	0.22	0.12	0.23	0.37	0.16	0.11	0.08	0.1	0.09	0.1	0.18	0.18	0.22	0.26	0.34	0.28	0.42	0.44	0.2	0.17	0.14	0.14	0.09	0.14	0.15	0.19	0.19	0.19
35	0.07	0.1	0.18	0.18	0.12	0.12	0.11	0.1	0.1	0.13	0.21	0.07	0.07	0.07	0.05	0.07	0.08	0.1	0.18	0.14	0.15	0.2	0.11	0.21	0.35	0.14	0.09	0.06	0.08	0.07	0.08	0.16	0.16	0.2	0.24	0.32	0.26	0.39	0.42	0.17	0.15	0.12	0.13	0.07	0.12	0.13	0.17	0.17	0.18
35	0.04	0.07	0.16	0.16	0.1	0.1	0.09	0.08	0.08	0.11	0.19	0.04	0.05	0.04	0.02	0.04	0.05	0.07	0.16	0.12	0.13	0.18	0.08	0.19	0.34	0.12	0.07	0.04	0.06	0.04	0.05	0.14	0.14	0.18	0.22	0.3	0.24	0.37	0.4	0.15	0.13	0.1	0.13	0.04	0.1	0.11	0.15	0.15	0.16
35	0.09	0.11	0.2	0.19	0.14	0.14	0.13	0.12	0.12	0.15	0.22	0.08	0.09	0.09	0.06	0.09	0.09	0.12	0.19	0.16	0.17	0.21	0.12	0.22	0.35	0.16	0.11	0.08	0.1	0.09	0.1	0.17	0.18	0.21	0.25	0.32	0.27	0.39	0.42	0.19	0.17	0.13	0.14	0.09	0.14	0.15	0.19	0.19	0.19
35	0.07	0.1	0.19	0.19	0.13	0.13	0.12	0.11	0.11	0.14	0.22	0.07	0.08	0.07	0.06	0.07	0.08	0.11	0.19	0.15	0.16	0.21	0.11	0.22	0.37	0.15	0.1	0.06	0.09	0.07	0.08	0.17	0.17	0.21	0.25	0.33	0.27	0.4	0.43	0.18	0.16	0.12	0.14	0.08	0.13	0.14	0.18	0.18	0.19
35	0.04	0.07	0.16	0.15	0.09	0.09	0.08	0.07	0.07	0.1	0.19	0.04	0.04	0.04	0.02	0.04	0.04	0.07	0.15	0.11	0.13	0.18	0.08	0.19	0.34	0.11	0.06	0.03	0.06	0.03	0.05	0.13	0.14	0.18	0.22	0.31	0.24	0.38	0.41	0.15	0.13	0.09	0.12	0.04	0.09	0.1	0.14	0.15	0.15
35	0.04	0.06	0.14	0.13	0.08	0.09	0.07	0.07	0.06	0.09	0.16	0.04	0.04	0.04	0.02	0.03	0.04	0.06	0.13	0.1	0.11	0.16	0.07	0.16	0.3	0.1	0.07	0.03	0.05	0.03	0.04	0.12	0.12	0.15	0.19	0.26	0.21	0.34	0.36	0.13	0.12	0.08	0.11	0.04	0.08	0.09	0.13	0.13	0.13
36	0.05	0.08	0.18	0.18	0.11	0.11	0.1	0.09	0.08	0.12	0.21	0.06	0.06	0.04	0.03	0.05	0.06	0.08	0.18	0.13	0.15	0.2	0.09	0.21	0.38	0.13	0.07	0.04	0.07	0.04	0.06	0.16	0.16	0.2	0.24	0.34	0.26	0.4	0.42	0.16	0.13	0.1	0.15	0.05	0.11	0.13	0.17	0.17	0.17
36	0.04	0.07	0.17	0.16	0.1	0.1	0.08	0.08	0.07	0.11	0.2	0.04	0.04	0.03	0.02	0.04	0.05	0.07	0.17	0.12	0.14	0.19	0.08	0.2	0.38	0.12	0.06	0.03	0.06	0.03	0.05	0.14	0.15	0.19	0.23	0.33	0.25	0.4	0.43	0.16	0.13	0.09	0.14	0.04	0.1	0.11	0.16	0.16	0.16
36	0.07	0.1	0.21	0.21	0.14	0.14	0.12	0.11	0.11	0.14	0.23	0.07	0.07	0.06	0.04	0.07	0.08	0.11	0.2	0.15	0.17	0.23	0.11	0.24	0.42	0.15	0.09	0.06	0.09	0.06	0.08	0.18	0.18	0.23	0.27	0.37	0.29	0.43	0.46	0.19	0.15	0.12	0.16	0.07	0.13	0.15	0.19	0.2	0.2
36	0.05	0.08	0.19	0.18	0.11	0.11	0.1	0.09	0.09	0.12	0.21	0.05	0.05	0.05	0.03	0.05	0.06	0.09	0.18	0.13	0.15	0.2	0.09	0.21	0.39	0.13	0.07	0.04	0.07	0.04	0.06	0.16	0.16	0.2	0.24	0.34	0.26	0.41	0.44	0.17	0.14	0.1	0.14	0.05	0.11	0.13	0.17	0.17	0.18
36	0.04	0.07	0.17	0.17	0.1	0.1	0.09	0.08	0.07	0.11	0.19	0.04	0.05	0.04	0.02	0.04	0.05	0.07	0.16	0.12	0.13	0.18	0.08	0.19	0.35	0.12	0.07	0.04	0.06	0.03	0.05	0.14	0.14	0.18	0.22	0.31	0.24	0.38	0.41	0.15	0.13	0.1	0.12	0.04	0.1	0.12	0.15	0.15	0.16
36	0.05	0.09	0.19	0.19	0.12	0.12	0.1	0.09	0.09	0.13	0.21	0.06	0.06	0.05	0.03	0.05	0.06	0.09	0.18	0.14	0.15	0.2	0.1	0.22	0.38	0.14	0.08	0.05	0.08	0.04	0.06	0.16	0.17	0.21	0.24	0.33	0.26	0.4	0.42	0.17	0.14	0.11	0.14	0.05	0.12	0.14	0.17	0.18	0.18
36	0.05	0.08	0.18	0.17	0.11	0.11	0.09	0.08	0.08	0.12	0.2	0.05	0.05	0.04	0.03	0.04	0.05	0.08	0.17	0.12	0.14	0.19	0.09	0.2	0.36	0.13	0.07	0.04	0.07	0.04	0.06	0.15	0.15	0.19	0.23	0.32	0.25	0.39	0.42	0.16	0.13	0.1	0.13	0.05	0.1	0.12	0.16	0.16	0.17
36	0.04	0.08	0.17	0.17	0.1	0.1	0.09	0.08	0.08	0.11	0.19	0.05	0.05	0.04	0.02	0.04	0.05	0.08	0.16	0.12	0.14	0.19	0.08	0.2	0.36	0.13	0.07	0.04	0.06	0.04	0.05	0.15	0.15	0.19	0.23	0.31	0.25	0.39	0.41	0.15	0.13	0.1	0.12	0.04	0.1	0.12	0.15	0.16	0.16
36	0.04	0.07	0.16	0.16	0.1	0.1	0.09	0.08	0.08	0.11	0.19	0.05	0.05	0.04	0.02	0.04	0.05	0.07	0.16	0.12	0.13	0.18	0.08	0.19	0.35	0.12	0.06	0.04	0.06	0.04	0.05	0.14	0.14	0.18	0.22	0.3	0.24	0.38	0.4	0.15	0.12	0.11	0.13	0.04	0.1	0.12	0.15	0.15	0.16
36	0.04	0.07	0.16	0.16	0.1	0.1	0.08	0.07	0.07	0.1	0.19	0.04	0.04	0.03	0.01	0.03	0.04	0.07	0.16	0.11	0.13	0.18	0.08	0.19	0.36	0.12	0.06	0.03	0.06	0.03	0.04	0.14	0.14	0.18	0.22	0.32	0.24	0.39	0.42	0.15	0.12	0.09	0.14	0.04	0.09	0.11	0.15	0.15	0.15
36	0.03	0.06	0.16	0.15	0.09	0.09	0.08	0.07	0.06	0.1	0.18	0.04	0.04	0.03	0.01	0.03	0.04	0.06	0.15	0.11	0.12	0.17	0.07	0.18	0.34	0.11	0.06	0.03	0.06	0.03	0.04	0.13	0.13	0.17	0.21	0.3	0.23	0.37	0.39	0.14	0.12	0.09	0.12	0.03	0.09	0.1	0.14	0.14	0.15
37	0.07	0.1	0.19	0.19	0.13	0.13	0.11	0.1	0.1	0.14	0.21	0.07	0.07	0.06	0.04	0.06	0.07	0.1	0.18	0.14	0.16	0.2	0.11	0.22	0.36	0.15	0.09	0.06	0.08	0.06	0.07	0.17	0.17	0.21	0.24	0.32	0.25	0.38	0.4	0.17	0.14	0.12	0.14	0.07	0.12	0.15	0.17	0.18	0.19
37	0.04	0.07	0.15	0.15	0.09	0.09	0.08	0.07	0.07	0.1	0.18	0.04	0.05	0.04	0.02	0.04	0.05	0.07	0.14	0.11	0.12	0.17	0.08	0.18	0.32	0.11	0.07	0.03	0.06	0.04	0.05	0.13	0.13	0.17	0.2	0.28	0.22	0.35	0.38	0.14	0.12	0.1	0.13	0.04	0.09	0.11	0.14	0.14	0.14
37	0.04	0.07	0.16	0.16	0.1	0.1	0.09	0.08	0.07	0.11	0.19	0.05	0.05	0.04	0.02	0.04	0.05	0.07	0.15	0.12	0.13	0.18	0.08	0.19	0.34	0.12	0.06	0.04	0.06	0.04	0.05	0.14	0.14	0.18	0.21	0.3	0.24	0.37	0.4	0.15	0.13	0.1	0.12	0.04	0.1	0.11	0.15	0.15	0.15
37	0.06	0.09	0.18	0.18	0.12	0.12	0.1	0.09	0.09	0.12	0.2	0.06	0.06	0.05	0.03	0.05	0.06	0.09	0.17	0.13	0.15	0.2	0.1	0.2	0.36	0.14	0.08	0.05	0.07	0.05	0.06	0.16	0.16	0.2	0.23	0.31	0.25	0.38	0.41	0.16	0.14	0.11	0.13	0.06	0.11	0.13	0.16	0.17	0.17
37	0.05	0.08	0.15	0.16	0.1	0.1	0.09	0.08	0.08	0.11	0.17	0.06	0.06	0.05	0.03	0.05	0.06	0.08	0.15	0.11	0.13	0.17	0.09	0.18	0.3	0.12	0.07	0.05	0.07	0.05	0.06	0.14	0.14	0.17	0.2	0.26	0.21	0.32	0.34	0.14	0.12	0.1	0.12	0.05	0.1	0.12	0.14	0.15	0.15
37	0.04	0.07	0.15	0.15	0.09	0.1	0.08	0.07	0.07	0.1	0.18	0.04	0.04	0.04	0.02	0.04	0.05	0.07	0.15	0.11	0.12	0.17	0.08	0.18	0.32	0.11	0.06	0.04	0.06	0.04	0.05	0.13	0.13	0.17	0.21	0.29	0.23	0.36	0.39	0.14	0.12	0.1	0.13	0.04	0.09	0.11	0.14	0.14	0.15
37	0.07	0.1	0.18	0.18	0.12	0.12	0.11	0.1	0.1	0.13	0.21	0.07	0.07	0.06	0.05	0.06	0.07	0.1	0.18	0.14	0.15	0.2	0.11	0.21	0.36	0.14	0.09	0.06	0.08	0.06	0.08	0.16	0.16	0.2	0.24	0.32	0.26	0.39	0.42	0.17	0.15	0.12	0.14	0.07	0.12	0.14	0.17	0.17	0.18
37	0.06	0.09	0.17	0.17	0.11	0.11	0.1	0.09	0.09	0.12	0.2	0.06	0.06	0.05	0.03	0.05	0.06	0.09	0.17	0.13	0.14	0.19	0.09	0.2	0.35	0.13	0.08	0.05	0.07	0.05	0.06	0.15	0.15	0.19	0.23	0.31	0.25	0.38	0.41	0.16	0.14	0.11	0.14	0.06	0.11	0.13	0.16	0.16	0.17
37	0.05	0.08	0.17	0.17	0.11	0.11	0.1	0.09	0.09	0.12	0.2	0.05	0.06	0.05	0.04	0.05	0.06	0.08	0.16	0.12	0.14	0.19	0.09	0.19	0.34	0.13	0.07	0.05	0.07	0.05	0.06	0.15	0.15	0.19	0.22	0.31	0.24	0.38	0.4	0.16	0.13	0.11	0.13	0.06	0.11	0.12	0.16	0.16	0.16
37	0.03	0.06	0.15	0.15	0.09	0.09	0.08	0.07	0.07	0.1	0.17	0.04	0.04	0.03	0.02	0.03	0.04	0.06	0.14	0.1	0.12	0.17	0.07	0.17	0.32	0.11	0.06	0.03	0.05	0.03	0.04	0.13	0.13	0.17	0.2	0.28	0.22	0.36	0.38	0.14	0.11	0.09	0.11	0.04	0.09	0.1	0.13	0.14	0.14
37	0.04	0.06	0.12	0.12	0.08	0.08	0.07	0.07	0.07	0.09	0.14	0.06	0.05	0.04	0.03	0.04	0.05	0.06	0.12	0.09	0.1	0.14	0.07	0.14	0.24	0.1	0.07	0.05	0.06	0.04	0.05	0.11	0.11	0.13	0.16	0.22	0.17	0.27	0.29	0.12	0.11	0.08	0.11	0.04	0.08	0.09	0.11	0.11	0.12
38	0.06	0.07	0.11	0.11	0.09	0.09	0.08	0.08	0.08	0.09	0.12	0.07	0.06	0.06	0.05	0.06	0.06	0.07	0.1	0.09	0.1	0.12	0.08	0.12	0.18	0.1	0.06	0.05	0.07	0.06	0.06	0.1	0.1	0.12	0.13	0.16	0.15	0.21	0.22	0.11	0.1	0.08	0.08	0.06	0.08	0.09	0.1	0.1	0.11
38	0.06	0.08	0.16	0.16	0.11	0.11	0.1	0.09	0.09	0.12	0.18	0.06	0.06	0.06	0.04	0.05	0.06	0.09	0.15	0.12	0.13	0.18	0.09	0.18	0.31	0.13	0.08	0.05	0.07	0.05	0.06	0.14	0.15	0.18	0.21	0.27	0.23	0.34	0.37	0.15	0.13	0.11	0.11	0.06	0.11	0.12	0.15	0.15	0.16
38	0.05	0.08	0.16	0.16	0.1	0.1	0.09	0.08	0.08	0.11	0.18	0.06	0.06	0.05	0.03	0.05	0.06	0.08	0.15	0.12	0.13	0.17	0.09	0.18	0.31	0.12	0.08	0.05	0.07	0.04	0.06	0.14	0.14	0.18	0.2	0.27	0.22	0.34	0.36	0.14	0.12	0.1	0.11	0.05	0.1	0.12	0.14	0.15	0.15
38	0.06	0.09	0.17	0.17	0.11	0.11	0.1	0.09	0.09	0.12	0.2	0.06	0.06	0.05	0.04	0.05	0.06	0.09	0.16	0.13	0.14	0.19	0.09	0.19	0.34	0.13	0.08	0.05	0.07	0.05	0.06	0.15	0.15	0.19	0.22	0.3	0.24	0.37	0.39	0.16	0.14	0.11	0.13	0.06	0.11	0.13	0.16	0.16	0.16
38	0.05	0.08	0.17	0.17	0.11	0.11	0.1	0.09	0.09	0.12	0.19	0.05	0.06	0.05	0.04	0.05	0.06	0.08	0.16	0.12	0.14	0.18	0.09	0.19	0.33	0.13	0.07	0.05	0.07	0.05	0.06	0.15	0.15	0.19	0.22	0.29	0.24	0.37	0.39	0.16	0.13	0.1	0.12	0.06	0.11	0.12	0.15	0.16	0.16
38	0.05	0.08	0.16	0.17	0.11	0.11	0.09	0.08	0.08	0.12	0.18	0.05	0.06	0.05	0.03	0.04	0.05	0.08	0.15	0.12	0.13	0.18	0.09	0.19	0.33	0.13	0.07	0.04	0.07	0.04	0.05	0.14	0.15	0.18	0.21	0.29	0.23	0.35	0.38	0.15	0.13	0.1	0.12	0.05	0.1	0.12	0.15	0.16	0.16
38	0.05	0.08	0.16	0.16	0.1	0.1	0.09	0.08	0.08	0.11	0.19	0.05	0.05	0.05	0.03	0.05	0.05	0.08	0.15	0.12	0.13	0.18	0.09	0.19	0.33	0.12	0.07	0.05	0.07	0.04	0.06	0.14	0.14	0.18	0.21	0.29	0.24	0.37	0.39	0.15	0.13	0.1	0.13	0.05	0.1	0.11	0.15	0.15	0.15
38	0.04	0.07	0.15	0.14	0.09	0.09	0.08	0.07	0.07	0.1	0.17	0.04	0.04	0.04	0.02	0.04	0.05	0.07	0.14	0.11	0.12	0.16	0.08	0.17	0.3	0.11	0.06	0.04	0.06	0.04	0.05	0.13	0.13	0.16	0.2	0.27	0.22	0.35	0.37	0.14	0.12	0.09	0.11	0.04	0.09	0.1	0.13	0.14	0.14
38	0.04	0.07	0.16	0.15	0.1	0.1	0.09	0.08	0.07	0.11	0.18	0.04	0.05	0.04	0.02	0.04	0.05	0.07	0.15	0.11	0.13	0.18	0.08	0.18	0.33	0.12	0.07	0.04	0.06	0.04	0.05	0.13	0.14	0.17	0.21	0.29	0.23	0.36	0.39	0.15	0.12	0.1	0.12	0.05	0.09	0.11	0.14	0.15	0.15
38	0.04	0.06	0.15	0.15	0.09	0.09	0.08	0.07	0.07	0.1	0.18	0.04	0.04	0.03	0.02	0.03	0.04	0.07	0.14	0.11	0.12	0.17	0.07	0.17	0.32	0.11	0.06	0.03	0.05	0.03	0.04	0.13	0.13	0.17	0.2	0.29	0.23	0.36	0.39	0.14	0.12	0.09	0.12	0.04	0.09	0.1	0.13	0.14	0.14
38	0.04	0.06	0.14	0.14	0.09	0.09	0.08	0.07	0.07	0.09	0.17	0.04	0.04	0.04	0.02	0.04	0.04	0.06	0.14	0.1	0.12	0.16	0.07	0.16	0.3	0.11	0.06	0.03	0.05	0.03	0.05	0.12	0.12	0.16	0.19	0.26	0.21	0.34	0.36	0.13	0.11	0.09	0.11	0.04	0.08	0.1	0.13	0.13	0.13
39	0.07	0.1	0.17	0.18	0.12	0.12	0.11	0.1	0.1	0.13	0.18	0.07	0.08	0.07	0.05	0.07	0.08	0.1	0.16	0.13	0.15	0.18	0.11	0.19	0.31	0.14	0.08	0.06	0.08	0.06	0.08	0.16	0.16	0.19	0.21	0.26	0.23	0.32	0.34	0.15	0.14	0.11	0.12	0.07	0.12	0.14	0.16	0.17	0.17
39	0.06	0.09	0.17	0.18	0.12	0.12	0.1	0.09	0.09	0.12	0.2	0.06	0.06	0.05	0.04	0.05	0.06	0.09	0.17	0.13	0.14	0.19	0.1	0.2	0.35	0.14	0.08	0.05	0.07	0.05	0.06	0.15	0.16	0.19	0.22	0.3	0.24	0.37	0.39	0.16	0.13	0.11	0.13	0.06	0.11	0.13	0.16	0.17	0.17
39	0.04	0.06	0.14	0.14	0.09	0.09	0.08	0.07	0.07	0.1	0.17	0.04	0.04	0.04	0.02	0.03	0.04	0.07	0.14	0.1	0.12	0.16	0.07	0.17	0.3	0.11	0.06	0.03	0.05	0.03	0.04	0.12	0.13	0.16	0.19	0.27	0.22	0.34	0.37	0.13	0.12	0.09	0.11	0.04	0.08	0.1	0.13	0.13	0.14
39	0.03	0.06	0.14	0.13	0.08	0.08	0.07	0.06	0.06	0.09	0.16	0.04	0.04	0.03	0.02	0.03	0.04	0.06	0.13	0.1	0.11	0.15	0.07	0.16	0.29	0.1	0.05	0.03	0.05	0.03	0.04	0.11	0.12	0.15	0.18	0.26	0.21	0.33	0.36	0.13	0.11	0.09	0.11	0.04	0.08	0.09	0.12	0.12	0.13
39	0.03	0.06	0.14	0.14	0.08	0.08	0.07	0.07	0.06	0.09	0.17	0.03	0.04	0.03	0.02	0.03	0.04	0.06	0.13	0.1	0.11	0.16	0.07	0.16	0.3	0.1	0.05	0.03	0.05	0.03	0.04	0.12	0.12	0.16	0.19	0.27	0.21	0.34	0.37	0.13	0.11	0.09	0.12	0.04	0.08	0.09	0.13	0.13	0.13
39	0.04	0.06	0.14	0.13	0.08	0.08	0.07	0.07	0.06	0.09	0.16	0.04	0.04	0.04	0.02	0.03	0.04	0.06	0.13	0.1	0.11	0.15	0.07	0.16	0.29	0.1	0.05	0.03	0.05	0.03	0.04	0.12	0.12	0.15	0.18	0.25	0.21	0.33	0.35	0.13	0.11	0.08	0.1	0.04	0.08	0.09	0.12	0.13	0.13
39	0.03	0.06	0.13	0.12	0.08	0.08	0.07	0.06	0.06	0.08	0.15	0.03	0.03	0.03	0.01	0.03	0.04	0.06	0.12	0.09	0.1	0.14	0.06	0.15	0.27	0.09	0.05	0.03	0.05	0.03	0.04	0.11	0.11	0.14	0.17	0.24	0.19	0.31	0.33	0.12	0.1	0.09	0.1	0.03	0.07	0.09	0.11	0.12	0.12
39	0.03	0.06	0.14	0.14	0.09	0.09	0.07	0.07	0.06	0.09	0.17	0.04	0.04	0.03	0.02	0.03	0.04	0.06	0.14	0.1	0.12	0.16	0.07	0.17	0.31	0.1	0.06	0.03	0.05	0.03	0.04	0.12	0.12	0.16	0.19	0.27	0.22	0.35	0.38	0.13	0.12	0.09	0.11	0.04	0.08	0.1	0.13	0.13	0.13
39	0.05	0.08	0.17	0.16	0.1	0.1	0.09	0.08	0.08	0.11	0.19	0.05	0.05	0.04	0.03	0.04	0.05	0.08	0.16	0.12	0.13	0.18	0.09	0.19	0.34	0.13	0.07	0.04	0.06	0.04	0.05	0.14	0.15	0.18	0.22	0.3	0.24	0.37	0.4	0.15	0.13	0.1	0.13	0.05	0.1	0.12	0.15	0.16	0.16
39	0.06	0.09	0.19	0.19	0.12	0.12	0.11	0.1	0.1	0.13	0.21	0.06	0.07	0.06	0.04	0.06	0.07	0.1	0.18	0.14	0.15	0.2	0.1	0.21	0.37	0.14	0.09	0.05	0.08	0.06	0.07	0.16	0.17	0.21	0.24	0.32	0.26	0.39	0.42	0.17	0.14	0.11	0.14	0.06	0.12	0.14	0.17	0.18	0.18
39	0.05	0.08	0.17	0.16	0.11	0.11	0.09	0.08	0.08	0.11	0.19	0.06	0.05	0.05	0.03	0.05	0.06	0.08	0.16	0.12	0.13	0.18	0.09	0.19	0.34	0.13	0.07	0.05	0.07	0.04	0.06	0.14	0.14	0.18	0.22	0.3	0.23	0.35	0.38	0.15	0.12	0.1	0.14	0.05	0.1	0.12	0.15	0.16	0.16
40	0.06	0.07	0.12	0.12	0.09	0.09	0.08	0.08	0.08	0.1	0.14	0.04	0.06	0.06	0.04	0.05	0.06	0.07	0.12	0.1	0.11	0.13	0.08	0.14	0.21	0.1	0.06	0.04	0.06	0.05	0.06	0.11	0.11	0.13	0.15	0.19	0.16	0.24	0.26	0.11	0.11	0.09	0.08	0.06	0.09	0.1	0.11	0.11	0.12
40	0.04	0.07	0.14	0.14	0.09	0.09	0.08	0.07	0.07	0.1	0.17	0.04	0.05	0.05	0.03	0.04	0.05	0.07	0.13	0.1	0.12	0.16	0.08	0.16	0.28	0.11	0.06	0.04	0.06	0.04	0.05	0.12	0.13	0.16	0.19	0.25	0.21	0.32	0.35	0.13	0.12	0.1	0.12	0.04	0.09	0.1	0.13	0.13	0.13
40	0.08	0.1	0.19	0.19	0.13	0.13	0.12	0.11	0.11	0.14	0.21	0.08	0.08	0.08	0.06	0.08	0.09	0.11	0.18	0.14	0.16	0.2	0.11	0.21	0.34	0.15	0.09	0.07	0.09	0.07	0.09	0.17	0.17	0.2	0.24	0.31	0.26	0.38	0.41	0.18	0.16	0.13	0.13	0.08	0.13	0.14	0.17	0.18	0.18
40	0.04	0.07	0.15	0.15	0.09	0.09	0.08	0.08	0.07	0.1	0.18	0.04	0.05	0.04	0.03	0.04	0.05	0.07	0.14	0.11	0.12	0.17	0.08	0.17	0.3	0.11	0.06	0.04	0.06	0.04	0.05	0.13	0.13	0.17	0.2	0.27	0.22	0.35	0.37	0.14	0.12	0.1	0.12	0.05	0.09	0.1	0.13	0.14	0.14
40	0.04	0.07	0.14	0.14	0.09	0.09	0.08	0.08	0.07	0.1	0.17	0.04	0.05	0.05	0.03	0.04	0.05	0.07	0.14	0.11	0.12	0.16	0.08	0.16	0.29	0.11	0.06	0.04	0.06	0.04	0.05	0.13	0.13	0.16	0.19	0.26	0.22	0.34	0.36	0.14	0.12	0.1	0.12	0.04	0.09	0.1	0.13	0.13	0.14
40	0.05	0.08	0.16	0.16	0.1	0.1	0.09	0.08	0.08	0.11	0.18	0.05	0.06	0.05	0.04	0.05	0.06	0.08	0.15	0.12	0.13	0.18	0.09	0.18	0.31	0.12	0.07	0.05	0.07	0.05	0.06	0.14	0.14	0.18	0.21	0.28	0.23	0.36	0.38	0.15	0.13	0.1	0.12	0.05	0.1	0.11	0.14	0.15	0.15
40	0.05	0.08	0.16	0.16	0.1	0.1	0.09	0.08	0.08	0.11	0.18	0.05	0.06	0.05	0.03	0.05	0.06	0.08	0.15	0.12	0.13	0.17	0.09	0.18	0.32	0.12	0.07	0.05	0.07	0.05	0.06	0.14	0.14	0.18	0.21	0.28	0.23	0.36	0.38	0.15	0.13	0.1	0.12	0.05	0.1	0.11	0.14	0.15	0.15
40	0.04	0.07	0.15	0.15	0.09	0.09	0.08	0.07	0.07	0.1	0.18	0.04	0.05	0.04	0.02	0.04	0.05	0.07	0.15	0.11	0.12	0.17	0.08	0.18	0.32	0.11	0.06	0.04	0.06	0.04	0.05	0.13	0.13	0.17	0.2	0.28	0.23	0.36	0.38	0.14	0.12	0.1	0.12	0.04	0.09	0.11	0.14	0.14	0.15
40	0.04	0.07	0.15	0.15	0.09	0.09	0.08	0.07	0.07	0.1	0.17	0.04	0.04	0.04	0.02	0.04	0.05	0.07	0.14	0.1	0.12	0.16	0.07	0.17	0.31	0.11	0.06	0.03	0.06	0.03	0.05	0.13	0.13	0.16	0.2	0.27	0.22	0.35	0.37	0.14	0.12	0.09	0.11	0.04	0.09	0.1	0.13	0.14	0.14
40	0.04	0.06	0.14	0.14	0.09	0.09	0.08	0.07	0.07	0.09	0.16	0.04	0.04	0.04	0.02	0.04	0.04	0.07	0.13	0.1	0.11	0.16	0.07	0.16	0.29	0.11	0.06	0.03	0.05	0.03	0.05	0.12	0.12	0.16	0.19	0.26	0.21	0.33	0.36	0.13	0.11	0.09	0.1	0.04	0.08	0.1	0.13	0.13	0.13
40	0.03	0.06	0.14	0.14	0.08	0.08	0.07	0.06	0.06	0.09	0.17	0.03	0.03	0.03	0.01	0.03	0.04	0.06	0.13	0.1	0.11	0.16	0.07	0.16	0.31	0.1	0.05	0.03	0.05	0.03	0.04	0.12	0.12	0.16	0.19	0.27	0.22	0.35	0.37	0.13	0.11	0.09	0.11	0.03	0.08	0.09	0.13	0.13	0.13
[truncated: 433 more columns]

## Sheet: Myxosarcoma
Supplementary Data 2: Correlation matrix with Pearson and cosine coefficients for the canine sarcoma dataset - Myxosarcoma class
Pearson
# acquisitions	1	1	1	1	1	1	1	1	1	1	1	1	2	2	2	2	2	2	2	2	2	2	2	3	3	3	3	3	3	3	3	3	3	3	4	4	4	4	4	4	4	4	4	4	4	4	4	5	5
1	1	0.83	0.7	0.67	0.75	0.72	0.65	0.64	0.77	0.67	0.37	0.22	0.17	0.74	0.84	0.8	0.45	0.66	0.68	0.72	0.66	0.57	0.12	0.73	0.67	0.65	0.65	0.59	0.38	0.42	0.54	0.59	0.59	0.53	0.57	0.7	0.83	0.67	0.7	0.71	0.71	0.7	0.71	0.67	0.57	0.16	0.08	0.81	0.79
1	0.83	1	0.91	0.89	0.93	0.92	0.87	0.86	0.93	0.89	0.52	0.33	0.27	0.71	0.85	0.9	0.53	0.81	0.89	0.91	0.9	0.76	0.18	0.7	0.78	0.82	0.85	0.74	0.47	0.53	0.74	0.8	0.81	0.73	0.7	0.82	0.92	0.89	0.91	0.91	0.91	0.9	0.92	0.9	0.77	0.26	0.13	0.86	0.93
1	0.7	0.91	1	0.93	0.93	0.94	0.88	0.88	0.93	0.92	0.56	0.34	0.3	0.66	0.8	0.87	0.54	0.81	0.9	0.91	0.93	0.79	0.18	0.65	0.79	0.85	0.89	0.76	0.48	0.55	0.78	0.86	0.87	0.77	0.71	0.81	0.89	0.93	0.93	0.93	0.92	0.91	0.94	0.95	0.81	0.29	0.14	0.83	0.92
1	0.67	0.89	0.93	1	0.92	0.93	0.87	0.86	0.91	0.91	0.53	0.34	0.31	0.65	0.78	0.85	0.51	0.79	0.89	0.9	0.93	0.77	0.18	0.62	0.78	0.84	0.89	0.75	0.47	0.54	0.77	0.85	0.86	0.77	0.7	0.79	0.88	0.93	0.92	0.92	0.91	0.9	0.93	0.94	0.81	0.29	0.14	0.82	0.91
1	0.75	0.93	0.93	0.92	1	0.94	0.88	0.88	0.93	0.92	0.53	0.34	0.28	0.68	0.82	0.88	0.53	0.82	0.9	0.91	0.93	0.78	0.18	0.67	0.79	0.84	0.87	0.75	0.46	0.53	0.76	0.85	0.85	0.75	0.7	0.81	0.89	0.92	0.92	0.93	0.93	0.93	0.94	0.93	0.8	0.28	0.14	0.84	0.93
1	0.72	0.92	0.94	0.93	0.94	1	0.91	0.9	0.93	0.93	0.58	0.36	0.3	0.68	0.81	0.89	0.57	0.84	0.92	0.92	0.93	0.79	0.18	0.68	0.8	0.85	0.88	0.76	0.48	0.55	0.78	0.86	0.88	0.77	0.72	0.82	0.89	0.93	0.93	0.93	0.92	0.92	0.94	0.94	0.8	0.28	0.15	0.83	0.92
1	0.65	0.87	0.88	0.87	0.88	0.91	1	0.93	0.89	0.92	0.69	0.36	0.29	0.63	0.75	0.86	0.65	0.87	0.92	0.9	0.88	0.78	0.19	0.67	0.8	0.84	0.83	0.7	0.44	0.51	0.76	0.83	0.88	0.74	0.74	0.83	0.83	0.88	0.88	0.87	0.87	0.89	0.89	0.88	0.77	0.26	0.14	0.76	0.85
1	0.64	0.86	0.88	0.86	0.88	0.9	0.93	1	0.88	0.91	0.67	0.36	0.29	0.63	0.74	0.86	0.64	0.86	0.91	0.89	0.88	0.77	0.18	0.67	0.79	0.83	0.83	0.7	0.44	0.5	0.75	0.84	0.88	0.74	0.73	0.82	0.82	0.87	0.87	0.87	0.87	0.88	0.88	0.87	0.76	0.26	0.14	0.75	0.85
1	0.77	0.93	0.93	0.91	0.93	0.93	0.89	0.88	1	0.92	0.57	0.34	0.29	0.71	0.83	0.89	0.56	0.82	0.9	0.91	0.91	0.77	0.18	0.7	0.81	0.85	0.87	0.74	0.46	0.53	0.75	0.84	0.86	0.75	0.71	0.82	0.9	0.91	0.92	0.92	0.91	0.91	0.93	0.93	0.8	0.28	0.14	0.85	0.92
1	0.67	0.89	0.92	0.91	0.92	0.93	0.92	0.91	0.92	1	0.65	0.36	0.31	0.66	0.78	0.87	0.62	0.84	0.92	0.91	0.91	0.78	0.18	0.67	0.81	0.85	0.88	0.74	0.46	0.53	0.78	0.86	0.9	0.77	0.72	0.83	0.87	0.92	0.92	0.91	0.91	0.91	0.93	0.93	0.8	0.28	0.14	0.81	0.9
1	0.37	0.52	0.56	0.53	0.53	0.58	0.69	0.67	0.57	0.65	1	0.33	0.21	0.42	0.48	0.59	0.73	0.64	0.62	0.57	0.55	0.5	0.18	0.49	0.59	0.57	0.55	0.45	0.28	0.33	0.53	0.58	0.67	0.53	0.55	0.6	0.52	0.56	0.56	0.53	0.53	0.56	0.56	0.56	0.5	0.25	0.15	0.46	0.52
1	0.22	0.33	0.34	0.34	0.34	0.36	0.36	0.36	0.34	0.36	0.33	1	0.19	0.23	0.27	0.32	0.27	0.33	0.35	0.34	0.35	0.32	0.27	0.25	0.31	0.32	0.32	0.28	0.18	0.21	0.31	0.34	0.35	0.32	0.28	0.31	0.31	0.35	0.34	0.35	0.35	0.36	0.35	0.34	0.34	0.37	0.28	0.28	0.32
2	0.17	0.27	0.3	0.31	0.28	0.3	0.29	0.29	0.29	0.31	0.21	0.19	1	0.31	0.26	0.27	0.23	0.26	0.3	0.29	0.31	0.24	0.13	0.24	0.28	0.31	0.32	0.31	0.24	0.26	0.31	0.35	0.31	0.27	0.27	0.27	0.28	0.32	0.3	0.29	0.29	0.29	0.31	0.32	0.29	0.24	0.14	0.28	0.29
2	0.74	0.71	0.66	0.65	0.68	0.68	0.63	0.63	0.71	0.66	0.42	0.23	0.31	1	0.79	0.74	0.48	0.65	0.65	0.67	0.64	0.55	0.12	0.69	0.68	0.69	0.68	0.59	0.38	0.42	0.57	0.66	0.64	0.56	0.59	0.69	0.75	0.67	0.67	0.67	0.68	0.66	0.69	0.67	0.58	0.19	0.11	0.78	0.75
2	0.84	0.85	0.8	0.78	0.82	0.81	0.75	0.74	0.83	0.78	0.48	0.27	0.26	0.79	1	0.85	0.52	0.74	0.78	0.8	0.77	0.65	0.15	0.73	0.75	0.77	0.78	0.68	0.43	0.48	0.66	0.74	0.73	0.65	0.66	0.78	0.87	0.8	0.8	0.8	0.8	0.78	0.82	0.8	0.68	0.22	0.11	0.87	0.87
2	0.8	0.9	0.87	0.85	0.88	0.89	0.86	0.86	0.89	0.87	0.59	0.32	0.27	0.74	0.85	1	0.61	0.84	0.88	0.88	0.85	0.73	0.17	0.73	0.8	0.83	0.83	0.72	0.46	0.52	0.73	0.81	0.82	0.71	0.73	0.84	0.89	0.86	0.87	0.87	0.87	0.87	0.88	0.86	0.74	0.25	0.13	0.86	0.9
2	0.45	0.53	0.54	0.51	0.53	0.57	0.65	0.64	0.56	0.62	0.73	0.27	0.23	0.48	0.52	0.61	1	0.65	0.6	0.55	0.52	0.46	0.13	0.54	0.59	0.55	0.54	0.58	0.51	0.54	0.62	0.58	0.65	0.49	0.58	0.61	0.54	0.55	0.54	0.51	0.52	0.54	0.55	0.54	0.47	0.18	0.12	0.52	0.53
2	0.66	0.81	0.81	0.79	0.82	0.84	0.87	0.86	0.82	0.84	0.64	0.33	0.26	0.65	0.74	0.84	0.65	1	0.86	0.84	0.8	0.72	0.17	0.67	0.76	0.79	0.77	0.65	0.42	0.47	0.7	0.77	0.81	0.68	0.73	0.81	0.79	0.8	0.81	0.81	0.8	0.82	0.81	0.79	0.69	0.23	0.13	0.74	0.81
2	0.68	0.89	0.9	0.89	0.9	0.92	0.92	0.91	0.9	0.92	0.62	0.35	0.3	0.65	0.78	0.88	0.6	0.86	1	0.92	0.9	0.79	0.18	0.67	0.79	0.84	0.86	0.73	0.47	0.54	0.77	0.84	0.87	0.75	0.75	0.84	0.86	0.9	0.9	0.9	0.89	0.89	0.91	0.9	0.78	0.26	0.13	0.8	0.89
2	0.72	0.91	0.91	0.9	0.91	0.92	0.9	0.89	0.91	0.91	0.57	0.34	0.29	0.67	0.8	0.88	0.55	0.84	0.92	1	0.91	0.79	0.18	0.67	0.8	0.85	0.87	0.73	0.46	0.52	0.75	0.83	0.85	0.75	0.73	0.82	0.89	0.91	0.91	0.91	0.9	0.9	0.91	0.91	0.79	0.26	0.13	0.82	0.9
2	0.66	0.9	0.93	0.93	0.93	0.93	0.88	0.88	0.91	0.91	0.55	0.35	0.31	0.64	0.77	0.85	0.52	0.8	0.9	0.91	1	0.78	0.18	0.62	0.78	0.84	0.88	0.75	0.48	0.54	0.77	0.85	0.86	0.77	0.7	0.8	0.87	0.93	0.93	0.92	0.91	0.91	0.93	0.93	0.81	0.29	0.14	0.8	0.9
2	0.57	0.76	0.79	0.77	0.78	0.79	0.78	0.77	0.77	0.78	0.5	0.32	0.24	0.55	0.65	0.73	0.46	0.72	0.79	0.79	0.78	1	0.2	0.57	0.68	0.73	0.73	0.62	0.38	0.44	0.65	0.71	0.73	0.64	0.62	0.71	0.74	0.77	0.78	0.78	0.77	0.78	0.78	0.77	0.68	0.28	0.17	0.66	0.76
2	0.12	0.18	0.18	0.18	0.18	0.18	0.19	0.18	0.18	0.18	0.18	0.27	0.13	0.12	0.15	0.17	0.13	0.17	0.18	0.18	0.18	0.2	1	0.13	0.17	0.16	0.16	0.15	0.09	0.1	0.17	0.17	0.17	0.16	0.15	0.16	0.16	0.17	0.18	0.18	0.18	0.19	0.18	0.17	0.2	0.37	0.3	0.14	0.17
3	0.73	0.7	0.65	0.62	0.67	0.68	0.67	0.67	0.7	0.67	0.49	0.25	0.24	0.69	0.73	0.73	0.54	0.67	0.67	0.67	0.62	0.57	0.13	1	0.69	0.67	0.65	0.57	0.36	0.4	0.56	0.65	0.65	0.55	0.6	0.69	0.72	0.65	0.65	0.65	0.65	0.65	0.66	0.64	0.56	0.18	0.1	0.71	0.7
3	0.67	0.78	0.79	0.78	0.79	0.8	0.8	0.79	0.81	0.81	0.59	0.31	0.28	0.68	0.75	0.8	0.59	0.76	0.79	0.8	0.78	0.68	0.17	0.69	1	0.78	0.78	0.66	0.41	0.47	0.68	0.77	0.8	0.69	0.68	0.77	0.79	0.8	0.79	0.78	0.78	0.78	0.8	0.79	0.69	0.26	0.14	0.76	0.8
3	0.65	0.82	0.85	0.84	0.84	0.85	0.84	0.83	0.85	0.85	0.57	0.32	0.31	0.69	0.77	0.83	0.55	0.79	0.84	0.85	0.84	0.73	0.16	0.67	0.78	1	0.84	0.7	0.43	0.5	0.73	0.82	0.83	0.72	0.7	0.79	0.82	0.86	0.85	0.85	0.84	0.84	0.86	0.86	0.74	0.25	0.13	0.78	0.84
3	0.65	0.85	0.89	0.89	0.87	0.88	0.83	0.83	0.87	0.88	0.55	0.32	0.32	0.68	0.78	0.83	0.54	0.77	0.86	0.87	0.88	0.73	0.16	0.65	0.78	0.84	1	0.75	0.47	0.54	0.76	0.85	0.86	0.76	0.69	0.78	0.86	0.91	0.89	0.88	0.87	0.86	0.9	0.91	0.78	0.27	0.13	0.82	0.88
3	0.59	0.74	0.76	0.75	0.75	0.76	0.7	0.7	0.74	0.74	0.45	0.28	0.31	0.59	0.68	0.72	0.58	0.65	0.73	0.73	0.75	0.62	0.15	0.57	0.66	0.7	0.75	1	0.82	0.86	0.84	0.74	0.72	0.63	0.63	0.66	0.74	0.77	0.75	0.75	0.74	0.72	0.76	0.77	0.66	0.24	0.12	0.71	0.76
3	0.38	0.47	0.48	0.47	0.46	0.48	0.44	0.44	0.46	0.46	0.28	0.18	0.24	0.38	0.43	0.46	0.51	0.42	0.47	0.46	0.48	0.38	0.09	0.36	0.41	0.43	0.47	0.82	1	0.96	0.74	0.49	0.44	0.39	0.44	0.41	0.47	0.48	0.47	0.46	0.45	0.45	0.47	0.48	0.41	0.15	0.08	0.43	0.47
3	0.42	0.53	0.55	0.54	0.53	0.55	0.51	0.5	0.53	0.53	0.33	0.21	0.26	0.42	0.48	0.52	0.54	0.47	0.54	0.52	0.54	0.44	0.1	0.4	0.47	0.5	0.54	0.86	0.96	1	0.79	0.56	0.51	0.45	0.49	0.47	0.53	0.55	0.54	0.53	0.52	0.51	0.54	0.55	0.47	0.18	0.09	0.49	0.54
3	0.54	0.74	0.78	0.77	0.76	0.78	0.76	0.75	0.75	0.78	0.53	0.31	0.31	0.57	0.66	0.73	0.62	0.7	0.77	0.75	0.77	0.65	0.17	0.56	0.68	0.73	0.76	0.84	0.74	0.79	1	0.77	0.76	0.66	0.65	0.69	0.72	0.78	0.77	0.76	0.75	0.75	0.78	0.79	0.68	0.26	0.14	0.68	0.76
3	0.59	0.8	0.86	0.85	0.85	0.86	0.83	0.84	0.84	0.86	0.58	0.34	0.35	0.66	0.74	0.81	0.58	0.77	0.84	0.83	0.85	0.71	0.17	0.65	0.77	0.82	0.85	0.74	0.49	0.56	0.77	1	0.87	0.74	0.67	0.77	0.79	0.87	0.85	0.84	0.85	0.85	0.87	0.87	0.76	0.29	0.14	0.77	0.83
3	0.59	0.81	0.87	0.86	0.85	0.88	0.88	0.88	0.86	0.9	0.67	0.35	0.31	0.64	0.73	0.82	0.65	0.81	0.87	0.85	0.86	0.73	0.17	0.65	0.8	0.83	0.86	0.72	0.44	0.51	0.76	0.87	1	0.76	0.7	0.8	0.8	0.88	0.87	0.85	0.85	0.86	0.88	0.88	0.77	0.28	0.14	0.76	0.84
3	0.53	0.73	0.77	0.77	0.75	0.77	0.74	0.74	0.75	0.77	0.53	0.32	0.27	0.56	0.65	0.71	0.49	0.68	0.75	0.75	0.77	0.64	0.16	0.55	0.69	0.72	0.76	0.63	0.39	0.45	0.66	0.74	0.76	1	0.61	0.69	0.72	0.77	0.76	0.76	0.75	0.76	0.78	0.78	0.67	0.27	0.13	0.68	0.74
4	0.57	0.7	0.71	0.7	0.7	0.72	0.74	0.73	0.71	0.72	0.55	0.28	0.27	0.59	0.66	0.73	0.58	0.73	0.75	0.73	0.7	0.62	0.15	0.6	0.68	0.7	0.69	0.63	0.44	0.49	0.65	0.67	0.7	0.61	1	0.73	0.7	0.71	0.71	0.71	0.7	0.7	0.7	0.7	0.6	0.22	0.11	0.66	0.72
4	0.7	0.82	0.81	0.79	0.81	0.82	0.83	0.82	0.82	0.83	0.6	0.31	0.27	0.69	0.78	0.84	0.61	0.81	0.84	0.82	0.8	0.71	0.16	0.69	0.77	0.79	0.78	0.66	0.41	0.47	0.69	0.77	0.8	0.69	0.73	1	0.81	0.81	0.81	0.81	0.81	0.81	0.81	0.8	0.69	0.23	0.11	0.78	0.82
4	0.83	0.92	0.89	0.88	0.89	0.89	0.83	0.82	0.9	0.87	0.52	0.31	0.28	0.75	0.87	0.89	0.54	0.79	0.86	0.89	0.87	0.74	0.16	0.72	0.79	0.82	0.86	0.74	0.47	0.53	0.72	0.79	0.8	0.72	0.7	0.81	1	0.88	0.89	0.89	0.87	0.86	0.89	0.89	0.76	0.24	0.12	0.88	0.93
4	0.67	0.89	0.93	0.93	0.92	0.93	0.88	0.87	0.91	0.92	0.56	0.35	0.32	0.67	0.8	0.86	0.55	0.8	0.9	0.91	0.93	0.77	0.17	0.65	0.8	0.86	0.91	0.77	0.48	0.55	0.78	0.87	0.88	0.77	0.71	0.81	0.88	1	0.93	0.92	0.91	0.9	0.94	0.95	0.81	0.29	0.13	0.84	0.92
4	0.7	0.91	0.93	0.92	0.92	0.93	0.88	0.87	0.92	0.92	0.56	0.34	0.3	0.67	0.8	0.87	0.54	0.81	0.9	0.91	0.93	0.78	0.18	0.65	0.79	0.85	0.89	0.75	0.47	0.54	0.77	0.85	0.87	0.76	0.71	0.81	0.89	0.93	1	0.92	0.91	0.91	0.93	0.93	0.81	0.28	0.14	0.83	0.92
4	0.71	0.91	0.93	0.92	0.93	0.93	0.87	0.87	0.92	0.91	0.53	0.35	0.29	0.67	0.8	0.87	0.51	0.81	0.9	0.91	0.92	0.78	0.18	0.65	0.78	0.85	0.88	0.75	0.46	0.53	0.76	0.84	0.85	0.76	0.71	0.81	0.89	0.92	0.92	1	0.92	0.91	0.93	0.93	0.8	0.29	0.14	0.83	0.92
4	0.71	0.91	0.92	0.91	0.93	0.92	0.87	0.87	0.91	0.91	0.53	0.35	0.29	0.68	0.8	0.87	0.52	0.8	0.89	0.9	0.91	0.77	0.18	0.65	0.78	0.84	0.87	0.74	0.45	0.52	0.75	0.85	0.85	0.75	0.7	0.81	0.87	0.91	0.91	0.92	1	0.92	0.93	0.92	0.79	0.29	0.15	0.83	0.91
4	0.7	0.9	0.91	0.9	0.93	0.92	0.89	0.88	0.91	0.91	0.56	0.36	0.29	0.66	0.78	0.87	0.54	0.82	0.89	0.9	0.91	0.78	0.19	0.65	0.78	0.84	0.86	0.72	0.45	0.51	0.75	0.85	0.86	0.76	0.7	0.81	0.86	0.9	0.91	0.91	0.92	1	0.93	0.91	0.79	0.29	0.14	0.81	0.89
4	0.71	0.92	0.94	0.93	0.94	0.94	0.89	0.88	0.93	0.93	0.56	0.35	0.31	0.69	0.82	0.88	0.55	0.81	0.91	0.91	0.93	0.78	0.18	0.66	0.8	0.86	0.9	0.76	0.47	0.54	0.78	0.87	0.88	0.78	0.7	0.81	0.89	0.94	0.93	0.93	0.93	0.93	1	0.95	0.81	0.3	0.14	0.86	0.93
4	0.67	0.9	0.95	0.94	0.93	0.94	0.88	0.87	0.93	0.93	0.56	0.34	0.32	0.67	0.8	0.86	0.54	0.79	0.9	0.91	0.93	0.77	0.17	0.64	0.79	0.86	0.91	0.77	0.48	0.55	0.79	0.87	0.88	0.78	0.7	0.8	0.89	0.95	0.93	0.93	0.92	0.91	0.95	1	0.82	0.29	0.13	0.85	0.93
4	0.57	0.77	0.81	0.81	0.8	0.8	0.77	0.76	0.8	0.8	0.5	0.34	0.29	0.58	0.68	0.74	0.47	0.69	0.78	0.79	0.81	0.68	0.2	0.56	0.69	0.74	0.78	0.66	0.41	0.47	0.68	0.76	0.77	0.67	0.6	0.69	0.76	0.81	0.81	0.8	0.79	0.79	0.81	0.82	1	0.33	0.2	0.71	0.79
4	0.16	0.26	0.29	0.29	0.28	0.28	0.26	0.26	0.28	0.28	0.25	0.37	0.24	0.19	0.22	0.25	0.18	0.23	0.26	0.26	0.29	0.28	0.37	0.18	0.26	0.25	0.27	0.24	0.15	0.18	0.26	0.29	0.28	0.27	0.22	0.23	0.24	0.29	0.28	0.29	0.29	0.29	0.3	0.29	0.33	1	0.46	0.23	0.26
4	0.08	0.13	0.14	0.14	0.14	0.15	0.14	0.14	0.14	0.14	0.15	0.28	0.14	0.11	0.11	0.13	0.12	0.13	0.13	0.13	0.14	0.17	0.3	0.1	0.14	0.13	0.13	0.12	0.08	0.09	0.14	0.14	0.14	0.13	0.11	0.11	0.12	0.13	0.14	0.14	0.15	0.14	0.14	0.13	0.2	0.46	1	0.1	0.12
5	0.81	0.86	0.83	0.82	0.84	0.83	0.76	0.75	0.85	0.81	0.46	0.28	0.28	0.78	0.87	0.86	0.52	0.74	0.8	0.82	0.8	0.66	0.14	0.71	0.76	0.78	0.82	0.71	0.43	0.49	0.68	0.77	0.76	0.68	0.66	0.78	0.88	0.84	0.83	0.83	0.83	0.81	0.86	0.85	0.71	0.23	0.1	1	0.89
5	0.79	0.93	0.92	0.91	0.93	0.92	0.85	0.85	0.92	0.9	0.52	0.32	0.29	0.75	0.87	0.9	0.53	0.81	0.89	0.9	0.9	0.76	0.17	0.7	0.8	0.84	0.88	0.76	0.47	0.54	0.76	0.83	0.84	0.74	0.72	0.82	0.93	0.92	0.92	0.92	0.91	0.89	0.93	0.93	0.79	0.26	0.12	0.89	1
5	0.69	0.88	0.91	0.91	0.9	0.91	0.85	0.85	0.9	0.89	0.53	0.34	0.33	0.7	0.81	0.86	0.53	0.79	0.88	0.88	0.9	0.75	0.17	0.66	0.78	0.84	0.88	0.76	0.49	0.56	0.77	0.87	0.85	0.75	0.7	0.8	0.87	0.91	0.9	0.9	0.9	0.89	0.92	0.92	0.79	0.29	0.15	0.85	0.91
5	0.71	0.89	0.9	0.9	0.91	0.91	0.86	0.86	0.9	0.89	0.53	0.35	0.31	0.71	0.82	0.87	0.53	0.8	0.88	0.89	0.9	0.76	0.18	0.66	0.79	0.85	0.88	0.74	0.46	0.53	0.76	0.85	0.85	0.76	0.7	0.82	0.88	0.91	0.9	0.91	0.9	0.9	0.92	0.91	0.79	0.27	0.13	0.84	0.91
5	0.74	0.9	0.89	0.88	0.91	0.91	0.91	0.9	0.91	0.9	0.59	0.35	0.28	0.69	0.81	0.89	0.57	0.86	0.92	0.91	0.89	0.79	0.18	0.7	0.8	0.84	0.84	0.71	0.44	0.5	0.74	0.82	0.84	0.73	0.74	0.84	0.88	0.88	0.89	0.89	0.89	0.89	0.9	0.88	0.76	0.25	0.13	0.81	0.89
5	0.68	0.9	0.94	0.93	0.93	0.94	0.9	0.89	0.93	0.94	0.6	0.36	0.32	0.67	0.8	0.87	0.58	0.82	0.91	0.91	0.93	0.78	0.18	0.66	0.81	0.86	0.91	0.76	0.47	0.55	0.79	0.88	0.9	0.79	0.72	0.81	0.88	0.94	0.93	0.93	0.92	0.92	0.95	0.95	0.82	0.29	0.13	0.84	0.92
5	0.66	0.89	0.94	0.93	0.93	0.93	0.89	0.88	0.92	0.93	0.57	0.35	0.31	0.66	0.78	0.86	0.54	0.81	0.9	0.9	0.93	0.78	0.17	0.64	0.8	0.86	0.91	0.76	0.47	0.54	0.79	0.88	0.89	0.78	0.7	0.8	0.87	0.94	0.93	0.92	0.92	0.93	0.95	0.95	0.82	0.29	0.13	0.82	0.91
5	0.66	0.9	0.94	0.93	0.93	0.94	0.89	0.88	0.92	0.93	0.56	0.35	0.3	0.65	0.77	0.85	0.53	0.8	0.9	0.91	0.93	0.78	0.18	0.63	0.78	0.85	0.89	0.75	0.46	0.54	0.77	0.87	0.88	0.77	0.7	0.8	0.87	0.93	0.93	0.93	0.92	0.92	0.94	0.94	0.81	0.29	0.14	0.81	0.91
5	0.66	0.9	0.93	0.92	0.93	0.93	0.9	0.9	0.91	0.93	0.57	0.36	0.3	0.65	0.78	0.86	0.55	0.83	0.91	0.92	0.93	0.79	0.19	0.64	0.79	0.86	0.89	0.74	0.46	0.53	0.78	0.86	0.88	0.77	0.71	0.82	0.87	0.93	0.92	0.93	0.92	0.93	0.93	0.93	0.81	0.29	0.14	0.81	0.91
5	0.65	0.89	0.93	0.93	0.92	0.93	0.89	0.88	0.91	0.92	0.57	0.35	0.33	0.67	0.78	0.86	0.55	0.81	0.9	0.9	0.93	0.77	0.18	0.64	0.79	0.86	0.9	0.76	0.47	0.54	0.79	0.89	0.89	0.78	0.7	0.81	0.86	0.94	0.93	0.92	0.92	0.92	0.94	0.94	0.82	0.3	0.14	0.83	0.91
5	0.65	0.88	0.92	0.9	0.92	0.93	0.91	0.91	0.91	0.93	0.63	0.37	0.31	0.66	0.77	0.86	0.6	0.83	0.9	0.89	0.91	0.77	0.18	0.66	0.8	0.85	0.88	0.74	0.45	0.52	0.78	0.89	0.91	0.78	0.71	0.82	0.84	0.92	0.91	0.9	0.91	0.92	0.93	0.92	0.8	0.29	0.15	0.81	0.89
5	0.31	0.49	0.54	0.54	0.53	0.53	0.51	0.5	0.53	0.53	0.37	0.38	0.27	0.35	0.4	0.47	0.3	0.45	0.5	0.52	0.54	0.49	0.32	0.33	0.47	0.49	0.51	0.43	0.26	0.3	0.45	0.5	0.52	0.49	0.4	0.45	0.47	0.53	0.54	0.53	0.54	0.54	0.54	0.54	0.54	0.5	0.41	0.43	0.49
5	0.12	0.19	0.21	0.2	0.2	0.21	0.21	0.21	0.2	0.21	0.22	0.32	0.18	0.16	0.16	0.19	0.15	0.19	0.2	0.2	0.2	0.23	0.35	0.16	0.19	0.19	0.18	0.16	0.1	0.11	0.17	0.21	0.21	0.19	0.18	0.18	0.17	0.2	0.2	0.21	0.21	0.22	0.21	0.19	0.25	0.49	0.41	0.16	0.19
Cosine
1	1	0.83	0.7	0.67	0.75	0.72	0.65	0.64	0.77	0.67	0.37	0.22	0.17	0.74	0.84	0.8	0.45	0.66	0.68	0.72	0.66	0.57	0.12	0.73	0.67	0.65	0.65	0.59	0.38	0.42	0.54	0.59	0.59	0.53	0.57	0.7	0.83	0.67	0.7	0.71	0.71	0.7	0.71	0.67	0.57	0.16	0.08	0.81	0.79
1	0.83	1	0.91	0.89	0.93	0.92	0.87	0.86	0.93	0.89	0.52	0.33	0.27	0.71	0.85	0.9	0.53	0.81	0.89	0.91	0.9	0.76	0.18	0.7	0.78	0.82	0.85	0.74	0.47	0.53	0.74	0.8	0.81	0.73	0.7	0.82	0.92	0.89	0.91	0.91	0.91	0.9	0.92	0.9	0.77	0.26	0.13	0.86	0.93
1	0.7	0.91	1	0.93	0.93	0.94	0.88	0.88	0.93	0.92	0.56	0.34	0.3	0.66	0.8	0.87	0.54	0.81	0.9	0.91	0.93	0.79	0.18	0.65	0.79	0.85	0.89	0.76	0.48	0.55	0.78	0.86	0.87	0.77	0.71	0.81	0.89	0.93	0.93	0.93	0.92	0.91	0.94	0.95	0.81	0.29	0.14	0.83	0.92
1	0.67	0.89	0.93	1	0.92	0.93	0.87	0.86	0.91	0.91	0.53	0.34	0.31	0.65	0.78	0.85	0.51	0.79	0.89	0.9	0.93	0.77	0.18	0.62	0.78	0.84	0.89	0.75	0.47	0.54	0.77	0.85	0.86	0.77	0.7	0.79	0.88	0.93	0.92	0.92	0.91	0.9	0.93	0.94	0.81	0.29	0.14	0.82	0.91
1	0.75	0.93	0.93	0.92	1	0.94	0.88	0.88	0.93	0.92	0.53	0.34	0.28	0.68	0.82	0.88	0.53	0.82	0.9	0.91	0.93	0.78	0.18	0.67	0.79	0.84	0.87	0.75	0.46	0.53	0.76	0.85	0.85	0.75	0.7	0.81	0.89	0.92	0.92	0.93	0.93	0.93	0.94	0.93	0.8	0.28	0.14	0.84	0.93
1	0.72	0.92	0.94	0.93	0.94	1	0.91	0.9	0.93	0.93	0.58	0.36	0.3	0.68	0.81	0.89	0.57	0.84	0.92	0.92	0.93	0.79	0.18	0.68	0.8	0.85	0.88	0.76	0.48	0.55	0.78	0.86	0.88	0.77	0.72	0.82	0.89	0.93	0.93	0.93	0.92	0.92	0.94	0.94	0.8	0.28	0.15	0.83	0.92
1	0.65	0.87	0.88	0.87	0.88	0.91	1	0.93	0.89	0.92	0.69	0.36	0.29	0.63	0.75	0.86	0.65	0.87	0.92	0.9	0.88	0.78	0.19	0.67	0.8	0.84	0.83	0.7	0.44	0.51	0.76	0.83	0.88	0.74	0.74	0.83	0.83	0.88	0.88	0.87	0.87	0.89	0.89	0.88	0.77	0.26	0.14	0.76	0.85
1	0.64	0.86	0.88	0.86	0.88	0.9	0.93	1	0.88	0.91	0.67	0.36	0.29	0.63	0.74	0.86	0.64	0.86	0.91	0.89	0.88	0.77	0.18	0.67	0.79	0.83	0.83	0.7	0.44	0.5	0.75	0.84	0.88	0.74	0.73	0.82	0.82	0.87	0.87	0.87	0.87	0.88	0.88	0.87	0.76	0.26	0.14	0.75	0.85
1	0.77	0.93	0.93	0.91	0.93	0.93	0.89	0.88	1	0.92	0.57	0.34	0.29	0.71	0.83	0.89	0.56	0.82	0.9	0.91	0.91	0.77	0.18	0.7	0.81	0.85	0.87	0.74	0.46	0.53	0.75	0.84	0.86	0.75	0.71	0.82	0.9	0.91	0.92	0.92	0.91	0.91	0.93	0.93	0.8	0.28	0.14	0.85	0.92
1	0.67	0.89	0.92	0.91	0.92	0.93	0.92	0.91	0.92	1	0.65	0.36	0.31	0.66	0.78	0.87	0.62	0.84	0.92	0.91	0.91	0.78	0.18	0.67	0.81	0.85	0.88	0.74	0.46	0.53	0.78	0.86	0.9	0.77	0.72	0.83	0.87	0.92	0.92	0.91	0.91	0.91	0.93	0.93	0.8	0.28	0.14	0.81	0.9
1	0.37	0.52	0.56	0.53	0.53	0.58	0.69	0.67	0.57	0.65	1	0.33	0.21	0.42	0.48	0.59	0.73	0.64	0.62	0.57	0.55	0.5	0.18	0.49	0.59	0.57	0.55	0.45	0.28	0.33	0.53	0.58	0.67	0.53	0.55	0.6	0.52	0.56	0.56	0.53	0.53	0.56	0.56	0.56	0.5	0.25	0.15	0.46	0.52
1	0.22	0.33	0.34	0.34	0.34	0.36	0.36	0.36	0.34	0.36	0.33	1	0.19	0.23	0.27	0.32	0.27	0.33	0.35	0.34	0.35	0.32	0.27	0.25	0.31	0.32	0.32	0.28	0.18	0.21	0.31	0.34	0.35	0.32	0.28	0.31	0.31	0.35	0.34	0.35	0.35	0.36	0.35	0.34	0.34	0.37	0.28	0.28	0.32
2	0.17	0.27	0.3	0.31	0.28	0.3	0.29	0.29	0.29	0.31	0.21	0.19	1	0.31	0.26	0.27	0.23	0.26	0.3	0.29	0.31	0.24	0.13	0.24	0.28	0.31	0.32	0.31	0.24	0.26	0.31	0.35	0.31	0.27	0.27	0.27	0.28	0.32	0.3	0.29	0.29	0.29	0.31	0.32	0.29	0.24	0.14	0.28	0.29
2	0.74	0.71	0.66	0.65	0.68	0.68	0.63	0.63	0.71	0.66	0.42	0.23	0.31	1	0.79	0.74	0.48	0.65	0.65	0.67	0.64	0.55	0.12	0.69	0.68	0.69	0.68	0.59	0.38	0.42	0.57	0.66	0.64	0.56	0.59	0.69	0.75	0.67	0.67	0.67	0.68	0.66	0.69	0.67	0.58	0.19	0.11	0.78	0.75
2	0.84	0.85	0.8	0.78	0.82	0.81	0.75	0.74	0.83	0.78	0.48	0.27	0.26	0.79	1	0.85	0.52	0.74	0.78	0.8	0.77	0.65	0.15	0.73	0.75	0.77	0.78	0.68	0.43	0.48	0.66	0.74	0.73	0.65	0.66	0.78	0.87	0.8	0.8	0.8	0.8	0.78	0.82	0.8	0.68	0.22	0.11	0.87	0.87
2	0.8	0.9	0.87	0.85	0.88	0.89	0.86	0.86	0.89	0.87	0.59	0.32	0.27	0.74	0.85	1	0.61	0.84	0.88	0.88	0.85	0.73	0.17	0.73	0.8	0.83	0.83	0.72	0.46	0.52	0.73	0.81	0.82	0.71	0.73	0.84	0.89	0.86	0.87	0.87	0.87	0.87	0.88	0.86	0.74	0.25	0.13	0.86	0.9
2	0.45	0.53	0.54	0.51	0.53	0.57	0.65	0.64	0.56	0.62	0.73	0.27	0.23	0.48	0.52	0.61	1	0.65	0.6	0.55	0.52	0.46	0.13	0.54	0.59	0.55	0.54	0.58	0.51	0.54	0.62	0.58	0.65	0.49	0.58	0.61	0.54	0.55	0.54	0.51	0.52	0.54	0.55	0.54	0.47	0.18	0.12	0.52	0.53
2	0.66	0.81	0.81	0.79	0.82	0.84	0.87	0.86	0.82	0.84	0.64	0.33	0.26	0.65	0.74	0.84	0.65	1	0.86	0.84	0.8	0.72	0.17	0.67	0.76	0.79	0.77	0.65	0.42	0.47	0.7	0.77	0.81	0.68	0.73	0.81	0.79	0.8	0.81	0.81	0.8	0.82	0.81	0.79	0.69	0.23	0.13	0.74	0.81
2	0.68	0.89	0.9	0.89	0.9	0.92	0.92	0.91	0.9	0.92	0.62	0.35	0.3	0.65	0.78	0.88	0.6	0.86	1	0.92	0.9	0.79	0.18	0.67	0.79	0.84	0.86	0.73	0.47	0.54	0.77	0.84	0.87	0.75	0.75	0.84	0.86	0.9	0.9	0.9	0.89	0.89	0.91	0.9	0.78	0.26	0.13	0.8	0.89
2	0.72	0.91	0.91	0.9	0.91	0.92	0.9	0.89	0.91	0.91	0.57	0.34	0.29	0.67	0.8	0.88	0.55	0.84	0.92	1	0.91	0.79	0.18	0.67	0.8	0.85	0.87	0.73	0.46	0.52	0.75	0.83	0.85	0.75	0.73	0.82	0.89	0.91	0.91	0.91	0.9	0.9	0.91	0.91	0.79	0.26	0.13	0.82	0.9
2	0.66	0.9	0.93	0.93	0.93	0.93	0.88	0.88	0.91	0.91	0.55	0.35	0.31	0.64	0.77	0.85	0.52	0.8	0.9	0.91	1	0.78	0.18	0.62	0.78	0.84	0.88	0.75	0.48	0.54	0.77	0.85	0.86	0.77	0.7	0.8	0.87	0.93	0.93	0.92	0.91	0.91	0.93	0.93	0.81	0.29	0.14	0.8	0.9
2	0.57	0.76	0.79	0.77	0.78	0.79	0.78	0.77	0.77	0.78	0.5	0.32	0.24	0.55	0.65	0.73	0.46	0.72	0.79	0.79	0.78	1	0.2	0.57	0.68	0.73	0.73	0.62	0.38	0.44	0.65	0.71	0.73	0.64	0.62	0.71	0.74	0.77	0.78	0.78	0.77	0.78	0.78	0.77	0.68	0.28	0.17	0.66	0.76
2	0.12	0.18	0.18	0.18	0.18	0.18	0.19	0.18	0.18	0.18	0.18	0.27	0.13	0.12	0.15	0.17	0.13	0.17	0.18	0.18	0.18	0.2	1	0.13	0.17	0.16	0.16	0.15	0.09	0.1	0.17	0.17	0.17	0.16	0.15	0.16	0.16	0.17	0.18	0.18	0.18	0.19	0.18	0.17	0.2	0.37	0.3	0.14	0.17
3	0.73	0.7	0.65	0.62	0.67	0.68	0.67	0.67	0.7	0.67	0.49	0.25	0.24	0.69	0.73	0.73	0.54	0.67	0.67	0.67	0.62	0.57	0.13	1	0.69	0.67	0.65	0.57	0.36	0.4	0.56	0.65	0.65	0.55	0.6	0.69	0.72	0.65	0.65	0.65	0.65	0.65	0.66	0.64	0.56	0.18	0.1	0.71	0.7
3	0.67	0.78	0.79	0.78	0.79	0.8	0.8	0.79	0.81	0.81	0.59	0.31	0.28	0.68	0.75	0.8	0.59	0.76	0.79	0.8	0.78	0.68	0.17	0.69	1	0.78	0.78	0.66	0.41	0.47	0.68	0.77	0.8	0.69	0.68	0.77	0.79	0.8	0.79	0.78	0.78	0.78	0.8	0.79	0.69	0.26	0.14	0.76	0.8
3	0.65	0.82	0.85	0.84	0.84	0.85	0.84	0.83	0.85	0.85	0.57	0.32	0.31	0.69	0.77	0.83	0.55	0.79	0.84	0.85	0.84	0.73	0.16	0.67	0.78	1	0.84	0.7	0.43	0.5	0.73	0.82	0.83	0.72	0.7	0.79	0.82	0.86	0.85	0.85	0.84	0.84	0.86	0.86	0.74	0.25	0.13	0.78	0.84
3	0.65	0.85	0.89	0.89	0.87	0.88	0.83	0.83	0.87	0.88	0.55	0.32	0.32	0.68	0.78	0.83	0.54	0.77	0.86	0.87	0.88	0.73	0.16	0.65	0.78	0.84	1	0.75	0.47	0.54	0.76	0.85	0.86	0.76	0.69	0.78	0.86	0.91	0.89	0.88	0.87	0.86	0.9	0.91	0.78	0.27	0.13	0.82	0.88
3	0.59	0.74	0.76	0.75	0.75	0.76	0.7	0.7	0.74	0.74	0.45	0.28	0.31	0.59	0.68	0.72	0.58	0.65	0.73	0.73	0.75	0.62	0.15	0.57	0.66	0.7	0.75	1	0.82	0.86	0.84	0.74	0.72	0.63	0.63	0.66	0.74	0.77	0.75	0.75	0.74	0.72	0.76	0.77	0.66	0.24	0.12	0.71	0.76
3	0.38	0.47	0.48	0.47	0.46	0.48	0.44	0.44	0.46	0.46	0.28	0.18	0.24	0.38	0.43	0.46	0.51	0.42	0.47	0.46	0.48	0.38	0.09	0.36	0.41	0.43	0.47	0.82	1	0.96	0.74	0.49	0.44	0.39	0.44	0.41	0.47	0.48	0.47	0.46	0.45	0.45	0.47	0.48	0.41	0.15	0.08	0.43	0.47
3	0.42	0.53	0.55	0.54	0.53	0.55	0.51	0.5	0.53	0.53	0.33	0.21	0.26	0.42	0.48	0.52	0.54	0.47	0.54	0.52	0.54	0.44	0.1	0.4	0.47	0.5	0.54	0.86	0.96	1	0.79	0.56	0.51	0.45	0.49	0.47	0.53	0.55	0.54	0.53	0.52	0.51	0.54	0.55	0.47	0.18	0.09	0.49	0.54
3	0.54	0.74	0.78	0.77	0.76	0.78	0.76	0.75	0.75	0.78	0.53	0.31	0.31	0.57	0.66	0.73	0.62	0.7	0.77	0.75	0.77	0.65	0.17	0.56	0.68	0.73	0.76	0.84	0.74	0.79	1	0.77	0.76	0.66	0.65	0.69	0.72	0.78	0.77	0.76	0.75	0.75	0.78	0.79	0.68	0.26	0.14	0.68	0.76
3	0.59	0.8	0.86	0.85	0.85	0.86	0.83	0.84	0.84	0.86	0.58	0.34	0.35	0.66	0.74	0.81	0.58	0.77	0.84	0.83	0.85	0.71	0.17	0.65	0.77	0.82	0.85	0.74	0.49	0.56	0.77	1	0.87	0.74	0.67	0.77	0.79	0.87	0.85	0.84	0.85	0.85	0.87	0.87	0.76	0.29	0.14	0.77	0.83
3	0.59	0.81	0.87	0.86	0.85	0.88	0.88	0.88	0.86	0.9	0.67	0.35	0.31	0.64	0.73	0.82	0.65	0.81	0.87	0.85	0.86	0.73	0.17	0.65	0.8	0.83	0.86	0.72	0.44	0.51	0.76	0.87	1	0.76	0.7	0.8	0.8	0.88	0.87	0.85	0.85	0.86	0.88	0.88	0.77	0.28	0.14	0.76	0.84
3	0.53	0.73	0.77	0.77	0.75	0.77	0.74	0.74	0.75	0.77	0.53	0.32	0.27	0.56	0.65	0.71	0.49	0.68	0.75	0.75	0.77	0.64	0.16	0.55	0.69	0.72	0.76	0.63	0.39	0.45	0.66	0.74	0.76	1	0.61	0.69	0.72	0.77	0.76	0.76	0.75	0.76	0.78	0.78	0.67	0.27	0.13	0.68	0.74
4	0.57	0.7	0.71	0.7	0.7	0.72	0.74	0.73	0.71	0.72	0.55	0.28	0.27	0.59	0.66	0.73	0.58	0.73	0.75	0.73	0.7	0.62	0.15	0.6	0.68	0.7	0.69	0.63	0.44	0.49	0.65	0.67	0.7	0.61	1	0.73	0.7	0.71	0.71	0.71	0.7	0.7	0.7	0.7	0.6	0.22	0.11	0.66	0.72
4	0.7	0.82	0.81	0.79	0.81	0.82	0.83	0.82	0.82	0.83	0.6	0.31	0.27	0.69	0.78	0.84	0.61	0.81	0.84	0.82	0.8	0.71	0.16	0.69	0.77	0.79	0.78	0.66	0.41	0.47	0.69	0.77	0.8	0.69	0.73	1	0.81	0.81	0.81	0.81	0.81	0.81	0.81	0.8	0.69	0.23	0.11	0.78	0.82
4	0.83	0.92	0.89	0.88	0.89	0.89	0.83	0.82	0.9	0.87	0.52	0.31	0.28	0.75	0.87	0.89	0.54	0.79	0.86	0.89	0.87	0.74	0.16	0.72	0.79	0.82	0.86	0.74	0.47	0.53	0.72	0.79	0.8	0.72	0.7	0.81	1	0.88	0.89	0.89	0.87	0.86	0.89	0.89	0.76	0.24	0.12	0.88	0.93
4	0.67	0.89	0.93	0.93	0.92	0.93	0.88	0.87	0.91	0.92	0.56	0.35	0.32	0.67	0.8	0.86	0.55	0.8	0.9	0.91	0.93	0.77	0.17	0.65	0.8	0.86	0.91	0.77	0.48	0.55	0.78	0.87	0.88	0.77	0.71	0.81	0.88	1	0.93	0.92	0.91	0.9	0.94	0.95	0.81	0.29	0.13	0.84	0.92
4	0.7	0.91	0.93	0.92	0.92	0.93	0.88	0.87	0.92	0.92	0.56	0.34	0.3	0.67	0.8	0.87	0.54	0.81	0.9	0.91	0.93	0.78	0.18	0.65	0.79	0.85	0.89	0.75	0.47	0.54	0.77	0.85	0.87	0.76	0.71	0.81	0.89	0.93	1	0.92	0.91	0.91	0.93	0.93	0.81	0.28	0.14	0.83	0.92
4	0.71	0.91	0.93	0.92	0.93	0.93	0.87	0.87	0.92	0.91	0.53	0.35	0.29	0.67	0.8	0.87	0.51	0.81	0.9	0.91	0.92	0.78	0.18	0.65	0.78	0.85	0.88	0.75	0.46	0.53	0.76	0.84	0.85	0.76	0.71	0.81	0.89	0.92	0.92	1	0.92	0.91	0.93	0.93	0.8	0.29	0.14	0.83	0.92
4	0.71	0.91	0.92	0.91	0.93	0.92	0.87	0.87	0.91	0.91	0.53	0.35	0.29	0.68	0.8	0.87	0.52	0.8	0.89	0.9	0.91	0.77	0.18	0.65	0.78	0.84	0.87	0.74	0.45	0.52	0.75	0.85	0.85	0.75	0.7	0.81	0.87	0.91	0.91	0.92	1	0.92	0.93	0.92	0.79	0.29	0.15	0.83	0.91
4	0.7	0.9	0.91	0.9	0.93	0.92	0.89	0.88	0.91	0.91	0.56	0.36	0.29	0.66	0.78	0.87	0.54	0.82	0.89	0.9	0.91	0.78	0.19	0.65	0.78	0.84	0.86	0.72	0.45	0.51	0.75	0.85	0.86	0.76	0.7	0.81	0.86	0.9	0.91	0.91	0.92	1	0.93	0.91	0.79	0.29	0.14	0.81	0.89
4	0.71	0.92	0.94	0.93	0.94	0.94	0.89	0.88	0.93	0.93	0.56	0.35	0.31	0.69	0.82	0.88	0.55	0.81	0.91	0.91	0.93	0.78	0.18	0.66	0.8	0.86	0.9	0.76	0.47	0.54	0.78	0.87	0.88	0.78	0.7	0.81	0.89	0.94	0.93	0.93	0.93	0.93	1	0.95	0.81	0.3	0.14	0.86	0.93
4	0.67	0.9	0.95	0.94	0.93	0.94	0.88	0.87	0.93	0.93	0.56	0.34	0.32	0.67	0.8	0.86	0.54	0.79	0.9	0.91	0.93	0.77	0.17	0.64	0.79	0.86	0.91	0.77	0.48	0.55	0.79	0.87	0.88	0.78	0.7	0.8	0.89	0.95	0.93	0.93	0.92	0.91	0.95	1	0.82	0.29	0.13	0.85	0.93
4	0.57	0.77	0.81	0.81	0.8	0.8	0.77	0.76	0.8	0.8	0.5	0.34	0.29	0.58	0.68	0.74	0.47	0.69	0.78	0.79	0.81	0.68	0.2	0.56	0.69	0.74	0.78	0.66	0.41	0.47	0.68	0.76	0.77	0.67	0.6	0.69	0.76	0.81	0.81	0.8	0.79	0.79	0.81	0.82	1	0.33	0.2	0.71	0.79
4	0.16	0.26	0.29	0.29	0.28	0.28	0.26	0.26	0.28	0.28	0.25	0.37	0.24	0.19	0.22	0.25	0.18	0.23	0.26	0.26	0.29	0.28	0.37	0.18	0.26	0.25	0.27	0.24	0.15	0.18	0.26	0.29	0.28	0.27	0.22	0.23	0.24	0.29	0.28	0.29	0.29	0.29	0.3	0.29	0.33	1	0.46	0.23	0.26
4	0.08	0.13	0.14	0.14	0.14	0.15	0.14	0.14	0.14	0.14	0.15	0.28	0.14	0.11	0.11	0.13	0.12	0.13	0.13	0.13	0.14	0.17	0.3	0.1	0.14	0.13	0.13	0.12	0.08	0.09	0.14	0.14	0.14	0.13	0.11	0.11	0.12	0.13	0.14	0.14	0.15	0.14	0.14	0.13	0.2	0.46	1	0.1	0.12
5	0.81	0.86	0.83	0.82	0.84	0.83	0.76	0.75	0.85	0.81	0.46	0.28	0.28	0.78	0.87	0.86	0.52	0.74	0.8	0.82	0.8	0.66	0.14	0.71	0.76	0.78	0.82	0.71	0.43	0.49	0.68	0.77	0.76	0.68	0.66	0.78	0.88	0.84	0.83	0.83	0.83	0.81	0.86	0.85	0.71	0.23	0.1	1	0.89
5	0.79	0.93	0.92	0.91	0.93	0.92	0.85	0.85	0.92	0.9	0.52	0.32	0.29	0.75	0.87	0.9	0.53	0.81	0.89	0.9	0.9	0.76	0.17	0.7	0.8	0.84	0.88	0.76	0.47	0.54	0.76	0.83	0.84	0.74	0.72	0.82	0.93	0.92	0.92	0.92	0.91	0.89	0.93	0.93	0.79	0.26	0.12	0.89	1
5	0.69	0.88	0.91	0.91	0.9	0.91	0.85	0.85	0.9	0.89	0.53	0.34	0.33	0.7	0.81	0.86	0.53	0.79	0.88	0.88	0.9	0.75	0.17	0.66	0.78	0.84	0.88	0.76	0.49	0.56	0.77	0.87	0.85	0.75	0.7	0.8	0.87	0.91	0.9	0.9	0.9	0.89	0.92	0.92	0.79	0.29	0.15	0.85	0.91
5	0.71	0.89	0.9	0.9	0.91	0.91	0.86	0.86	0.9	0.89	0.53	0.35	0.31	0.71	0.82	0.87	0.53	0.8	0.88	0.89	0.9	0.76	0.18	0.66	0.79	0.85	0.88	0.74	0.46	0.53	0.76	0.85	0.85	0.76	0.7	0.82	0.88	0.91	0.9	0.91	0.9	0.9	0.92	0.91	0.79	0.27	0.13	0.84	0.91
5	0.74	0.9	0.89	0.88	0.91	0.91	0.91	0.9	0.91	0.9	0.59	0.35	0.28	0.69	0.81	0.89	0.57	0.86	0.92	0.91	0.89	0.79	0.18	0.7	0.8	0.84	0.84	0.71	0.44	0.5	0.74	0.82	0.84	0.73	0.74	0.84	0.88	0.88	0.89	0.89	0.89	0.89	0.9	0.88	0.76	0.25	0.13	0.81	0.89
5	0.68	0.9	0.94	0.93	0.93	0.94	0.9	0.89	0.93	0.94	0.6	0.36	0.32	0.67	0.8	0.87	0.58	0.82	0.91	0.91	0.93	0.78	0.18	0.66	0.81	0.86	0.91	0.76	0.47	0.55	0.79	0.88	0.9	0.79	0.72	0.81	0.88	0.94	0.93	0.93	0.92	0.92	0.95	0.95	0.82	0.29	0.13	0.84	0.92
5	0.66	0.89	0.94	0.93	0.93	0.93	0.89	0.88	0.92	0.93	0.57	0.35	0.31	0.66	0.78	0.86	0.54	0.81	0.9	0.9	0.93	0.78	0.17	0.64	0.8	0.86	0.91	0.76	0.47	0.54	0.79	0.88	0.89	0.78	0.7	0.8	0.87	0.94	0.93	0.92	0.92	0.93	0.95	0.95	0.82	0.29	0.13	0.82	0.91
5	0.66	0.9	0.94	0.93	0.93	0.94	0.89	0.88	0.92	0.93	0.56	0.35	0.3	0.65	0.77	0.85	0.53	0.8	0.9	0.91	0.93	0.78	0.18	0.63	0.78	0.85	0.89	0.75	0.46	0.54	0.77	0.87	0.88	0.77	0.7	0.8	0.87	0.93	0.93	0.93	0.92	0.92	0.94	0.94	0.81	0.29	0.14	0.81	0.91
5	0.66	0.9	0.93	0.92	0.93	0.93	0.9	0.9	0.91	0.93	0.57	0.36	0.3	0.65	0.78	0.86	0.55	0.83	0.91	0.92	0.93	0.79	0.19	0.64	0.79	0.86	0.89	0.74	0.46	0.53	0.78	0.86	0.88	0.77	0.71	0.82	0.87	0.93	0.92	0.93	0.92	0.93	0.93	0.93	0.81	0.29	0.14	0.81	0.91
5	0.65	0.89	0.93	0.93	0.92	0.93	0.89	0.88	0.91	0.92	0.57	0.35	0.33	0.67	0.78	0.86	0.55	0.81	0.9	0.9	0.93	0.77	0.18	0.64	0.79	0.86	0.9	0.76	0.47	0.54	0.79	0.89	0.89	0.78	0.7	0.81	0.86	0.94	0.93	0.92	0.92	0.92	0.94	0.94	0.82	0.3	0.14	0.83	0.91
5	0.65	0.88	0.92	0.9	0.92	0.93	0.91	0.91	0.91	0.93	0.63	0.37	0.31	0.66	0.77	0.86	0.6	0.83	0.9	0.89	0.91	0.77	0.18	0.66	0.8	0.85	0.88	0.74	0.45	0.52	0.78	0.89	0.91	0.78	0.71	0.82	0.84	0.92	0.91	0.9	0.91	0.92	0.93	0.92	0.8	0.29	0.15	0.81	0.89
5	0.31	0.49	0.54	0.54	0.53	0.53	0.51	0.5	0.53	0.53	0.37	0.38	0.27	0.35	0.4	0.47	0.3	0.45	0.5	0.52	0.54	0.49	0.32	0.33	0.47	0.49	0.51	0.43	0.26	0.3	0.45	0.5	0.52	0.49	0.4	0.45	0.47	0.53	0.54	0.53	0.54	0.54	0.54	0.54	0.54	0.5	0.41	0.43	0.49
5	0.12	0.19	0.21	0.2	0.2	0.21	0.21	0.21	0.2	0.21	0.22	0.32	0.18	0.16	0.16	0.19	0.15	0.19	0.2	0.2	0.2	0.23	0.35	0.16	0.19	0.19	0.18	0.16	0.1	0.11	0.17	0.21	0.21	0.19	0.18	0.18	0.17	0.2	0.2	0.21	0.21	0.22	0.21	0.19	0.25	0.49	0.41	0.16	0.19
[truncated: 11 more columns]

## Sheet: Fibrosarcoma
Supplementary Data 3: Correlation matrix with Pearson and cosine coefficients for the canine sarcoma dataset – Fibrosarcoma class
Pearson
# acquisitions	1	1	1	1	1	1	1	1	1	1	1	1	2	2	2	2	2	2	2	2	2	2	2	2	2	3	3	3	3	3	3	3	3	3	3	3	3	3	4	4	4	4	4	4	4	4	4	4	4
1	1	0.81	0.79	0.77	0.78	0.77	0.73	0.66	0.66	0.54	0.72	0.2	0.67	0.8	0.78	0.75	0.7	0.69	0.75	0.74	0.73	0.66	0.67	0.29	0.18	0.7	0.58	0.62	0.6	0.72	0.75	0.76	0.77	0.75	0.67	0.68	0.27	0.23	0.64	0.78	0.77	0.77	0.78	0.75	0.75	0.76	0.74	0.74	0.73
1	0.81	1	0.9	0.91	0.91	0.9	0.83	0.74	0.73	0.52	0.83	0.26	0.67	0.89	0.91	0.9	0.83	0.82	0.88	0.87	0.86	0.79	0.79	0.33	0.2	0.74	0.69	0.74	0.72	0.86	0.89	0.89	0.9	0.89	0.8	0.77	0.31	0.26	0.68	0.9	0.91	0.9	0.9	0.86	0.89	0.89	0.88	0.88	0.86
1	0.79	0.9	1	0.9	0.9	0.9	0.85	0.77	0.76	0.51	0.83	0.27	0.69	0.89	0.89	0.87	0.83	0.83	0.88	0.85	0.86	0.77	0.79	0.35	0.22	0.73	0.63	0.69	0.67	0.82	0.88	0.9	0.9	0.88	0.82	0.78	0.31	0.28	0.68	0.9	0.91	0.9	0.9	0.85	0.89	0.9	0.9	0.9	0.86
1	0.77	0.91	0.9	1	0.92	0.9	0.82	0.72	0.7	0.49	0.84	0.23	0.64	0.88	0.92	0.92	0.85	0.85	0.89	0.89	0.89	0.82	0.82	0.33	0.21	0.71	0.71	0.78	0.76	0.88	0.91	0.9	0.91	0.91	0.83	0.79	0.32	0.26	0.66	0.9	0.91	0.91	0.91	0.87	0.91	0.9	0.89	0.89	0.87
1	0.78	0.91	0.9	0.92	1	0.9	0.83	0.74	0.73	0.5	0.84	0.25	0.65	0.88	0.91	0.91	0.84	0.84	0.89	0.88	0.87	0.8	0.8	0.33	0.21	0.72	0.68	0.75	0.73	0.86	0.9	0.9	0.91	0.91	0.82	0.78	0.32	0.27	0.66	0.9	0.92	0.91	0.91	0.87	0.91	0.9	0.89	0.9	0.87
1	0.77	0.9	0.9	0.9	0.9	1	0.88	0.8	0.79	0.51	0.84	0.29	0.67	0.9	0.9	0.88	0.8	0.81	0.9	0.86	0.86	0.76	0.77	0.35	0.22	0.75	0.63	0.7	0.67	0.82	0.88	0.9	0.91	0.88	0.8	0.77	0.32	0.28	0.68	0.91	0.92	0.92	0.91	0.84	0.89	0.92	0.9	0.91	0.87
1	0.73	0.83	0.85	0.82	0.83	0.88	1	0.89	0.88	0.57	0.78	0.37	0.7	0.87	0.83	0.79	0.7	0.72	0.85	0.82	0.82	0.75	0.73	0.4	0.25	0.81	0.66	0.7	0.67	0.79	0.84	0.86	0.84	0.78	0.73	0.71	0.33	0.33	0.68	0.88	0.86	0.86	0.85	0.73	0.79	0.87	0.88	0.87	0.86
1	0.66	0.74	0.77	0.72	0.74	0.8	0.89	1	0.91	0.58	0.7	0.41	0.7	0.8	0.73	0.67	0.59	0.62	0.78	0.74	0.74	0.68	0.66	0.41	0.25	0.82	0.62	0.64	0.61	0.7	0.76	0.79	0.74	0.67	0.65	0.64	0.32	0.35	0.66	0.81	0.77	0.77	0.76	0.63	0.68	0.8	0.81	0.81	0.81
1	0.66	0.73	0.76	0.7	0.73	0.79	0.88	0.91	1	0.57	0.68	0.41	0.69	0.78	0.71	0.66	0.57	0.6	0.77	0.72	0.72	0.65	0.64	0.42	0.24	0.8	0.59	0.6	0.57	0.68	0.74	0.78	0.73	0.65	0.63	0.62	0.32	0.34	0.65	0.8	0.76	0.77	0.75	0.61	0.67	0.79	0.8	0.79	0.78
1	0.54	0.52	0.51	0.49	0.5	0.51	0.57	0.58	0.57	1	0.48	0.23	0.47	0.54	0.51	0.45	0.39	0.41	0.49	0.5	0.48	0.46	0.44	0.25	0.15	0.54	0.43	0.45	0.43	0.5	0.5	0.52	0.48	0.44	0.42	0.41	0.24	0.21	0.41	0.51	0.5	0.49	0.48	0.42	0.44	0.5	0.51	0.51	0.51
1	0.72	0.83	0.83	0.84	0.84	0.84	0.78	0.7	0.68	0.48	1	0.26	0.62	0.82	0.84	0.83	0.78	0.78	0.82	0.81	0.82	0.75	0.75	0.33	0.22	0.68	0.64	0.7	0.68	0.8	0.84	0.84	0.84	0.83	0.77	0.75	0.31	0.26	0.62	0.83	0.84	0.84	0.84	0.8	0.83	0.83	0.82	0.83	0.81
1	0.2	0.26	0.27	0.23	0.25	0.29	0.37	0.41	0.41	0.23	0.26	1	0.29	0.3	0.23	0.19	0.15	0.19	0.26	0.24	0.25	0.23	0.22	0.29	0.17	0.35	0.21	0.2	0.19	0.21	0.26	0.28	0.24	0.2	0.22	0.2	0.2	0.26	0.27	0.3	0.27	0.27	0.26	0.17	0.19	0.29	0.31	0.3	0.29
2	0.67	0.67	0.69	0.64	0.65	0.67	0.7	0.7	0.69	0.47	0.62	0.29	1	0.72	0.63	0.59	0.58	0.6	0.67	0.64	0.65	0.58	0.59	0.34	0.2	0.68	0.48	0.51	0.49	0.6	0.65	0.68	0.65	0.61	0.6	0.63	0.28	0.26	0.62	0.7	0.67	0.67	0.68	0.63	0.63	0.68	0.67	0.68	0.67
2	0.8	0.89	0.89	0.88	0.88	0.9	0.87	0.8	0.78	0.54	0.82	0.3	0.72	1	0.88	0.85	0.79	0.8	0.87	0.85	0.85	0.77	0.77	0.36	0.22	0.79	0.67	0.72	0.69	0.83	0.87	0.89	0.89	0.86	0.79	0.77	0.32	0.28	0.71	0.9	0.89	0.9	0.89	0.83	0.86	0.9	0.88	0.89	0.87
2	0.78	0.91	0.89	0.92	0.91	0.9	0.83	0.73	0.71	0.51	0.84	0.23	0.63	0.88	1	0.93	0.82	0.81	0.89	0.89	0.88	0.82	0.8	0.3	0.2	0.72	0.75	0.81	0.79	0.9	0.91	0.9	0.92	0.91	0.8	0.77	0.32	0.26	0.66	0.89	0.91	0.91	0.91	0.86	0.9	0.89	0.87	0.88	0.87
2	0.75	0.9	0.87	0.92	0.91	0.88	0.79	0.67	0.66	0.45	0.83	0.19	0.59	0.85	0.93	1	0.84	0.83	0.89	0.9	0.89	0.83	0.82	0.3	0.2	0.67	0.73	0.8	0.78	0.9	0.9	0.89	0.92	0.92	0.81	0.77	0.31	0.25	0.62	0.87	0.9	0.9	0.9	0.87	0.92	0.88	0.86	0.87	0.86
2	0.7	0.83	0.83	0.85	0.84	0.8	0.7	0.59	0.57	0.39	0.78	0.15	0.58	0.79	0.82	0.84	1	0.92	0.83	0.83	0.85	0.79	0.83	0.33	0.19	0.58	0.57	0.64	0.63	0.78	0.83	0.82	0.83	0.9	0.89	0.82	0.32	0.25	0.58	0.81	0.84	0.81	0.83	0.9	0.89	0.81	0.81	0.82	0.79
2	0.69	0.82	0.83	0.85	0.84	0.81	0.72	0.62	0.6	0.41	0.78	0.19	0.6	0.8	0.81	0.83	0.92	1	0.85	0.84	0.86	0.8	0.84	0.35	0.21	0.61	0.57	0.65	0.64	0.78	0.84	0.83	0.83	0.89	0.9	0.84	0.34	0.25	0.6	0.82	0.84	0.82	0.84	0.9	0.88	0.82	0.82	0.83	0.81
2	0.75	0.88	0.88	0.89	0.89	0.9	0.85	0.78	0.77	0.49	0.82	0.26	0.67	0.87	0.89	0.89	0.83	0.85	1	0.91	0.9	0.82	0.83	0.36	0.24	0.73	0.66	0.72	0.7	0.85	0.89	0.9	0.91	0.89	0.82	0.81	0.35	0.29	0.68	0.89	0.91	0.91	0.91	0.87	0.9	0.9	0.89	0.9	0.88
2	0.74	0.87	0.85	0.89	0.88	0.86	0.82	0.74	0.72	0.5	0.81	0.24	0.64	0.85	0.89	0.9	0.83	0.84	0.91	1	0.9	0.85	0.84	0.36	0.23	0.72	0.74	0.8	0.78	0.88	0.9	0.89	0.88	0.89	0.82	0.81	0.35	0.3	0.66	0.87	0.88	0.88	0.89	0.87	0.89	0.87	0.86	0.87	0.87
2	0.73	0.86	0.86	0.89	0.87	0.86	0.82	0.74	0.72	0.48	0.82	0.25	0.65	0.85	0.88	0.89	0.85	0.86	0.9	0.9	1	0.87	0.86	0.37	0.23	0.72	0.73	0.78	0.77	0.87	0.89	0.88	0.88	0.88	0.84	0.81	0.35	0.3	0.65	0.87	0.88	0.87	0.88	0.87	0.88	0.87	0.87	0.87	0.87
2	0.66	0.79	0.77	0.82	0.8	0.76	0.75	0.68	0.65	0.46	0.75	0.23	0.58	0.77	0.82	0.83	0.79	0.8	0.82	0.85	0.87	1	0.86	0.36	0.21	0.66	0.8	0.84	0.83	0.86	0.85	0.81	0.78	0.81	0.78	0.74	0.32	0.27	0.59	0.79	0.8	0.78	0.8	0.8	0.79	0.78	0.78	0.8	0.82
2	0.67	0.79	0.79	0.82	0.8	0.77	0.73	0.66	0.64	0.44	0.75	0.22	0.59	0.77	0.8	0.82	0.83	0.84	0.83	0.84	0.86	0.86	1	0.37	0.22	0.64	0.7	0.75	0.74	0.81	0.83	0.81	0.79	0.82	0.81	0.76	0.34	0.29	0.58	0.79	0.8	0.78	0.8	0.82	0.81	0.79	0.79	0.8	0.8
2	0.29	0.33	0.35	0.33	0.33	0.35	0.4	0.41	0.42	0.25	0.33	0.29	0.34	0.36	0.3	0.3	0.33	0.35	0.36	0.36	0.37	0.36	0.37	1	0.21	0.37	0.29	0.29	0.28	0.32	0.36	0.36	0.33	0.32	0.35	0.34	0.28	0.26	0.32	0.37	0.34	0.33	0.34	0.32	0.32	0.36	0.37	0.37	0.37
2	0.18	0.2	0.22	0.21	0.21	0.22	0.25	0.25	0.24	0.15	0.22	0.17	0.2	0.22	0.2	0.2	0.19	0.21	0.24	0.23	0.23	0.21	0.22	0.21	1	0.23	0.16	0.18	0.17	0.2	0.24	0.23	0.22	0.2	0.21	0.23	0.19	0.29	0.21	0.23	0.23	0.22	0.24	0.2	0.21	0.24	0.24	0.23	0.24
3	0.7	0.74	0.73	0.71	0.72	0.75	0.81	0.82	0.8	0.54	0.68	0.35	0.68	0.79	0.72	0.67	0.58	0.61	0.73	0.72	0.72	0.66	0.64	0.37	0.23	1	0.66	0.67	0.64	0.72	0.74	0.76	0.72	0.66	0.63	0.65	0.32	0.3	0.68	0.78	0.73	0.74	0.74	0.64	0.66	0.76	0.74	0.75	0.76
3	0.58	0.69	0.63	0.71	0.68	0.63	0.66	0.62	0.59	0.43	0.64	0.21	0.48	0.67	0.75	0.73	0.57	0.57	0.66	0.74	0.73	0.8	0.7	0.29	0.16	0.66	1	0.94	0.94	0.85	0.76	0.7	0.67	0.66	0.6	0.58	0.27	0.25	0.54	0.67	0.66	0.66	0.67	0.62	0.62	0.64	0.63	0.64	0.73
3	0.62	0.74	0.69	0.78	0.75	0.7	0.7	0.64	0.6	0.45	0.7	0.2	0.51	0.72	0.81	0.8	0.64	0.65	0.72	0.8	0.78	0.84	0.75	0.29	0.18	0.67	0.94	1	0.95	0.89	0.82	0.76	0.73	0.73	0.66	0.63	0.29	0.25	0.56	0.72	0.72	0.72	0.74	0.69	0.7	0.7	0.69	0.7	0.78
3	0.6	0.72	0.67	0.76	0.73	0.67	0.67	0.61	0.57	0.43	0.68	0.19	0.49	0.69	0.79	0.78	0.63	0.64	0.7	0.78	0.77	0.83	0.74	0.28	0.17	0.64	0.94	0.95	1	0.88	0.8	0.74	0.71	0.72	0.66	0.62	0.28	0.24	0.54	0.7	0.7	0.7	0.71	0.68	0.68	0.68	0.66	0.68	0.76
3	0.72	0.86	0.82	0.88	0.86	0.82	0.79	0.7	0.68	0.5	0.8	0.21	0.6	0.83	0.9	0.9	0.78	0.78	0.85	0.88	0.87	0.86	0.81	0.32	0.2	0.72	0.85	0.89	0.88	1	0.9	0.86	0.86	0.85	0.78	0.75	0.33	0.27	0.64	0.84	0.84	0.85	0.86	0.82	0.84	0.83	0.81	0.82	0.86
3	0.75	0.89	0.88	0.91	0.9	0.88	0.84	0.76	0.74	0.5	0.84	0.26	0.65	0.87	0.91	0.9	0.83	0.84	0.89	0.9	0.89	0.85	0.83	0.36	0.24	0.74	0.76	0.82	0.8	0.9	1	0.9	0.89	0.89	0.83	0.79	0.34	0.29	0.67	0.89	0.9	0.89	0.9	0.86	0.89	0.89	0.88	0.89	0.89
3	0.76	0.89	0.9	0.9	0.9	0.9	0.86	0.79	0.78	0.52	0.84	0.28	0.68	0.89	0.9	0.89	0.82	0.83	0.9	0.89	0.88	0.81	0.81	0.36	0.23	0.76	0.7	0.76	0.74	0.86	0.9	1	0.91	0.89	0.82	0.79	0.34	0.3	0.68	0.91	0.91	0.91	0.91	0.85	0.89	0.91	0.9	0.91	0.89
3	0.77	0.9	0.9	0.91	0.91	0.91	0.84	0.74	0.73	0.48	0.84	0.24	0.65	0.89	0.92	0.92	0.83	0.83	0.91	0.88	0.88	0.78	0.79	0.33	0.22	0.72	0.67	0.73	0.71	0.86	0.89	0.91	1	0.91	0.81	0.79	0.33	0.27	0.67	0.9	0.92	0.93	0.92	0.87	0.92	0.92	0.9	0.9	0.88
3	0.75	0.89	0.88	0.91	0.91	0.88	0.78	0.67	0.65	0.44	0.83	0.2	0.61	0.86	0.91	0.92	0.9	0.89	0.89	0.89	0.88	0.81	0.82	0.32	0.2	0.66	0.66	0.73	0.72	0.85	0.89	0.89	0.91	1	0.87	0.82	0.32	0.25	0.63	0.88	0.91	0.9	0.9	0.91	0.93	0.89	0.87	0.88	0.86
3	0.67	0.8	0.82	0.83	0.82	0.8	0.73	0.65	0.63	0.42	0.77	0.22	0.6	0.79	0.8	0.81	0.89	0.9	0.82	0.82	0.84	0.78	0.81	0.35	0.21	0.63	0.6	0.66	0.66	0.78	0.83	0.82	0.81	0.87	1	0.81	0.33	0.27	0.6	0.81	0.83	0.81	0.82	0.87	0.85	0.81	0.82	0.83	0.81
3	0.68	0.77	0.78	0.79	0.78	0.77	0.71	0.64	0.62	0.41	0.75	0.2	0.63	0.77	0.77	0.77	0.82	0.84	0.81	0.81	0.81	0.74	0.76	0.34	0.23	0.65	0.58	0.63	0.62	0.75	0.79	0.79	0.79	0.82	0.81	1	0.34	0.27	0.63	0.79	0.79	0.78	0.81	0.84	0.82	0.78	0.76	0.78	0.78
3	0.27	0.31	0.31	0.32	0.32	0.32	0.33	0.32	0.32	0.24	0.31	0.2	0.28	0.32	0.32	0.31	0.32	0.34	0.35	0.35	0.35	0.32	0.34	0.28	0.19	0.32	0.27	0.29	0.28	0.33	0.34	0.34	0.33	0.32	0.33	0.34	1	0.24	0.3	0.34	0.31	0.31	0.34	0.33	0.33	0.33	0.33	0.33	0.35
3	0.23	0.26	0.28	0.26	0.27	0.28	0.33	0.35	0.34	0.21	0.26	0.26	0.26	0.28	0.26	0.25	0.25	0.25	0.29	0.3	0.3	0.27	0.29	0.26	0.29	0.3	0.25	0.25	0.24	0.27	0.29	0.3	0.27	0.25	0.27	0.27	0.24	1	0.26	0.29	0.28	0.27	0.29	0.25	0.25	0.3	0.29	0.3	0.31
4	0.64	0.68	0.68	0.66	0.66	0.68	0.68	0.66	0.65	0.41	0.62	0.27	0.62	0.71	0.66	0.62	0.58	0.6	0.68	0.66	0.65	0.59	0.58	0.32	0.21	0.68	0.54	0.56	0.54	0.64	0.67	0.68	0.67	0.63	0.6	0.63	0.3	0.26	1	0.71	0.67	0.68	0.69	0.63	0.64	0.69	0.67	0.67	0.68
4	0.78	0.9	0.9	0.9	0.9	0.91	0.88	0.81	0.8	0.51	0.83	0.3	0.7	0.9	0.89	0.87	0.81	0.82	0.89	0.87	0.87	0.79	0.79	0.37	0.23	0.78	0.67	0.72	0.7	0.84	0.89	0.91	0.9	0.88	0.81	0.79	0.34	0.29	0.71	1	0.92	0.91	0.9	0.84	0.89	0.91	0.91	0.91	0.88
4	0.77	0.91	0.91	0.91	0.92	0.92	0.86	0.77	0.76	0.5	0.84	0.27	0.67	0.89	0.91	0.9	0.84	0.84	0.91	0.88	0.88	0.8	0.8	0.34	0.23	0.73	0.66	0.72	0.7	0.84	0.9	0.91	0.92	0.91	0.83	0.79	0.31	0.28	0.67	0.92	1	0.93	0.92	0.86	0.91	0.92	0.92	0.92	0.88
4	0.77	0.9	0.9	0.91	0.91	0.92	0.86	0.77	0.77	0.49	0.84	0.27	0.67	0.9	0.91	0.9	0.81	0.82	0.91	0.88	0.87	0.78	0.78	0.33	0.22	0.74	0.66	0.72	0.7	0.85	0.89	0.91	0.93	0.9	0.81	0.78	0.31	0.27	0.68	0.91	0.93	1	0.92	0.85	0.91	0.92	0.91	0.91	0.88
4	0.78	0.9	0.9	0.91	0.91	0.91	0.85	0.76	0.75	0.48	0.84	0.26	0.68	0.89	0.91	0.9	0.83	0.84	0.91	0.89	0.88	0.8	0.8	0.34	0.24	0.74	0.67	0.74	0.71	0.86	0.9	0.91	0.92	0.9	0.82	0.81	0.34	0.29	0.69	0.9	0.92	0.92	1	0.87	0.91	0.91	0.89	0.9	0.88
4	0.75	0.86	0.85	0.87	0.87	0.84	0.73	0.63	0.61	0.42	0.8	0.17	0.63	0.83	0.86	0.87	0.9	0.9	0.87	0.87	0.87	0.8	0.82	0.32	0.2	0.64	0.62	0.69	0.68	0.82	0.86	0.85	0.87	0.91	0.87	0.84	0.33	0.25	0.63	0.84	0.86	0.85	0.87	1	0.91	0.84	0.82	0.83	0.82
4	0.75	0.89	0.89	0.91	0.91	0.89	0.79	0.68	0.67	0.44	0.83	0.19	0.63	0.86	0.9	0.92	0.89	0.88	0.9	0.89	0.88	0.79	0.81	0.32	0.21	0.66	0.62	0.7	0.68	0.84	0.89	0.89	0.92	0.93	0.85	0.82	0.33	0.25	0.64	0.89	0.91	0.91	0.91	0.91	1	0.9	0.88	0.89	0.85
4	0.76	0.89	0.9	0.9	0.9	0.92	0.87	0.8	0.79	0.5	0.83	0.29	0.68	0.9	0.89	0.88	0.81	0.82	0.9	0.87	0.87	0.78	0.79	0.36	0.24	0.76	0.64	0.7	0.68	0.83	0.89	0.91	0.92	0.89	0.81	0.78	0.33	0.3	0.69	0.91	0.92	0.92	0.91	0.84	0.9	1	0.91	0.92	0.89
4	0.74	0.88	0.9	0.89	0.89	0.9	0.88	0.81	0.8	0.51	0.82	0.31	0.67	0.88	0.87	0.86	0.81	0.82	0.89	0.86	0.87	0.78	0.79	0.37	0.24	0.74	0.63	0.69	0.66	0.81	0.88	0.9	0.9	0.87	0.82	0.76	0.33	0.29	0.67	0.91	0.92	0.91	0.89	0.82	0.88	0.91	1	0.92	0.88
4	0.74	0.88	0.9	0.89	0.9	0.91	0.87	0.81	0.79	0.51	0.83	0.3	0.68	0.89	0.88	0.87	0.82	0.83	0.9	0.87	0.87	0.8	0.8	0.37	0.23	0.75	0.64	0.7	0.68	0.82	0.89	0.91	0.9	0.88	0.83	0.78	0.33	0.3	0.67	0.91	0.92	0.91	0.9	0.83	0.89	0.92	0.92	1	0.89
4	0.73	0.86	0.86	0.87	0.87	0.87	0.86	0.81	0.78	0.51	0.81	0.29	0.67	0.87	0.87	0.86	0.79	0.81	0.88	0.87	0.87	0.82	0.8	0.37	0.24	0.76	0.73	0.78	0.76	0.86	0.89	0.89	0.88	0.86	0.81	0.78	0.35	0.31	0.68	0.88	0.88	0.88	0.88	0.82	0.85	0.89	0.88	0.89	1
4	0.34	0.4	0.42	0.39	0.41	0.44	0.49	0.49	0.49	0.29	0.39	0.29	0.38	0.43	0.39	0.37	0.34	0.36	0.43	0.41	0.42	0.39	0.39	0.29	0.19	0.43	0.32	0.34	0.32	0.38	0.42	0.43	0.4	0.38	0.38	0.37	0.23	0.26	0.38	0.44	0.44	0.42	0.42	0.35	0.38	0.45	0.45	0.45	0.44
4	0.28	0.29	0.33	0.28	0.3	0.35	0.46	0.51	0.52	0.3	0.3	0.34	0.36	0.36	0.28	0.25	0.21	0.26	0.35	0.33	0.33	0.3	0.3	0.36	0.26	0.43	0.25	0.25	0.23	0.28	0.33	0.35	0.3	0.26	0.27	0.31	0.27	0.32	0.34	0.37	0.33	0.33	0.33	0.24	0.26	0.37	0.38	0.37	0.37
4	0.23	0.24	0.27	0.22	0.24	0.28	0.37	0.4	0.42	0.24	0.23	0.27	0.28	0.27	0.23	0.2	0.19	0.22	0.28	0.26	0.27	0.25	0.23	0.27	0.2	0.32	0.2	0.2	0.19	0.22	0.27	0.28	0.24	0.21	0.22	0.23	0.21	0.25	0.25	0.28	0.28	0.27	0.27	0.19	0.22	0.29	0.31	0.3	0.3
5	0.75	0.81	0.83	0.79	0.8	0.84	0.87	0.86	0.85	0.54	0.76	0.34	0.74	0.86	0.78	0.74	0.69	0.72	0.83	0.79	0.79	0.71	0.72	0.39	0.24	0.81	0.61	0.64	0.61	0.74	0.8	0.84	0.81	0.75	0.73	0.72	0.32	0.31	0.71	0.86	0.83	0.83	0.83	0.73	0.77	0.85	0.85	0.85	0.83
5	0.78	0.88	0.89	0.87	0.87	0.9	0.88	0.84	0.82	0.52	0.81	0.32	0.73	0.91	0.86	0.83	0.78	0.8	0.88	0.85	0.85	0.76	0.77	0.38	0.25	0.8	0.64	0.69	0.66	0.81	0.87	0.89	0.88	0.84	0.79	0.77	0.33	0.3	0.72	0.91	0.9	0.9	0.89	0.81	0.85	0.9	0.9	0.9	0.87
5	0.76	0.87	0.9	0.88	0.88	0.9	0.88	0.83	0.82	0.52	0.82	0.32	0.71	0.9	0.86	0.84	0.8	0.82	0.88	0.85	0.86	0.78	0.79	0.38	0.24	0.77	0.64	0.69	0.67	0.81	0.88	0.9	0.88	0.86	0.82	0.78	0.34	0.3	0.7	0.91	0.9	0.9	0.89	0.82	0.86	0.91	0.91	0.91	0.88
5	0.76	0.87	0.83	0.88	0.87	0.84	0.8	0.73	0.7	0.48	0.82	0.23	0.65	0.85	0.89	0.88	0.79	0.8	0.86	0.89	0.87	0.85	0.82	0.35	0.22	0.75	0.83	0.87	0.86	0.91	0.9	0.87	0.86	0.86	0.79	0.78	0.33	0.28	0.67	0.86	0.85	0.85	0.87	0.84	0.85	0.85	0.82	0.83	0.87
5	0.7	0.82	0.78	0.85	0.83	0.79	0.77	0.7	0.67	0.47	0.78	0.22	0.59	0.8	0.87	0.86	0.74	0.75	0.82	0.87	0.85	0.86	0.81	0.34	0.21	0.72	0.88	0.91	0.9	0.92	0.88	0.84	0.82	0.82	0.75	0.74	0.33	0.28	0.64	0.81	0.81	0.81	0.83	0.79	0.8	0.8	0.78	0.79	0.84
5	0.7	0.82	0.79	0.85	0.83	0.8	0.78	0.72	0.69	0.47	0.78	0.24	0.6	0.81	0.87	0.86	0.72	0.73	0.82	0.86	0.85	0.85	0.79	0.33	0.2	0.74	0.89	0.91	0.91	0.92	0.88	0.84	0.83	0.81	0.73	0.72	0.33	0.29	0.65	0.82	0.81	0.82	0.83	0.77	0.79	0.8	0.78	0.8	0.84
5	0.75	0.88	0.86	0.9	0.88	0.87	0.84	0.76	0.74	0.5	0.83	0.25	0.65	0.87	0.91	0.9	0.8	0.81	0.88	0.9	0.89	0.86	0.82	0.36	0.25	0.76	0.82	0.86	0.85	0.92	0.91	0.9	0.89	0.88	0.8	0.79	0.34	0.3	0.68	0.88	0.88	0.88	0.89	0.84	0.87	0.87	0.86	0.87	0.89
5	0.75	0.89	0.88	0.91	0.9	0.88	0.83	0.75	0.72	0.48	0.84	0.24	0.64	0.87	0.91	0.91	0.84	0.85	0.89	0.9	0.9	0.85	0.84	0.35	0.22	0.73	0.77	0.82	0.81	0.91	0.92	0.9	0.9	0.9	0.83	0.81	0.34	0.29	0.67	0.89	0.9	0.89	0.9	0.87	0.89	0.89	0.87	0.88	0.88
5	0.75	0.88	0.87	0.91	0.89	0.87	0.79	0.69	0.67	0.45	0.83	0.2	0.63	0.85	0.9	0.91	0.89	0.89	0.89	0.9	0.9	0.86	0.86	0.35	0.23	0.68	0.73	0.79	0.78	0.88	0.9	0.89	0.9	0.92	0.87	0.84	0.34	0.28	0.65	0.87	0.89	0.88	0.9	0.91	0.91	0.87	0.86	0.87	0.87
5	0.76	0.88	0.88	0.9	0.9	0.89	0.82	0.73	0.71	0.47	0.84	0.23	0.66	0.87	0.9	0.91	0.87	0.88	0.92	0.92	0.91	0.84	0.84	0.35	0.23	0.71	0.69	0.75	0.73	0.87	0.9	0.9	0.91	0.92	0.85	0.84	0.36	0.28	0.67	0.89	0.9	0.9	0.91	0.9	0.92	0.9	0.88	0.88	0.88
5	0.59	0.71	0.67	0.74	0.72	0.68	0.64	0.57	0.54	0.39	0.68	0.19	0.49	0.69	0.77	0.77	0.67	0.67	0.72	0.77	0.76	0.78	0.73	0.29	0.2	0.6	0.8	0.83	0.83	0.82	0.78	0.73	0.72	0.73	0.67	0.66	0.31	0.27	0.53	0.69	0.7	0.7	0.72	0.71	0.71	0.69	0.66	0.68	0.73
5	0.31	0.33	0.33	0.32	0.33	0.34	0.41	0.43	0.42	0.27	0.31	0.27	0.32	0.37	0.33	0.3	0.27	0.3	0.36	0.37	0.36	0.36	0.35	0.32	0.2	0.4	0.34	0.35	0.34	0.35	0.37	0.37	0.32	0.3	0.32	0.32	0.24	0.27	0.34	0.36	0.34	0.33	0.34	0.29	0.3	0.36	0.36	0.36	0.38
5	0.22	0.25	0.27	0.26	0.27	0.27	0.29	0.29	0.28	0.19	0.27	0.23	0.23	0.28	0.27	0.26	0.25	0.27	0.3	0.31	0.29	0.3	0.3	0.29	0.25	0.27	0.27	0.28	0.28	0.29	0.29	0.3	0.26	0.28	0.27	0.3	0.25	0.26	0.24	0.28	0.27	0.27	0.28	0.27	0.26	0.29	0.27	0.29	0.3
6	0.64	0.65	0.61	0.64	0.63	0.62	0.56	0.49	0.48	0.45	0.59	0.13	0.49	0.63	0.65	0.64	0.6	0.58	0.61	0.62	0.6	0.53	0.55	0.21	0.14	0.54	0.47	0.51	0.5	0.61	0.61	0.62	0.64	0.62	0.54	0.55	0.21	0.17	0.49	0.61	0.62	0.62	0.63	0.61	0.63	0.61	0.57	0.58	0.58
6	0.65	0.72	0.69	0.73	0.71	0.7	0.63	0.55	0.54	0.44	0.67	0.15	0.51	0.69	0.73	0.73	0.68	0.67	0.7	0.7	0.69	0.63	0.64	0.24	0.14	0.58	0.56	0.61	0.59	0.7	0.7	0.7	0.72	0.72	0.64	0.62	0.24	0.2	0.52	0.69	0.71	0.71	0.72	0.69	0.72	0.69	0.66	0.67	0.68
6	0.63	0.71	0.69	0.73	0.72	0.71	0.65	0.56	0.56	0.39	0.68	0.16	0.5	0.69	0.73	0.74	0.68	0.67	0.71	0.71	0.7	0.63	0.64	0.25	0.15	0.57	0.55	0.6	0.59	0.7	0.71	0.71	0.74	0.72	0.63	0.62	0.24	0.21	0.52	0.7	0.72	0.72	0.73	0.69	0.72	0.71	0.68	0.68	0.68
6	0.63	0.71	0.7	0.73	0.72	0.71	0.67	0.61	0.61	0.42	0.68	0.18	0.53	0.7	0.73	0.73	0.67	0.67	0.72	0.72	0.72	0.65	0.65	0.28	0.17	0.6	0.57	0.61	0.6	0.7	0.72	0.72	0.73	0.71	0.63	0.63	0.25	0.23	0.53	0.71	0.73	0.72	0.73	0.69	0.72	0.72	0.69	0.7	0.7
6	0.63	0.71	0.69	0.73	0.72	0.71	0.65	0.57	0.56	0.41	0.67	0.16	0.5	0.68	0.73	0.73	0.67	0.66	0.71	0.71	0.7	0.63	0.64	0.25	0.16	0.57	0.55	0.6	0.59	0.7	0.71	0.71	0.73	0.71	0.62	0.62	0.24	0.22	0.52	0.7	0.72	0.71	0.72	0.68	0.72	0.7	0.68	0.68	0.68
6	0.6	0.71	0.71	0.74	0.73	0.71	0.63	0.54	0.53	0.38	0.69	0.16	0.48	0.68	0.72	0.74	0.75	0.75	0.72	0.71	0.71	0.65	0.66	0.26	0.17	0.52	0.51	0.57	0.56	0.68	0.72	0.71	0.74	0.76	0.75	0.65	0.24	0.2	0.49	0.7	0.74	0.73	0.73	0.73	0.75	0.71	0.71	0.71	0.69
6	0.62	0.71	0.7	0.73	0.72	0.72	0.67	0.61	0.6	0.4	0.68	0.18	0.52	0.69	0.72	0.73	0.68	0.68	0.73	0.73	0.72	0.65	0.66	0.29	0.19	0.59	0.56	0.61	0.6	0.7	0.73	0.72	0.74	0.72	0.64	0.65	0.26	0.24	0.53	0.71	0.73	0.72	0.74	0.69	0.72	0.72	0.7	0.7	0.71
6	0.61	0.69	0.67	0.71	0.7	0.68	0.63	0.55	0.54	0.37	0.66	0.14	0.5	0.67	0.71	0.72	0.67	0.67	0.7	0.7	0.69	0.64	0.64	0.25	0.17	0.56	0.55	0.6	0.59	0.69	0.7	0.69	0.71	0.7	0.62	0.63	0.25	0.22	0.51	0.68	0.7	0.7	0.71	0.68	0.71	0.68	0.66	0.66	0.67
6	0.62	0.74	0.74	0.77	0.76	0.75	0.67	0.58	0.57	0.38	0.71	0.18	0.5	0.71	0.76	0.77	0.75	0.76	0.75	0.74	0.74	0.67	0.68	0.26	0.18	0.56	0.54	0.61	0.59	0.71	0.74	0.74	0.77	0.79	0.76	0.66	0.26	0.22	0.52	0.73	0.77	0.76	0.76	0.74	0.77	0.75	0.74	0.74	0.72
6	0.62	0.72	0.71	0.74	0.73	0.72	0.65	0.56	0.56	0.37	0.69	0.15	0.5	0.69	0.73	0.75	0.72	0.71	0.74	0.72	0.71	0.63	0.65	0.27	0.17	0.55	0.52	0.58	0.56	0.69	0.72	0.72	0.75	0.75	0.67	0.66	0.26	0.22	0.51	0.71	0.74	0.74	0.74	0.72	0.75	0.72	0.7	0.7	0.69
6	0.6	0.7	0.7	0.72	0.71	0.72	0.66	0.59	0.58	0.38	0.67	0.19	0.51	0.69	0.71	0.72	0.68	0.69	0.71	0.7	0.7	0.62	0.64	0.26	0.16	0.56	0.51	0.57	0.55	0.67	0.7	0.71	0.73	0.72	0.67	0.63	0.25	0.23	0.5	0.7	0.73	0.72	0.72	0.69	0.72	0.71	0.7	0.7	0.69
6	0.25	0.27	0.29	0.27	0.28	0.3	0.3	0.3	0.29	0.18	0.27	0.17	0.23	0.28	0.27	0.27	0.24	0.25	0.29	0.28	0.28	0.25	0.25	0.19	0.16	0.27	0.21	0.22	0.22	0.26	0.28	0.29	0.28	0.27	0.25	0.25	0.18	0.2	0.24	0.29	0.29	0.29	0.29	0.25	0.27	0.3	0.3	0.29	0.29
6	0.13	0.14	0.16	0.13	0.15	0.17	0.19	0.21	0.2	0.12	0.15	0.19	0.15	0.16	0.14	0.12	0.12	0.13	0.16	0.15	0.15	0.14	0.14	0.18	0.18	0.17	0.11	0.11	0.11	0.13	0.15	0.17	0.15	0.14	0.14	0.14	0.16	0.2	0.15	0.17	0.16	0.16	0.15	0.12	0.13	0.17	0.17	0.17	0.17
7	0.15	0.17	0.18	0.16	0.16	0.18	0.2	0.21	0.2	0.18	0.16	0.15	0.17	0.18	0.16	0.14	0.16	0.19	0.17	0.15	0.15	0.16	0.15	0.12	0.1	0.19	0.12	0.12	0.12	0.14	0.16	0.17	0.16	0.18	0.28	0.15	0.11	0.1	0.17	0.18	0.18	0.18	0.17	0.15	0.16	0.18	0.2	0.19	0.18
7	0.2	0.23	0.24	0.24	0.23	0.24	0.22	0.2	0.2	0.15	0.22	0.13	0.17	0.22	0.22	0.22	0.28	0.3	0.23	0.22	0.22	0.21	0.22	0.14	0.07	0.18	0.15	0.16	0.17	0.2	0.22	0.23	0.23	0.28	0.42	0.2	0.09	0.07	0.18	0.24	0.26	0.25	0.23	0.24	0.25	0.23	0.25	0.25	0.23
7	0.31	0.37	0.38	0.39	0.38	0.37	0.33	0.28	0.28	0.23	0.36	0.13	0.24	0.35	0.37	0.37	0.44	0.46	0.36	0.35	0.36	0.34	0.35	0.16	0.09	0.27	0.24	0.27	0.28	0.33	0.36	0.37	0.38	0.44	0.57	0.33	0.12	0.09	0.25	0.37	0.4	0.39	0.37	0.39	0.4	0.37	0.39	0.39	0.36
7	0.37	0.46	0.48	0.48	0.48	0.47	0.41	0.35	0.34	0.28	0.44	0.15	0.3	0.44	0.46	0.47	0.53	0.55	0.45	0.44	0.45	0.42	0.43	0.18	0.11	0.32	0.3	0.34	0.34	0.41	0.45	0.46	0.47	0.54	0.65	0.41	0.16	0.11	0.31	0.46	0.5	0.48	0.46	0.48	0.5	0.47	0.49	0.49	0.45
7	0.39	0.48	0.49	0.5	0.49	0.47	0.41	0.35	0.34	0.29	0.46	0.13	0.31	0.45	0.48	0.49	0.55	0.57	0.47	0.46	0.47	0.45	0.45	0.19	0.12	0.33	0.33	0.37	0.37	0.44	0.47	0.47	0.49	0.55	0.66	0.43	0.17	0.13	0.31	0.48	0.51	0.49	0.47	0.5	0.51	0.48	0.49	0.5	0.46
7	0.56	0.67	0.67	0.69	0.68	0.67	0.61	0.54	0.53	0.37	0.64	0.18	0.47	0.65	0.67	0.68	0.7	0.71	0.67	0.66	0.66	0.61	0.62	0.26	0.17	0.52	0.48	0.53	0.52	0.63	0.67	0.67	0.69	0.71	0.75	0.6	0.23	0.2	0.47	0.67	0.7	0.69	0.68	0.67	0.7	0.67	0.68	0.68	0.65
7	0.63	0.72	0.71	0.73	0.73	0.71	0.66	0.59	0.58	0.4	0.68	0.17	0.52	0.7	0.72	0.73	0.71	0.72	0.72	0.72	0.72	0.66	0.67	0.28	0.17	0.58	0.55	0.6	0.59	0.69	0.72	0.72	0.73	0.74	0.7	0.65	0.26	0.22	0.53	0.71	0.73	0.72	0.73	0.71	0.73	0.72	0.7	0.71	0.7
7	0.57	0.66	0.65	0.68	0.67	0.65	0.6	0.53	0.52	0.36	0.63	0.17	0.48	0.64	0.65	0.66	0.68	0.69	0.66	0.66	0.66	0.61	0.62	0.26	0.17	0.52	0.49	0.54	0.53	0.63	0.66	0.66	0.66	0.69	0.7	0.6	0.24	0.2	0.48	0.66	0.68	0.66	0.67	0.66	0.67	0.65	0.65	0.65	0.65
7	0.55	0.67	0.68	0.71	0.69	0.68	0.6	0.51	0.49	0.34	0.65	0.16	0.44	0.64	0.68	0.69	0.73	0.74	0.68	0.66	0.67	0.61	0.63	0.24	0.15	0.48	0.46	0.53	0.52	0.63	0.67	0.67	0.7	0.74	0.78	0.61	0.23	0.19	0.46	0.67	0.71	0.7	0.69	0.69	0.72	0.68	0.68	0.69	0.65
7	0.59	0.72	0.72	0.75	0.74	0.71	0.63	0.54	0.52	0.38	0.69	0.15	0.47	0.69	0.73	0.75	0.76	0.76	0.72	0.71	0.72	0.65	0.66	0.25	0.16	0.52	0.53	0.59	0.58	0.69	0.72	0.72	0.74	0.78	0.78	0.65	0.25	0.2	0.49	0.71	0.74	0.74	0.73	0.73	0.76	0.72	0.71	0.72	0.7
7	0.55	0.68	0.69	0.71	0.7	0.68	0.6	0.51	0.49	0.35	0.65	0.16	0.44	0.65	0.68	0.7	0.74	0.75	0.68	0.67	0.68	0.62	0.63	0.24	0.16	0.48	0.47	0.53	0.53	0.64	0.68	0.68	0.71	0.75	0.78	0.62	0.23	0.19	0.46	0.67	0.71	0.7	0.69	0.7	0.72	0.69	0.69	0.69	0.66
7	0.36	0.44	0.46	0.46	0.46	0.45	0.4	0.35	0.34	0.27	0.44	0.16	0.3	0.43	0.45	0.45	0.49	0.51	0.45	0.44	0.44	0.41	0.42	0.19	0.14	0.33	0.29	0.34	0.34	0.41	0.45	0.45	0.46	0.5	0.57	0.41	0.18	0.15	0.31	0.45	0.48	0.47	0.45	0.46	0.48	0.46	0.47	0.47	0.44
7	0.17	0.2	0.22	0.2	0.21	0.21	0.22	0.21	0.2	0.13	0.21	0.19	0.18	0.21	0.19	0.18	0.22	0.23	0.2	0.21	0.22	0.18	0.18	0.17	0.18	0.2	0.14	0.15	0.14	0.18	0.21	0.21	0.2	0.21	0.23	0.24	0.19	0.19	0.17	0.22	0.2	0.2	0.21	0.21	0.2	0.21	0.21	0.21	0.22
7	0.12	0.14	0.15	0.14	0.15	0.16	0.15	0.14	0.13	0.1	0.14	0.12	0.12	0.15	0.14	0.14	0.13	0.15	0.15	0.14	0.14	0.14	0.13	0.14	0.15	0.11	0.1	0.11	0.11	0.13	0.15	0.15	0.15	0.14	0.15	0.13	0.12	0.16	0.11	0.15	0.15	0.15	0.15	0.13	0.15	0.15	0.16	0.16	0.15
8	0.59	0.61	0.6	0.61	0.6	0.6	0.58	0.54	0.53	0.37	0.57	0.18	0.5	0.61	0.6	0.59	0.58	0.6	0.61	0.6	0.6	0.54	0.56	0.28	0.17	0.55	0.46	0.49	0.48	0.57	0.6	0.6	0.61	0.6	0.6	0.55	0.23	0.2	0.5	0.61	0.61	0.61	0.62	0.59	0.6	0.6	0.59	0.59	0.6
8	0.61	0.67	0.65	0.66	0.66	0.66	0.63	0.57	0.57	0.37	0.62	0.17	0.53	0.66	0.66	0.66	0.63	0.63	0.67	0.66	0.65	0.58	0.6	0.26	0.17	0.57	0.5	0.53	0.52	0.63	0.66	0.67	0.67	0.65	0.6	0.6	0.24	0.22	0.52	0.67	0.67	0.67	0.68	0.64	0.66	0.66	0.64	0.65	0.65
8	0.61	0.67	0.66	0.68	0.68	0.67	0.62	0.56	0.55	0.37	0.64	0.16	0.52	0.66	0.67	0.68	0.65	0.65	0.69	0.68	0.67	0.6	0.61	0.26	0.17	0.56	0.49	0.54	0.53	0.64	0.67	0.67	0.69	0.68	0.61	0.62	0.24	0.22	0.51	0.67	0.69	0.69	0.69	0.66	0.68	0.67	0.65	0.66	0.65
8	0.5	0.54	0.53	0.54	0.53	0.52	0.49	0.45	0.44	0.3	0.51	0.12	0.43	0.53	0.53	0.53	0.52	0.52	0.54	0.54	0.54	0.5	0.5	0.22	0.13	0.47	0.42	0.45	0.44	0.52	0.54	0.54	0.54	0.53	0.48	0.5	0.2	0.17	0.42	0.54	0.54	0.53	0.55	0.53	0.53	0.52	0.51	0.51	0.52
8	0.52	0.55	0.55	0.56	0.55	0.55	0.53	0.49	0.49	0.32	0.53	0.14	0.46	0.55	0.55	0.55	0.54	0.54	0.57	0.56	0.56	0.51	0.52	0.25	0.14	0.49	0.42	0.45	0.44	0.53	0.56	0.56	0.55	0.54	0.5	0.52	0.21	0.18	0.44	0.56	0.56	0.56	0.57	0.55	0.55	0.54	0.53	0.54	0.55
8	0.56	0.62	0.61	0.63	0.62	0.61	0.56	0.49	0.48	0.32	0.6	0.13	0.46	0.6	0.62	0.63	0.62	0.62	0.63	0.62	0.62	0.56	0.58	0.25	0.15	0.5	0.45	0.5	0.49	0.6	0.62	0.62	0.63	0.63	0.57	0.58	0.24	0.19	0.46	0.61	0.62	0.62	0.63	0.62	0.64	0.61	0.59	0.6	0.6
8	0.54	0.6	0.59	0.62	0.61	0.59	0.55	0.49	0.49	0.35	0.58	0.13	0.46	0.59	0.6	0.61	0.61	0.61	0.62	0.61	0.61	0.56	0.58	0.26	0.16	0.5	0.45	0.5	0.49	0.59	0.61	0.61	0.61	0.61	0.57	0.58	0.23	0.19	0.45	0.6	0.61	0.6	0.62	0.61	0.62	0.6	0.58	0.59	0.59
8	0.53	0.56	0.55	0.57	0.56	0.54	0.52	0.48	0.47	0.42	0.54	0.14	0.44	0.55	0.55	0.55	0.56	0.56	0.56	0.57	0.57	0.53	0.54	0.25	0.15	0.49	0.44	0.47	0.46	0.55	0.57	0.56	0.56	0.56	0.54	0.53	0.22	0.19	0.42	0.56	0.56	0.55	0.56	0.55	0.56	0.55	0.54	0.55	0.55
8	0.57	0.62	0.62	0.63	0.63	0.62	0.59	0.53	0.53	0.37	0.59	0.16	0.49	0.61	0.62	0.61	0.61	0.62	0.63	0.62	0.62	0.57	0.58	0.26	0.16	0.53	0.46	0.5	0.49	0.59	0.62	0.62	0.63	0.62	0.58	0.58	0.24	0.2	0.48	0.62	0.63	0.63	0.64	0.61	0.63	0.62	0.61	0.62	0.61
8	0.61	0.67	0.66	0.68	0.68	0.67	0.63	0.57	0.56	0.37	0.64	0.17	0.52	0.66	0.68	0.68	0.66	0.66	0.69	0.68	0.67	0.61	0.62	0.27	0.17	0.56	0.51	0.55	0.54	0.65	0.68	0.68	0.69	0.68	0.62	0.62	0.25	0.22	0.51	0.67	0.69	0.68	0.69	0.66	0.69	0.67	0.65	0.66	0.66
8	0.5	0.56	0.56	0.58	0.58	0.57	0.53	0.48	0.47	0.3	0.54	0.16	0.42	0.55	0.57	0.58	0.56	0.57	0.59	0.58	0.57	0.53	0.53	0.24	0.17	0.47	0.44	0.48	0.47	0.56	0.58	0.57	0.58	0.58	0.54	0.52	0.24	0.21	0.43	0.57	0.59	0.58	0.59	0.56	0.58	0.58	0.57	0.56	0.56
8	0.15	0.17	0.18	0.18	0.18	0.18	0.19	0.19	0.18	0.12	0.16	0.13	0.14	0.17	0.16	0.17	0.16	0.17	0.19	0.18	0.18	0.17	0.18	0.2	0.13	0.17	0.12	0.13	0.13	0.16	0.18	0.19	0.18	0.17	0.15	0.16	0.14	0.16	0.14	0.18	0.18	0.19	0.18	0.16	0.18	0.18	0.19	0.19	0.18
9	0.17	0.19	0.21	0.2	0.19	0.2	0.18	0.17	0.18	0.12	0.18	0.12	0.14	0.18	0.18	0.18	0.24	0.25	0.19	0.18	0.18	0.17	0.18	0.14	0.07	0.16	0.12	0.13	0.14	0.16	0.18	0.19	0.19	0.23	0.36	0.17	0.07	0.07	0.15	0.2	0.22	0.21	0.19	0.2	0.2	0.19	0.21	0.21	0.2
9	0.5	0.52	0.53	0.51	0.51	0.52	0.53	0.51	0.51	0.35	0.48	0.2	0.45	0.53	0.5	0.49	0.5	0.52	0.52	0.5	0.5	0.47	0.48	0.27	0.15	0.5	0.39	0.41	0.4	0.47	0.51	0.52	0.51	0.52	0.59	0.46	0.18	0.18	0.43	0.54	0.54	0.53	0.52	0.49	0.5	0.52	0.53	0.53	0.52
9	0.58	0.63	0.63	0.62	0.63	0.64	0.64	0.62	0.61	0.41	0.59	0.21	0.53	0.64	0.62	0.6	0.58	0.59	0.64	0.63	0.63	0.58	0.58	0.29	0.18	0.59	0.49	0.52	0.51	0.6	0.63	0.64	0.63	0.6	0.58	0.56	0.23	0.23	0.51	0.65	0.65	0.64	0.64	0.59	0.61	0.63	0.63	0.64	0.64
9	0.51	0.57	0.57	0.57	0.57	0.57	0.55	0.52	0.51	0.35	0.53	0.18	0.45	0.56	0.55	0.55	0.57	0.59	0.57	0.56	0.56	0.52	0.53	0.25	0.15	0.49	0.42	0.45	0.44	0.53	0.56	0.57	0.57	0.58	0.64	0.51	0.2	0.18	0.44	0.58	0.59	0.58	0.57	0.55	0.57	0.56	0.58	0.58	0.56
9	0.57	0.61	0.6	0.62	0.61	0.61	0.58	0.53	0.52	0.34	0.59	0.16	0.49	0.61	0.6	0.61	0.6	0.6	0.63	0.62	0.61	0.56	0.57	0.27	0.16	0.54	0.46	0.49	0.48	0.58	0.61	0.61	0.61	0.61	0.56	0.57	0.24	0.2	0.48	0.62	0.62	0.61	0.63	0.6	0.61	0.61	0.59	0.6	0.6
9	0.58	0.64	0.64	0.65	0.64	0.64	0.61	0.56	0.56	0.49	0.61	0.18	0.5	0.63	0.63	0.62	0.64	0.66	0.64	0.64	0.64	0.58	0.6	0.28	0.18	0.55	0.47	0.51	0.5	0.6	0.64	0.64	0.64	0.65	0.66	0.59	0.25	0.22	0.49	0.65	0.66	0.65	0.64	0.63	0.64	0.64	0.64	0.64	0.63
9	0.49	0.56	0.56	0.57	0.56	0.56	0.52	0.47	0.47	0.35	0.54	0.16	0.43	0.55	0.55	0.54	0.59	0.61	0.56	0.55	0.56	0.52	0.54	0.26	0.15	0.46	0.4	0.43	0.43	0.52	0.57	0.56	0.56	0.59	0.65	0.53	0.22	0.17	0.41	0.57	0.58	0.57	0.57	0.57	0.57	0.56	0.57	0.57	0.56
9	0.48	0.52	0.5	0.52	0.51	0.5	0.47	0.43	0.42	0.28	0.5	0.12	0.42	0.51	0.5	0.51	0.52	0.53	0.53	0.53	0.53	0.48	0.5	0.25	0.13	0.44	0.39	0.42	0.41	0.5	0.52	0.51	0.51	0.51	0.48	0.51	0.21	0.17	0.41	0.51	0.51	0.51	0.53	0.52	0.52	0.5	0.49	0.49	0.5
9	0.51	0.56	0.56	0.58	0.58	0.55	0.5	0.44	0.43	0.28	0.55	0.11	0.42	0.55	0.56	0.58	0.59	0.59	0.58	0.58	0.58	0.53	0.56	0.25	0.15	0.45	0.42	0.46	0.46	0.55	0.58	0.57	0.57	0.59	0.54	0.55	0.23	0.18	0.42	0.56	0.57	0.56	0.58	0.58	0.59	0.56	0.54	0.55	0.55
9	0.56	0.62	0.62	0.64	0.64	0.63	0.57	0.5	0.5	0.33	0.61	0.13	0.46	0.61	0.63	0.63	0.64	0.64	0.65	0.64	0.64	0.57	0.59	0.28	0.16	0.5	0.45	0.5	0.49	0.6	0.64	0.63	0.64	0.65	0.59	0.61	0.25	0.21	0.46	0.62	0.64	0.64	0.65	0.64	0.65	0.63	0.61	0.62	0.61
9	0.61	0.67	0.66	0.68	0.68	0.68	0.63	0.57	0.57	0.36	0.64	0.17	0.51	0.66	0.67	0.67	0.63	0.64	0.68	0.66	0.66	0.58	0.6	0.27	0.17	0.57	0.5	0.54	0.53	0.64	0.67	0.67	0.68	0.66	0.59	0.61	0.26	0.22	0.52	0.67	0.68	0.68	0.69	0.65	0.68	0.68	0.65	0.66	0.65
9	0.28	0.32	0.34	0.34	0.34	0.34	0.29	0.25	0.24	0.17	0.32	0.09	0.23	0.31	0.33	0.33	0.35	0.35	0.34	0.34	0.33	0.3	0.31	0.17	0.15	0.24	0.22	0.25	0.25	0.31	0.32	0.34	0.35	0.35	0.33	0.32	0.19	0.15	0.23	0.33	0.35	0.34	0.34	0.34	0.35	0.34	0.34	0.35	0.33
9	0.11	0.12	0.13	0.13	0.14	0.13	0.11	0.11	0.1	0.07	0.13	0.1	0.1	0.12	0.12	0.12	0.14	0.15	0.13	0.13	0.13	0.12	0.12	0.13	0.14	0.09	0.08	0.09	0.09	0.12	0.13	0.13	0.13	0.14	0.13	0.12	0.14	0.15	0.09	0.13	0.14	0.13	0.13	0.13	0.14	0.14	0.14	0.13	0.13
10	0.59	0.62	0.61	0.61	0.61	0.61	0.59	0.55	0.55	0.39	0.58	0.18	0.51	0.62	0.61	0.59	0.58	0.59	0.61	0.61	0.6	0.55	0.56	0.28	0.16	0.56	0.47	0.5	0.49	0.58	0.61	0.61	0.61	0.59	0.58	0.55	0.23	0.21	0.5	0.62	0.62	0.61	0.62	0.58	0.6	0.6	0.59	0.6	0.6
10	0.51	0.53	0.53	0.53	0.53	0.53	0.52	0.49	0.49	0.32	0.5	0.15	0.45	0.54	0.52	0.51	0.5	0.51	0.54	0.53	0.53	0.48	0.49	0.25	0.14	0.5	0.41	0.43	0.42	0.51	0.54	0.53	0.53	0.51	0.47	0.5	0.21	0.18	0.43	0.54	0.53	0.53	0.54	0.51	0.52	0.52	0.51	0.52	0.53
10	0.52	0.55	0.54	0.55	0.55	0.54	0.52	0.48	0.47	0.32	0.53	0.14	0.44	0.55	0.54	0.54	0.53	0.53	0.56	0.55	0.55	0.5	0.52	0.25	0.14	0.49	0.42	0.45	0.44	0.53	0.56	0.55	0.55	0.54	0.49	0.52	0.22	0.18	0.43	0.56	0.56	0.55	0.56	0.54	0.54	0.54	0.53	0.54	0.54
10	0.55	0.58	0.58	0.58	0.59	0.59	0.58	0.54	0.54	0.36	0.55	0.16	0.48	0.59	0.58	0.57	0.55	0.56	0.59	0.58	0.58	0.53	0.54	0.25	0.15	0.53	0.45	0.49	0.47	0.56	0.59	0.59	0.59	0.56	0.53	0.53	0.21	0.2	0.47	0.6	0.6	0.6	0.6	0.55	0.57	0.58	0.58	0.58	0.58
10	0.31	0.3	0.3	0.3	0.3	0.3	0.31	0.31	0.31	0.2	0.28	0.09	0.29	0.32	0.29	0.28	0.27	0.28	0.31	0.31	0.31	0.3	0.3	0.14	0.09	0.33	0.27	0.27	0.26	0.3	0.31	0.31	0.3	0.27	0.26	0.28	0.12	0.11	0.27	0.32	0.31	0.3	0.31	0.28	0.28	0.29	0.3	0.3	0.31
10	0.28	0.28	0.27	0.26	0.27	0.27	0.28	0.28	0.28	0.18	0.25	0.08	0.27	0.29	0.26	0.25	0.25	0.25	0.28	0.28	0.28	0.27	0.27	0.13	0.08	0.3	0.24	0.24	0.23	0.27	0.28	0.28	0.26	0.25	0.24	0.25	0.11	0.1	0.24	0.29	0.27	0.27	0.28	0.25	0.25	0.26	0.27	0.27	0.28
10	0.29	0.29	0.29	0.28	0.28	0.27	0.29	0.29	0.28	0.18	0.27	0.09	0.27	0.3	0.27	0.26	0.26	0.27	0.29	0.29	0.29	0.29	0.28	0.14	0.09	0.31	0.26	0.26	0.25	0.28	0.3	0.29	0.27	0.26	0.25	0.27	0.12	0.11	0.25	0.3	0.28	0.28	0.29	0.27	0.26	0.27	0.27	0.28	0.29
10	0.32	0.32	0.32	0.32	0.32	0.32	0.33	0.33	0.32	0.21	0.3	0.1	0.3	0.34	0.31	0.3	0.3	0.31	0.33	0.33	0.33	0.32	0.32	0.16	0.09	0.34	0.28	0.29	0.28	0.32	0.33	0.33	0.31	0.3	0.29	0.3	0.13	0.12	0.28	0.34	0.32	0.32	0.33	0.3	0.3	0.31	0.31	0.32	0.33
10	0.34	0.4	0.41	0.42	0.41	0.4	0.37	0.33	0.33	0.24	0.39	0.15	0.29	0.39	0.4	0.4	0.45	0.48	0.4	0.39	0.4	0.37	0.38	0.19	0.1	0.32	0.29	0.32	0.32	0.37	0.4	0.4	0.41	0.46	0.59	0.36	0.14	0.13	0.29	0.41	0.43	0.42	0.4	0.41	0.42	0.4	0.42	0.42	0.4
10	0.41	0.49	0.5	0.51	0.5	0.49	0.45	0.39	0.39	0.3	0.47	0.16	0.34	0.47	0.49	0.49	0.55	0.57	0.49	0.48	0.48	0.45	0.46	0.21	0.13	0.36	0.34	0.38	0.38	0.45	0.49	0.49	0.5	0.55	0.67	0.44	0.17	0.14	0.34	0.49	0.52	0.51	0.49	0.51	0.52	0.49	0.51	0.51	0.48
10	0.44	0.5	0.51	0.52	0.51	0.51	0.47	0.42	0.42	0.34	0.49	0.15	0.38	0.49	0.5	0.5	0.54	0.56	0.51	0.5	0.5	0.47	0.48	0.22	0.14	0.4	0.35	0.39	0.39	0.47	0.5	0.51	0.51	0.55	0.61	0.46	0.2	0.16	0.36	0.51	0.54	0.53	0.51	0.52	0.53	0.51	0.52	0.52	0.5
10	0.16	0.18	0.19	0.18	0.19	0.19	0.18	0.16	0.16	0.1	0.18	0.13	0.15	0.18	0.18	0.17	0.19	0.2	0.2	0.19	0.19	0.17	0.18	0.16	0.16	0.15	0.12	0.14	0.14	0.17	0.19	0.19	0.18	0.2	0.21	0.18	0.13	0.16	0.14	0.19	0.2	0.19	0.19	0.18	0.19	0.19	0.19	0.2	0.19
11	0.14	0.17	0.18	0.18	0.17	0.18	0.14	0.12	0.12	0.08	0.16	0.09	0.1	0.16	0.17	0.17	0.24	0.26	0.17	0.16	0.16	0.16	0.17	0.1	0.06	0.11	0.1	0.12	0.12	0.14	0.17	0.17	0.18	0.23	0.38	0.15	0.06	0.04	0.12	0.17	0.2	0.19	0.17	0.2	0.2	0.17	0.19	0.19	0.17
11	0.23	0.27	0.28	0.28	0.27	0.27	0.23	0.19	0.19	0.12	0.25	0.11	0.17	0.25	0.26	0.27	0.33	0.35	0.26	0.25	0.26	0.25	0.26	0.12	0.07	0.18	0.17	0.19	0.19	0.23	0.26	0.26	0.27	0.33	0.47	0.24	0.09	0.07	0.19	0.27	0.3	0.29	0.27	0.29	0.3	0.27	0.28	0.29	0.26
11	0.27	0.31	0.32	0.32	0.31	0.31	0.26	0.23	0.22	0.22	0.29	0.11	0.21	0.3	0.3	0.31	0.38	0.4	0.3	0.3	0.3	0.28	0.29	0.14	0.09	0.22	0.2	0.22	0.22	0.27	0.3	0.3	0.31	0.37	0.51	0.28	0.11	0.07	0.22	0.31	0.34	0.33	0.31	0.33	0.34	0.31	0.32	0.33	0.3
11	0.31	0.37	0.38	0.38	0.37	0.37	0.32	0.28	0.27	0.2	0.35	0.13	0.24	0.35	0.36	0.37	0.43	0.45	0.37	0.36	0.36	0.34	0.35	0.16	0.11	0.26	0.24	0.27	0.27	0.33	0.36	0.36	0.38	0.43	0.56	0.33	0.13	0.1	0.26	0.37	0.4	0.39	0.37	0.39	0.4	0.37	0.39	0.39	0.36
11	0.35	0.41	0.42	0.42	0.42	0.41	0.37	0.33	0.32	0.21	0.39	0.14	0.29	0.4	0.4	0.41	0.46	0.49	0.42	0.4	0.4	0.38	0.39	0.2	0.12	0.31	0.28	0.31	0.31	0.37	0.4	0.41	0.42	0.47	0.58	0.37	0.15	0.11	0.3	0.42	0.44	0.43	0.41	0.43	0.44	0.41	0.43	0.43	0.4
11	0.3	0.36	0.37	0.37	0.37	0.36	0.31	0.26	0.26	0.21	0.34	0.12	0.23	0.34	0.35	0.36	0.43	0.45	0.36	0.35	0.35	0.33	0.34	0.16	0.1	0.25	0.23	0.26	0.26	0.32	0.35	0.35	0.37	0.43	0.56	0.32	0.12	0.09	0.25	0.36	0.39	0.38	0.36	0.38	0.39	0.36	0.37	0.38	0.35
11	0.28	0.35	0.36	0.37	0.36	0.35	0.29	0.24	0.24	0.17	0.33	0.11	0.22	0.33	0.34	0.35	0.43	0.45	0.35	0.34	0.34	0.32	0.33	0.15	0.09	0.23	0.22	0.25	0.25	0.31	0.34	0.34	0.36	0.42	0.56	0.32	0.12	0.08	0.23	0.35	0.38	0.37	0.35	0.38	0.39	0.35	0.37	0.37	0.34
11	0.31	0.38	0.39	0.4	0.39	0.38	0.32	0.26	0.26	0.19	0.36	0.11	0.24	0.36	0.37	0.38	0.45	0.48	0.38	0.36	0.37	0.35	0.36	0.15	0.1	0.25	0.24	0.27	0.28	0.34	0.37	0.37	0.39	0.45	0.58	0.34	0.13	0.09	0.25	0.38	0.41	0.4	0.38	0.41	0.42	0.38	0.4	0.4	0.37
11	0.35	0.43	0.45	0.45	0.45	0.44	0.37	0.31	0.3	0.21	0.41	0.12	0.28	0.42	0.43	0.44	0.52	0.54	0.44	0.43	0.43	0.4	0.41	0.17	0.11	0.29	0.28	0.32	0.32	0.39	0.43	0.43	0.45	0.51	0.62	0.4	0.16	0.11	0.3	0.43	0.47	0.46	0.44	0.47	0.48	0.44	0.46	0.46	0.43
11	0.42	0.51	0.53	0.53	0.53	0.52	0.45	0.39	0.37	0.25	0.49	0.15	0.35	0.5	0.51	0.52	0.59	0.62	0.53	0.51	0.52	0.48	0.49	0.21	0.14	0.37	0.34	0.38	0.39	0.47	0.51	0.52	0.54	0.59	0.69	0.49	0.19	0.15	0.37	0.52	0.55	0.54	0.53	0.55	0.57	0.53	0.54	0.54	0.51
11	0.32	0.38	0.39	0.4	0.39	0.39	0.33	0.29	0.28	0.19	0.37	0.15	0.27	0.37	0.38	0.39	0.44	0.46	0.4	0.39	0.39	0.36	0.37	0.2	0.11	0.28	0.26	0.29	0.29	0.35	0.38	0.39	0.39	0.44	0.52	0.37	0.17	0.14	0.29	0.39	0.42	0.4	0.4	0.41	0.42	0.39	0.4	0.41	0.38
11	0.12	0.15	0.15	0.15	0.15	0.15	0.14	0.12	0.12	0.07	0.15	0.1	0.12	0.16	0.15	0.15	0.17	0.19	0.16	0.16	0.16	0.16	0.15	0.15	0.13	0.14	0.1	0.12	0.12	0.14	0.16	0.16	0.16	0.17	0.19	0.17	0.12	0.12	0.12	0.16	0.16	0.17	0.16	0.16	0.17	0.17	0.17	0.17	0.16
12	0.22	0.25	0.26	0.26	0.25	0.25	0.22	0.2	0.2	0.13	0.23	0.11	0.18	0.25	0.24	0.25	0.32	0.33	0.25	0.24	0.24	0.24	0.25	0.14	0.09	0.19	0.16	0.18	0.18	0.22	0.24	0.25	0.26	0.31	0.46	0.23	0.09	0.07	0.19	0.26	0.28	0.27	0.25	0.28	0.28	0.25	0.27	0.27	0.25
12	0.24	0.27	0.28	0.28	0.27	0.27	0.23	0.2	0.2	0.23	0.25	0.11	0.18	0.26	0.26	0.27	0.33	0.35	0.26	0.26	0.26	0.25	0.26	0.13	0.07	0.19	0.17	0.19	0.19	0.23	0.26	0.26	0.27	0.33	0.47	0.24	0.1	0.07	0.19	0.27	0.29	0.28	0.26	0.29	0.29	0.26	0.28	0.29	0.26
12	0.25	0.3	0.31	0.31	0.3	0.3	0.25	0.22	0.21	0.18	0.29	0.1	0.19	0.29	0.29	0.3	0.37	0.39	0.3	0.29	0.29	0.28	0.29	0.14	0.09	0.2	0.19	0.22	0.22	0.26	0.29	0.29	0.31	0.37	0.51	0.27	0.1	0.07	0.21	0.3	0.33	0.32	0.3	0.33	0.33	0.3	0.32	0.32	0.29
12	0.29	0.34	0.35	0.36	0.35	0.34	0.3	0.26	0.25	0.17	0.32	0.11	0.23	0.33	0.34	0.34	0.41	0.43	0.34	0.33	0.34	0.32	0.33	0.16	0.1	0.24	0.22	0.25	0.25	0.3	0.34	0.34	0.35	0.41	0.54	0.31	0.12	0.09	0.24	0.35	0.37	0.36	0.35	0.37	0.38	0.35	0.36	0.37	0.34
12	0.26	0.31	0.32	0.32	0.31	0.31	0.26	0.22	0.22	0.18	0.29	0.1	0.2	0.29	0.3	0.31	0.38	0.4	0.3	0.3	0.3	0.28	0.29	0.14	0.09	0.21	0.19	0.22	0.22	0.27	0.3	0.3	0.32	0.37	0.51	0.28	0.11	0.07	0.21	0.31	0.33	0.32	0.31	0.34	0.34	0.31	0.32	0.33	0.3
12	0.31	0.35	0.35	0.36	0.35	0.34	0.29	0.25	0.25	0.25	0.33	0.1	0.23	0.33	0.34	0.35	0.41	0.43	0.34	0.33	0.34	0.32	0.33	0.15	0.09	0.24	0.23	0.26	0.26	0.31	0.34	0.34	0.35	0.41	0.53	0.31	0.13	0.08	0.24	0.34	0.37	0.36	0.34	0.37	0.37	0.34	0.36	0.36	0.33
12	0.29	0.34	0.35	0.36	0.35	0.34	0.29	0.24	0.24	0.23	0.33	0.1	0.22	0.33	0.34	0.34	0.42	0.44	0.34	0.33	0.33	0.31	0.33	0.15	0.09	0.23	0.21	0.25	0.25	0.3	0.33	0.33	0.35	0.41	0.55	0.31	0.12	0.08	0.23	0.34	0.37	0.36	0.34	0.37	0.38	0.34	0.36	0.36	0.33
12	0.3	0.37	0.38	0.39	0.38	0.37	0.31	0.26	0.26	0.18	0.35	0.11	0.23	0.35	0.36	0.38	0.45	0.47	0.37	0.36	0.36	0.34	0.36	0.16	0.1	0.25	0.23	0.27	0.27	0.33	0.36	0.36	0.38	0.44	0.57	0.34	0.13	0.1	0.25	0.37	0.4	0.39	0.37	0.4	0.41	0.37	0.39	0.4	0.36
12	0.38	0.44	0.45	0.46	0.45	0.44	0.37	0.32	0.31	0.32	0.42	0.12	0.29	0.42	0.44	0.45	0.51	0.54	0.44	0.44	0.44	0.41	0.42	0.19	0.12	0.31	0.29	0.33	0.33	0.4	0.43	0.44	0.45	0.51	0.63	0.4	0.16	0.11	0.3	0.44	0.47	0.46	0.44	0.47	0.48	0.44	0.46	0.46	0.43
12	0.38	0.45	0.46	0.47	0.46	0.45	0.38	0.32	0.32	0.25	0.43	0.12	0.3	0.43	0.45	0.46	0.53	0.55	0.46	0.45	0.45	0.42	0.43	0.19	0.12	0.31	0.3	0.34	0.34	0.41	0.45	0.45	0.47	0.53	0.64	0.42	0.16	0.12	0.31	0.45	0.49	0.48	0.46	0.49	0.5	0.46	0.47	0.47	0.44
12	0.35	0.42	0.44	0.45	0.44	0.43	0.36	0.3	0.29	0.2	0.41	0.12	0.27	0.41	0.42	0.44	0.51	0.53	0.44	0.42	0.43	0.4	0.42	0.18	0.12	0.28	0.27	0.31	0.32	0.38	0.42	0.42	0.44	0.5	0.62	0.4	0.16	0.12	0.29	0.43	0.46	0.45	0.44	0.47	0.48	0.43	0.45	0.45	0.42
12	0.18	0.2	0.2	0.2	0.2	0.2	0.17	0.15	0.14	0.14	0.2	0.12	0.14	0.19	0.19	0.19	0.23	0.24	0.2	0.2	0.19	0.18	0.2	0.15	0.14	0.15	0.13	0.14	0.14	0.18	0.19	0.19	0.2	0.22	0.25	0.21	0.16	0.12	0.15	0.2	0.21	0.21	0.19	0.21	0.22	0.2	0.2	0.2	0.19
12	0.11	0.13	0.13	0.13	0.14	0.13	0.12	0.1	0.09	0.06	0.13	0.07	0.09	0.13	0.13	0.13	0.15	0.16	0.14	0.14	0.14	0.13	0.14	0.13	0.11	0.1	0.09	0.1	0.1	0.12	0.13	0.13	0.14	0.15	0.17	0.14	0.13	0.13	0.11	0.13	0.14	0.13	0.14	0.14	0.15	0.13	0.14	0.14	0.13
13	0.13	0.15	0.17	0.17	0.16	0.16	0.13	0.11	0.11	0.07	0.15	0.07	0.09	0.14	0.15	0.15	0.21	0.24	0.15	0.15	0.15	0.14	0.16	0.1	0.06	0.1	0.09	0.1	0.11	0.13	0.15	0.15	0.16	0.21	0.36	0.14	0.07	0.04	0.11	0.16	0.18	0.17	0.15	0.18	0.18	0.16	0.17	0.18	0.15
13	0.18	0.22	0.23	0.23	0.23	0.22	0.19	0.16	0.16	0.12	0.21	0.1	0.14	0.21	0.21	0.22	0.29	0.31	0.22	0.21	0.21	0.21	0.22	0.12	0.07	0.15	0.14	0.16	0.16	0.19	0.22	0.22	0.23	0.28	0.43	0.2	0.08	0.06	0.16	0.23	0.25	0.24	0.22	0.24	0.25	0.22	0.24	0.25	0.22
13	0.23	0.28	0.29	0.29	0.29	0.28	0.24	0.21	0.21	0.16	0.27	0.1	0.18	0.27	0.27	0.28	0.35	0.37	0.28	0.27	0.27	0.26	0.27	0.14	0.08	0.19	0.17	0.2	0.2	0.24	0.27	0.28	0.29	0.35	0.49	0.25	0.1	0.07	0.2	0.28	0.31	0.3	0.28	0.31	0.31	0.28	0.3	0.3	0.27
13	0.24	0.3	0.31	0.31	0.3	0.3	0.26	0.22	0.22	0.15	0.28	0.1	0.19	0.28	0.29	0.3	0.37	0.39	0.3	0.29	0.29	0.27	0.29	0.14	0.09	0.2	0.19	0.21	0.22	0.26	0.29	0.29	0.31	0.37	0.51	0.27	0.11	0.07	0.21	0.3	0.33	0.32	0.3	0.32	0.33	0.3	0.32	0.32	0.29
13	0.25	0.3	0.31	0.32	0.31	0.3	0.26	0.22	0.22	0.15	0.28	0.11	0.19	0.29	0.29	0.3	0.37	0.39	0.3	0.29	0.29	0.28	0.29	0.14	0.08	0.2	0.19	0.22	0.22	0.26	0.29	0.3	0.31	0.37	0.51	0.27	0.1	0.07	0.21	0.3	0.33	0.32	0.3	0.33	0.34	0.3	0.32	0.33	0.29
13	0.28	0.34	0.35	0.35	0.34	0.34	0.29	0.24	0.24	0.18	0.32	0.11	0.22	0.32	0.33	0.34	0.41	0.43	0.34	0.33	0.33	0.31	0.32	0.15	0.1	0.23	0.21	0.25	0.25	0.3	0.33	0.33	0.35	0.41	0.54	0.3	0.12	0.08	0.23	0.34	0.37	0.36	0.34	0.36	0.37	0.34	0.36	0.36	0.33
13	0.32	0.38	0.39	0.4	0.39	0.39	0.34	0.29	0.29	0.2	0.36	0.13	0.26	0.37	0.38	0.38	0.45	0.47	0.39	0.37	0.38	0.35	0.37	0.18	0.09	0.28	0.25	0.28	0.28	0.34	0.38	0.38	0.39	0.45	0.58	0.35	0.14	0.1	0.27	0.39	0.42	0.41	0.39	0.41	0.42	0.39	0.4	0.41	0.38
13	0.33	0.38	0.4	0.4	0.39	0.39	0.34	0.3	0.3	0.22	0.36	0.13	0.26	0.37	0.38	0.39	0.45	0.47	0.39	0.38	0.38	0.35	0.37	0.17	0.11	0.28	0.25	0.28	0.29	0.34	0.38	0.38	0.4	0.45	0.58	0.35	0.14	0.11	0.28	0.39	0.42	0.41	0.39	0.41	0.42	0.39	0.41	0.41	0.38
13	0.3	0.36	0.38	0.38	0.37	0.37	0.32	0.27	0.27	0.21	0.35	0.11	0.24	0.35	0.36	0.37	0.44	0.46	0.37	0.36	0.36	0.34	0.35	0.16	0.1	0.25	0.23	0.27	0.27	0.32	0.36	0.36	0.37	0.44	0.57	0.33	0.13	0.09	0.26	0.37	0.4	0.39	0.37	0.39	0.4	0.37	0.39	0.39	0.36
13	0.32	0.37	0.38	0.38	0.38	0.37	0.33	0.28	0.28	0.24	0.35	0.13	0.25	0.36	0.36	0.37	0.44	0.46	0.37	0.36	0.36	0.34	0.35	0.17	0.1	0.27	0.24	0.27	0.27	0.33	0.36	0.37	0.38	0.43	0.57	0.34	0.13	0.1	0.27	0.37	0.4	0.39	0.37	0.4	0.4	0.37	0.39	0.39	0.36
13	0.34	0.4	0.41	0.41	0.4	0.4	0.34	0.3	0.29	0.29	0.37	0.12	0.27	0.38	0.39	0.4	0.46	0.48	0.4	0.39	0.39	0.37	0.38	0.18	0.11	0.29	0.26	0.3	0.3	0.36	0.39	0.39	0.4	0.46	0.59	0.36	0.15	0.11	0.28	0.4	0.43	0.41	0.4	0.42	0.43	0.4	0.41	0.42	0.39
13	0.24	0.28	0.29	0.29	0.29	0.28	0.24	0.2	0.19	0.19	0.27	0.09	0.18	0.27	0.28	0.28	0.32	0.35	0.29	0.28	0.28	0.26	0.26	0.16	0.11	0.19	0.18	0.21	0.2	0.26	0.28	0.28	0.29	0.33	0.4	0.26	0.14	0.09	0.21	0.28	0.3	0.29	0.28	0.3	0.31	0.28	0.3	0.29	0.28
13	0.14	0.17	0.17	0.17	0.17	0.17	0.15	0.14	0.13	0.09	0.17	0.11	0.12	0.17	0.16	0.16	0.19	0.2	0.17	0.17	0.17	0.16	0.17	0.18	0.16	0.12	0.1	0.12	0.12	0.15	0.16	0.17	0.17	0.19	0.23	0.17	0.16	0.13	0.14	0.18	0.18	0.18	0.17	0.17	0.19	0.18	0.18	0.18	0.17
14	0.15	0.18	0.19	0.19	0.19	0.18	0.15	0.13	0.13	0.09	0.17	0.08	0.11	0.17	0.17	0.18	0.25	0.27	0.18	0.17	0.17	0.17	0.18	0.1	0.06	0.12	0.11	0.12	0.13	0.15	0.18	0.18	0.19	0.25	0.4	0.17	0.06	0.04	0.13	0.19	0.21	0.2	0.18	0.21	0.21	0.18	0.2	0.21	0.18
14	0.21	0.25	0.26	0.26	0.26	0.25	0.22	0.19	0.19	0.13	0.24	0.1	0.16	0.24	0.24	0.25	0.32	0.34	0.25	0.24	0.24	0.23	0.25	0.13	0.08	0.17	0.16	0.18	0.18	0.22	0.25	0.25	0.26	0.31	0.46	0.23	0.09	0.06	0.18	0.26	0.28	0.27	0.25	0.28	0.28	0.25	0.27	0.28	0.25
14	0.24	0.28	0.29	0.3	0.29	0.28	0.24	0.21	0.2	0.17	0.27	0.1	0.18	0.27	0.28	0.28	0.35	0.37	0.28	0.27	0.27	0.26	0.27	0.14	0.08	0.19	0.18	0.2	0.21	0.25	0.28	0.28	0.29	0.35	0.49	0.26	0.1	0.07	0.2	0.28	0.31	0.3	0.28	0.31	0.32	0.28	0.3	0.31	0.28
14	0.31	0.36	0.36	0.37	0.36	0.36	0.31	0.27	0.27	0.21	0.34	0.12	0.25	0.35	0.35	0.36	0.42	0.44	0.36	0.35	0.35	0.33	0.34	0.17	0.11	0.26	0.24	0.27	0.27	0.32	0.35	0.35	0.36	0.42	0.56	0.33	0.14	0.09	0.26	0.36	0.39	0.38	0.36	0.38	0.39	0.36	0.38	0.38	0.35
14	0.21	0.24	0.25	0.25	0.24	0.24	0.21	0.19	0.18	0.13	0.23	0.09	0.17	0.24	0.23	0.24	0.29	0.31	0.24	0.23	0.23	0.22	0.23	0.11	0.07	0.18	0.15	0.17	0.18	0.21	0.24	0.24	0.25	0.29	0.4	0.22	0.09	0.06	0.18	0.25	0.26	0.26	0.24	0.26	0.26	0.25	0.26	0.26	0.24
14	0.2	0.22	0.23	0.22	0.22	0.22	0.19	0.16	0.16	0.12	0.21	0.07	0.15	0.21	0.21	0.21	0.26	0.27	0.21	0.21	0.21	0.2	0.2	0.1	0.06	0.16	0.14	0.16	0.16	0.19	0.21	0.21	0.22	0.25	0.34	0.19	0.08	0.05	0.16	0.22	0.23	0.23	0.22	0.23	0.23	0.22	0.23	0.23	0.21
14	0.16	0.18	0.18	0.18	0.18	0.18	0.16	0.14	0.14	0.1	0.17	0.06	0.13	0.18	0.17	0.18	0.21	0.22	0.18	0.17	0.17	0.16	0.17	0.08	0.05	0.13	0.11	0.13	0.13	0.16	0.18	0.18	0.18	0.21	0.26	0.16	0.06	0.04	0.13	0.18	0.19	0.19	0.18	0.19	0.19	0.18	0.19	0.19	0.18
14	0.17	0.18	0.19	0.19	0.18	0.18	0.16	0.15	0.14	0.1	0.17	0.06	0.14	0.18	0.18	0.18	0.21	0.22	0.18	0.18	0.18	0.16	0.17	0.08	0.05	0.14	0.12	0.13	0.13	0.16	0.18	0.18	0.19	0.21	0.26	0.17	0.07	0.05	0.14	0.19	0.19	0.19	0.19	0.19	0.19	0.19	0.19	0.19	0.18
14	0.21	0.23	0.24	0.24	0.23	0.23	0.21	0.18	0.18	0.13	0.22	0.08	0.17	0.23	0.22	0.23	0.26	0.27	0.23	0.22	0.23	0.21	0.22	0.1	0.06	0.17	0.15	0.17	0.17	0.21	0.23	0.23	0.23	0.26	0.32	0.21	0.09	0.06	0.18	0.23	0.25	0.24	0.23	0.24	0.25	0.24	0.24	0.25	0.23
14	0.25	0.29	0.3	0.3	0.29	0.29	0.25	0.22	0.21	0.17	0.27	0.09	0.2	0.28	0.28	0.28	0.34	0.35	0.29	0.28	0.28	0.26	0.27	0.13	0.08	0.21	0.18	0.21	0.21	0.26	0.28	0.28	0.29	0.33	0.42	0.27	0.1	0.08	0.2	0.29	0.31	0.3	0.29	0.31	0.31	0.29	0.3	0.3	0.28
14	0.23	0.27	0.28	0.28	0.28	0.27	0.23	0.2	0.19	0.14	0.26	0.12	0.18	0.26	0.26	0.27	0.31	0.33	0.27	0.26	0.25	0.25	0.25	0.14	0.11	0.19	0.16	0.19	0.2	0.23	0.27	0.26	0.28	0.31	0.39	0.25	0.12	0.11	0.19	0.27	0.29	0.28	0.27	0.29	0.3	0.27	0.28	0.28	0.26
14	0.11	0.1	0.11	0.1	0.1	0.1	0.09	0.09	0.08	0.05	0.1	0.1	0.09	0.11	0.09	0.1	0.11	0.11	0.1	0.1	0.1	0.09	0.1	0.14	0.13	0.08	0.06	0.07	0.08	0.09	0.1	0.1	0.1	0.11	0.12	0.1	0.12	0.12	0.09	0.1	0.1	0.1	0.1	0.1	0.11	0.1	0.11	0.12	0.1
15	0.17	0.2	0.21	0.21	0.2	0.2	0.17	0.14	0.14	0.1	0.19	0.08	0.12	0.19	0.19	0.2	0.27	0.29	0.2	0.19	0.19	0.18	0.2	0.11	0.06	0.13	0.12	0.14	0.14	0.17	0.19	0.2	0.2	0.26	0.42	0.18	0.07	0.05	0.14	0.2	0.23	0.21	0.2	0.22	0.22	0.2	0.22	0.22	0.2
15	0.23	0.27	0.27	0.28	0.27	0.26	0.23	0.19	0.19	0.16	0.25	0.09	0.17	0.25	0.26	0.26	0.33	0.35	0.26	0.25	0.26	0.24	0.25	0.13	0.08	0.18	0.17	0.19	0.19	0.23	0.26	0.26	0.27	0.32	0.47	0.24	0.09	0.07	0.19	0.27	0.29	0.28	0.26	0.29	0.29	0.26	0.28	0.28	0.26
15	0.24	0.29	0.3	0.3	0.29	0.29	0.25	0.22	0.22	0.19	0.27	0.1	0.19	0.28	0.28	0.28	0.35	0.38	0.28	0.27	0.28	0.26	0.27	0.14	0.08	0.2	0.18	0.2	0.21	0.25	0.28	0.28	0.29	0.35	0.49	0.26	0.1	0.07	0.2	0.29	0.31	0.3	0.28	0.31	0.32	0.29	0.31	0.31	0.28
15	0.29	0.34	0.35	0.36	0.35	0.34	0.29	0.25	0.25	0.25	0.33	0.12	0.23	0.33	0.34	0.34	0.41	0.43	0.34	0.33	0.33	0.31	0.33	0.15	0.09	0.24	0.21	0.25	0.25	0.3	0.33	0.34	0.35	0.41	0.55	0.31	0.12	0.09	0.24	0.34	0.37	0.36	0.34	0.37	0.37	0.34	0.36	0.36	0.33
15	0.34	0.39	0.39	0.4	0.39	0.39	0.33	0.28	0.28	0.28	0.37	0.12	0.26	0.37	0.38	0.39	0.45	0.48	0.39	0.38	0.38	0.36	0.37	0.17	0.1	0.27	0.25	0.28	0.28	0.35	0.38	0.38	0.4	0.45	0.58	0.35	0.14	0.1	0.27	0.39	0.41	0.4	0.39	0.42	0.42	0.39	0.4	0.41	0.38
15	0.37	0.42	0.42	0.43	0.42	0.41	0.35	0.3	0.3	0.31	0.39	0.12	0.29	0.4	0.41	0.42	0.48	0.5	0.42	0.41	0.41	0.38	0.4	0.18	0.12	0.3	0.27	0.31	0.31	0.38	0.41	0.41	0.42	0.48	0.59	0.38	0.16	0.11	0.29	0.41	0.44	0.43	0.41	0.44	0.45	0.41	0.42	0.43	0.4
15	0.37	0.41	0.42	0.42	0.41	0.4	0.35	0.31	0.3	0.33	0.39	0.12	0.29	0.4	0.4	0.41	0.48	0.5	0.41	0.4	0.4	0.38	0.39	0.18	0.11	0.3	0.27	0.3	0.3	0.37	0.4	0.4	0.41	0.47	0.59	0.38	0.16	0.11	0.29	0.41	0.43	0.42	0.41	0.44	0.44	0.41	0.42	0.43	0.4
15	0.39	0.44	0.45	0.45	0.45	0.44	0.39	0.33	0.33	0.3	0.42	0.12	0.32	0.43	0.43	0.44	0.5	0.52	0.45	0.44	0.43	0.41	0.42	0.19	0.12	0.32	0.29	0.33	0.33	0.4	0.43	0.43	0.45	0.5	0.59	0.41	0.17	0.12	0.32	0.44	0.47	0.46	0.44	0.47	0.47	0.45	0.45	0.46	0.43
15	0.35	0.39	0.4	0.4	0.39	0.38	0.34	0.31	0.3	0.29	0.37	0.13	0.29	0.38	0.38	0.38	0.44	0.46	0.39	0.38	0.38	0.36	0.37	0.19	0.12	0.3	0.26	0.29	0.29	0.35	0.38	0.38	0.39	0.44	0.55	0.37	0.15	0.12	0.29	0.39	0.41	0.4	0.39	0.41	0.41	0.39	0.4	0.4	0.38
15	0.37	0.41	0.41	0.41	0.41	0.4	0.36	0.32	0.31	0.27	0.39	0.12	0.3	0.4	0.4	0.4	0.46	0.48	0.41	0.4	0.4	0.37	0.39	0.18	0.13	0.32	0.28	0.31	0.31	0.37	0.4	0.4	0.41	0.45	0.55	0.38	0.16	0.12	0.31	0.41	0.42	0.42	0.41	0.43	0.43	0.4	0.42	0.42	0.4
15	0.35	0.4	0.41	0.41	0.41	0.41	0.36	0.32	0.32	0.21	0.37	0.15	0.3	0.4	0.4	0.4	0.44	0.47	0.41	0.4	0.4	0.37	0.38	0.2	0.12	0.32	0.28	0.31	0.3	0.37	0.4	0.4	0.42	0.45	0.54	0.38	0.16	0.13	0.3	0.41	0.43	0.42	0.41	0.42	0.43	0.41	0.42	0.42	0.4
15	0.1	0.12	0.12	0.12	0.12	0.12	0.11	0.09	0.1	0.06	0.11	0.09	0.09	0.11	0.12	0.11	0.13	0.14	0.12	0.12	0.12	0.11	0.12	0.12	0.1	0.09	0.07	0.09	0.08	0.1	0.12	0.12	0.12	0.13	0.15	0.11	0.14	0.14	0.09	0.12	0.12	0.12	0.12	0.13	0.13	0.12	0.12	0.13	0.12
16	0.17	0.16	0.14	0.14	0.15	0.14	0.12	0.1	0.1	0.06	0.13	0.01	0.13	0.16	0.14	0.14	0.14	0.13	0.13	0.13	0.13	0.11	0.11	0.06	0.02	0.13	0.11	0.11	0.12	0.13	0.13	0.14	0.14	0.14	0.11	0.13	0.04	0.03	0.11	0.14	0.14	0.13	0.14	0.15	0.14	0.14	0.12	0.13	0.13
16	0.39	0.35	0.33	0.33	0.34	0.32	0.28	0.25	0.24	0.18	0.31	0.05	0.3	0.35	0.33	0.31	0.31	0.3	0.31	0.31	0.3	0.26	0.27	0.11	0.06	0.31	0.25	0.27	0.26	0.31	0.32	0.33	0.33	0.33	0.28	0.32	0.11	0.09	0.29	0.33	0.33	0.33	0.33	0.34	0.34	0.31	0.29	0.29	0.32
16	0.45	0.41	0.39	0.38	0.4	0.38	0.37	0.33	0.33	0.21	0.36	0.09	0.37	0.42	0.4	0.37	0.34	0.34	0.36	0.36	0.35	0.31	0.31	0.13	0.07	0.42	0.32	0.33	0.32	0.37	0.37	0.38	0.39	0.37	0.32	0.36	0.13	0.11	0.38	0.4	0.38	0.39	0.4	0.39	0.38	0.38	0.35	0.35	0.37
16	0.51	0.45	0.43	0.42	0.43	0.43	0.41	0.39	0.37	0.25	0.4	0.14	0.43	0.48	0.42	0.39	0.36	0.37	0.41	0.4	0.39	0.34	0.35	0.16	0.1	0.47	0.34	0.35	0.34	0.39	0.41	0.42	0.42	0.4	0.37	0.41	0.16	0.14	0.43	0.43	0.42	0.42	0.43	0.42	0.41	0.42	0.39	0.4	0.42
16	0.39	0.38	0.37	0.35	0.36	0.36	0.36	0.35	0.32	0.21	0.34	0.18	0.37	0.42	0.35	0.32	0.29	0.3	0.33	0.33	0.33	0.29	0.28	0.15	0.1	0.43	0.3	0.3	0.29	0.33	0.34	0.36	0.35	0.33	0.31	0.36	0.15	0.12	0.38	0.38	0.35	0.36	0.36	0.34	0.33	0.36	0.34	0.34	0.35
16	0.46	0.43	0.43	0.39	0.41	0.42	0.44	0.44	0.43	0.26	0.39	0.17	0.43	0.46	0.41	0.37	0.35	0.35	0.4	0.38	0.38	0.34	0.34	0.19	0.11	0.48	0.35	0.34	0.33	0.38	0.4	0.42	0.4	0.37	0.35	0.38	0.18	0.17	0.43	0.44	0.42	0.42	0.42	0.38	0.38	0.43	0.4	0.4	0.42
16	0.34	0.34	0.35	0.32	0.32	0.35	0.41	0.44	0.42	0.26	0.31	0.24	0.37	0.39	0.31	0.26	0.23	0.25	0.33	0.31	0.31	0.28	0.26	0.2	0.13	0.45	0.28	0.28	0.26	0.3	0.32	0.36	0.32	0.27	0.28	0.3	0.15	0.17	0.36	0.37	0.33	0.34	0.33	0.27	0.28	0.36	0.35	0.35	0.36
16	0.41	0.41	0.39	0.37	0.39	0.39	0.4	0.39	0.39	0.26	0.37	0.16	0.37	0.42	0.39	0.36	0.32	0.33	0.38	0.37	0.36	0.32	0.32	0.19	0.13	0.41	0.31	0.32	0.31	0.36	0.37	0.39	0.39	0.35	0.32	0.34	0.14	0.15	0.36	0.4	0.4	0.39	0.4	0.35	0.37	0.39	0.38	0.38	0.39
16	0.49	0.49	0.46	0.46	0.47	0.46	0.42	0.36	0.36	0.31	0.43	0.1	0.38	0.48	0.47	0.45	0.42	0.41	0.43	0.43	0.42	0.39	0.39	0.17	0.09	0.42	0.36	0.38	0.37	0.44	0.44	0.45	0.46	0.45	0.4	0.41	0.18	0.14	0.38	0.47	0.46	0.46	0.46	0.44	0.46	0.45	0.43	0.42	0.43
16	0.55	0.58	0.57	0.57	0.58	0.57	0.5	0.42	0.41	0.35	0.52	0.14	0.43	0.57	0.57	0.56	0.54	0.55	0.56	0.54	0.54	0.48	0.48	0.19	0.15	0.46	0.4	0.45	0.44	0.54	0.54	0.55	0.58	0.57	0.53	0.52	0.2	0.19	0.43	0.56	0.58	0.58	0.57	0.56	0.57	0.57	0.54	0.55	0.53
17	0.37	0.35	0.33	0.33	0.33	0.32	0.27	0.23	0.22	0.17	0.3	0.06	0.28	0.34	0.33	0.33	0.32	0.32	0.31	0.31	0.3	0.27	0.28	0.09	0.09	0.28	0.25	0.26	0.26	0.31	0.31	0.32	0.33	0.33	0.3	0.3	0.1	0.08	0.28	0.32	0.32	0.32	0.33	0.35	0.34	0.31	0.3	0.29	0.29
17	0.73	0.79	0.76	0.79	0.79	0.76	0.66	0.56	0.54	0.36	0.73	0.13	0.57	0.77	0.79	0.78	0.74	0.74	0.74	0.73	0.72	0.65	0.66	0.24	0.15	0.63	0.58	0.63	0.62	0.74	0.75	0.76	0.79	0.79	0.7	0.72	0.24	0.2	0.6	0.76	0.77	0.78	0.78	0.79	0.79	0.75	0.71	0.72	0.72
17	0.72	0.78	0.76	0.79	0.79	0.77	0.66	0.55	0.54	0.36	0.73	0.13	0.56	0.76	0.79	0.79	0.76	0.76	0.75	0.74	0.74	0.66	0.67	0.25	0.16	0.61	0.58	0.63	0.62	0.74	0.76	0.76	0.79	0.8	0.71	0.73	0.27	0.21	0.58	0.76	0.77	0.78	0.79	0.79	0.8	0.76	0.72	0.73	0.72
17	0.72	0.79	0.77	0.8	0.8	0.78	0.68	0.57	0.56	0.37	0.74	0.14	0.58	0.77	0.8	0.79	0.78	0.78	0.77	0.76	0.75	0.67	0.69	0.26	0.18	0.62	0.58	0.63	0.63	0.75	0.77	0.78	0.81	0.81	0.73	0.75	0.28	0.21	0.59	0.77	0.79	0.79	0.8	0.81	0.82	0.77	0.74	0.75	0.74
17	0.7	0.77	0.75	0.78	0.78	0.76	0.67	0.57	0.56	0.37	0.72	0.15	0.58	0.75	0.77	0.76	0.75	0.76	0.75	0.74	0.74	0.66	0.67	0.26	0.18	0.62	0.58	0.63	0.62	0.74	0.75	0.76	0.78	0.79	0.71	0.73	0.28	0.22	0.59	0.75	0.77	0.77	0.79	0.78	0.79	0.76	0.72	0.73	0.72
17	0.72	0.77	0.76	0.78	0.78	0.76	0.67	0.58	0.56	0.37	0.73	0.15	0.58	0.75	0.78	0.77	0.75	0.76	0.75	0.75	0.74	0.67	0.67	0.27	0.18	0.64	0.59	0.64	0.64	0.75	0.76	0.76	0.79	0.79	0.71	0.74	0.28	0.23	0.6	0.75	0.77	0.77	0.79	0.79	0.79	0.76	0.71	0.73	0.73
17	0.72	0.77	0.75	0.78	0.78	0.76	0.68	0.58	0.57	0.38	0.73	0.16	0.58	0.76	0.78	0.78	0.74	0.75	0.76	0.76	0.75	0.68	0.69	0.27	0.18	0.64	0.62	0.66	0.66	0.77	0.77	0.77	0.79	0.79	0.71	0.74	0.28	0.23	0.6	0.76	0.77	0.78	0.79	0.79	0.79	0.76	0.72	0.73	0.73
17	0.71	0.77	0.75	0.78	0.78	0.76	0.68	0.58	0.57	0.39	0.73	0.16	0.58	0.75	0.78	0.77	0.74	0.75	0.76	0.75	0.75	0.68	0.68	0.26	0.2	0.64	0.61	0.65	0.65	0.76	0.76	0.76	0.78	0.78	0.7	0.74	0.29	0.24	0.6	0.75	0.76	0.77	0.79	0.79	0.79	0.76	0.72	0.73	0.73
17	0.7	0.79	0.77	0.8	0.81	0.78	0.69	0.59	0.58	0.39	0.75	0.16	0.57	0.77	0.8	0.81	0.76	0.77	0.78	0.78	0.78	0.72	0.71	0.28	0.19	0.63	0.64	0.68	0.69	0.78	0.79	0.79	0.81	0.81	0.73	0.74	0.28	0.24	0.59	0.77	0.79	0.8	0.81	0.8	0.82	0.78	0.75	0.76	0.76
17	0.67	0.76	0.74	0.78	0.78	0.75	0.64	0.54	0.53	0.36	0.72	0.14	0.51	0.73	0.79	0.79	0.74	0.75	0.75	0.75	0.75	0.7	0.69	0.25	0.16	0.58	0.62	0.67	0.67	0.76	0.76	0.75	0.79	0.79	0.7	0.7	0.26	0.21	0.54	0.74	0.77	0.77	0.78	0.77	0.79	0.75	0.72	0.73	0.72
17	0.68	0.78	0.77	0.81	0.81	0.78	0.66	0.55	0.54	0.36	0.74	0.14	0.52	0.75	0.8	0.81	0.77	0.78	0.77	0.76	0.76	0.7	0.7	0.24	0.17	0.58	0.6	0.66	0.66	0.77	0.78	0.77	0.81	0.82	0.74	0.72	0.26	0.21	0.55	0.76	0.8	0.8	0.8	0.79	0.82	0.78	0.75	0.76	0.74
17	0.37	0.42	0.42	0.43	0.44	0.43	0.36	0.3	0.29	0.2	0.41	0.16	0.28	0.4	0.42	0.43	0.43	0.44	0.42	0.41	0.42	0.38	0.4	0.22	0.19	0.31	0.31	0.34	0.34	0.41	0.42	0.42	0.44	0.46	0.42	0.39	0.19	0.19	0.29	0.41	0.44	0.43	0.43	0.43	0.45	0.43	0.42	0.42	0.41
17	0.15	0.18	0.18	0.18	0.18	0.18	0.16	0.13	0.13	0.09	0.18	0.19	0.13	0.17	0.17	0.17	0.18	0.19	0.18	0.18	0.17	0.15	0.17	0.2	0.19	0.14	0.12	0.14	0.13	0.16	0.17	0.18	0.18	0.18	0.18	0.18	0.19	0.24	0.14	0.18	0.18	0.18	0.18	0.18	0.19	0.18	0.17	0.18	0.17
17	0.12	0.13	0.12	0.13	0.13	0.14	0.11	0.1	0.09	0.07	0.13	0.16	0.08	0.12	0.13	0.13	0.13	0.13	0.13	0.13	0.13	0.11	0.12	0.17	0.16	0.1	0.08	0.09	0.09	0.12	0.12	0.13	0.14	0.14	0.12	0.13	0.17	0.2	0.12	0.13	0.13	0.13	0.13	0.13	0.14	0.13	0.12	0.13	0.14
18	0.54	0.54	0.52	0.53	0.54	0.51	0.44	0.38	0.37	0.26	0.49	0.09	0.42	0.53	0.54	0.52	0.5	0.5	0.5	0.51	0.5	0.45	0.45	0.18	0.1	0.47	0.44	0.45	0.45	0.53	0.51	0.51	0.53	0.54	0.47	0.5	0.18	0.14	0.44	0.52	0.51	0.52	0.53	0.54	0.54	0.5	0.47	0.48	0.49
18	0.71	0.76	0.74	0.77	0.77	0.74	0.65	0.55	0.53	0.36	0.7	0.13	0.56	0.74	0.77	0.76	0.72	0.72	0.73	0.73	0.73	0.66	0.67	0.24	0.16	0.62	0.61	0.65	0.65	0.75	0.74	0.74	0.77	0.77	0.68	0.71	0.25	0.21	0.58	0.74	0.75	0.75	0.77	0.77	0.77	0.73	0.69	0.71	0.71
18	0.68	0.73	0.69	0.73	0.73	0.7	0.62	0.53	0.52	0.35	0.67	0.13	0.55	0.71	0.74	0.73	0.69	0.69	0.7	0.71	0.71	0.66	0.65	0.24	0.15	0.61	0.62	0.66	0.66	0.73	0.72	0.71	0.73	0.73	0.65	0.68	0.25	0.21	0.57	0.7	0.71	0.71	0.73	0.73	0.73	0.7	0.66	0.67	0.68
18	0.68	0.75	0.71	0.76	0.75	0.72	0.65	0.56	0.54	0.37	0.69	0.14	0.54	0.73	0.77	0.76	0.71	0.72	0.73	0.74	0.75	0.71	0.69	0.26	0.16	0.63	0.67	0.7	0.7	0.77	0.75	0.74	0.75	0.76	0.68	0.7	0.27	0.21	0.57	0.72	0.73	0.74	0.76	0.75	0.75	0.72	0.68	0.7	0.71
18	0.68	0.75	0.74	0.77	0.77	0.75	0.66	0.55	0.55	0.37	0.71	0.14	0.54	0.74	0.78	0.77	0.73	0.74	0.75	0.74	0.74	0.68	0.68	0.26	0.18	0.6	0.61	0.66	0.66	0.75	0.75	0.75	0.78	0.78	0.7	0.7	0.27	0.23	0.57	0.74	0.76	0.77	0.78	0.76	0.78	0.75	0.71	0.73	0.72
18	0.69	0.8	0.78	0.83	0.82	0.8	0.67	0.56	0.55	0.38	0.75	0.13	0.53	0.76	0.82	0.83	0.78	0.78	0.78	0.77	0.77	0.69	0.7	0.24	0.17	0.59	0.6	0.66	0.66	0.78	0.79	0.79	0.83	0.84	0.74	0.72	0.27	0.21	0.56	0.77	0.81	0.82	0.82	0.81	0.84	0.8	0.76	0.77	0.75
18	0.68	0.8	0.79	0.83	0.83	0.81	0.68	0.56	0.55	0.38	0.76	0.13	0.52	0.76	0.82	0.83	0.8	0.8	0.79	0.77	0.77	0.7	0.71	0.25	0.17	0.58	0.58	0.65	0.65	0.77	0.79	0.79	0.84	0.85	0.76	0.74	0.27	0.22	0.55	0.78	0.82	0.82	0.83	0.82	0.85	0.8	0.77	0.78	0.75
18	0.67	0.78	0.77	0.82	0.81	0.78	0.66	0.55	0.54	0.37	0.75	0.13	0.51	0.74	0.81	0.82	0.77	0.77	0.77	0.76	0.76	0.7	0.7	0.25	0.17	0.57	0.61	0.67	0.67	0.78	0.78	0.78	0.82	0.83	0.74	0.72	0.26	0.21	0.54	0.76	0.8	0.81	0.81	0.8	0.83	0.78	0.75	0.76	0.74
18	0.68	0.77	0.76	0.8	0.8	0.77	0.66	0.54	0.54	0.39	0.74	0.13	0.52	0.74	0.8	0.81	0.76	0.77	0.77	0.76	0.76	0.7	0.69	0.24	0.17	0.58	0.61	0.67	0.67	0.78	0.78	0.77	0.81	0.82	0.73	0.72	0.26	0.22	0.55	0.75	0.79	0.79	0.8	0.79	0.82	0.77	0.74	0.75	0.73
18	0.68	0.79	0.77	0.82	0.82	0.78	0.67	0.56	0.54	0.43	0.76	0.13	0.52	0.75	0.82	0.83	0.79	0.8	0.78	0.79	0.79	0.73	0.73	0.26	0.18	0.59	0.64	0.7	0.7	0.8	0.8	0.79	0.82	0.84	0.76	0.74	0.29	0.23	0.55	0.76	0.8	0.8	0.81	0.82	0.84	0.79	0.75	0.77	0.75
18	0.67	0.78	0.76	0.81	0.81	0.77	0.66	0.55	0.54	0.41	0.74	0.12	0.5	0.74	0.81	0.82	0.77	0.78	0.77	0.77	0.78	0.73	0.71	0.25	0.18	0.57	0.64	0.7	0.7	0.79	0.79	0.78	0.81	0.83	0.74	0.72	0.27	0.21	0.54	0.75	0.78	0.79	0.8	0.8	0.82	0.77	0.74	0.75	0.74
18	0.43	0.5	0.51	0.53	0.53	0.52	0.46	0.38	0.38	0.28	0.49	0.18	0.36	0.49	0.53	0.54	0.52	0.55	0.54	0.55	0.55	0.52	0.53	0.3	0.26	0.39	0.44	0.48	0.49	0.54	0.54	0.52	0.54	0.56	0.51	0.52	0.28	0.26	0.37	0.51	0.53	0.53	0.55	0.54	0.56	0.53	0.51	0.52	0.52
18	0.19	0.21	0.21	0.22	0.23	0.22	0.19	0.17	0.16	0.11	0.21	0.19	0.17	0.21	0.2	0.21	0.25	0.25	0.24	0.23	0.23	0.21	0.23	0.26	0.24	0.16	0.14	0.16	0.17	0.2	0.22	0.22	0.22	0.24	0.24	0.25	0.26	0.28	0.18	0.22	0.23	0.22	0.23	0.24	0.25	0.23	0.22	0.23	0.23
18	0.13	0.15	0.16	0.15	0.16	0.16	0.14	0.13	0.12	0.08	0.15	0.21	0.12	0.15	0.15	0.16	0.18	0.19	0.17	0.17	0.16	0.15	0.17	0.25	0.23	0.12	0.11	0.12	0.12	0.15	0.16	0.16	0.16	0.17	0.18	0.17	0.25	0.25	0.13	0.15	0.16	0.16	0.16	0.17	0.17	0.17	0.17	0.17	0.16
18	0.12	0.13	0.15	0.14	0.15	0.14	0.12	0.11	0.1	0.07	0.14	0.18	0.11	0.14	0.14	0.14	0.15	0.16	0.15	0.15	0.15	0.14	0.15	0.23	0.28	0.11	0.09	0.1	0.11	0.13	0.14	0.15	0.15	0.16	0.15	0.15	0.27	0.26	0.12	0.14	0.15	0.15	0.15	0.15	0.16	0.15	0.15	0.15	0.15
19	0.63	0.71	0.7	0.73	0.73	0.7	0.6	0.5	0.48	0.34	0.67	0.13	0.49	0.68	0.72	0.72	0.7	0.7	0.69	0.68	0.68	0.62	0.63	0.24	0.16	0.53	0.53	0.58	0.58	0.68	0.69	0.7	0.73	0.74	0.66	0.65	0.23	0.2	0.51	0.69	0.71	0.72	0.72	0.71	0.73	0.7	0.67	0.68	0.66
19	0.7	0.79	0.77	0.8	0.81	0.78	0.66	0.55	0.54	0.38	0.73	0.13	0.53	0.75	0.8	0.8	0.76	0.76	0.76	0.75	0.75	0.68	0.68	0.24	0.16	0.59	0.59	0.65	0.65	0.76	0.77	0.77	0.81	0.81	0.72	0.71	0.26	0.21	0.56	0.76	0.79	0.8	0.8	0.79	0.81	0.77	0.74	0.75	0.73
19	0.7	0.79	0.76	0.81	0.8	0.77	0.66	0.54	0.54	0.45	0.74	0.13	0.52	0.75	0.81	0.81	0.75	0.76	0.76	0.76	0.76	0.7	0.69	0.24	0.16	0.59	0.62	0.68	0.68	0.78	0.77	0.77	0.81	0.81	0.72	0.7	0.26	0.2	0.56	0.75	0.79	0.79	0.8	0.79	0.81	0.77	0.73	0.75	0.73
19	0.69	0.8	0.78	0.83	0.82	0.79	0.67	0.56	0.55	0.46	0.76	0.13	0.52	0.76	0.83	0.83	0.79	0.8	0.78	0.78	0.79	0.73	0.72	0.24	0.17	0.59	0.64	0.7	0.7	0.8	0.8	0.79	0.83	0.84	0.76	0.73	0.27	0.21	0.55	0.77	0.81	0.81	0.82	0.81	0.84	0.79	0.76	0.77	0.75
19	0.66	0.78	0.76	0.81	0.81	0.79	0.66	0.54	0.54	0.36	0.74	0.13	0.5	0.74	0.8	0.81	0.76	0.76	0.77	0.75	0.75	0.68	0.68	0.23	0.17	0.57	0.58	0.65	0.64	0.76	0.77	0.77	0.82	0.82	0.72	0.7	0.25	0.21	0.54	0.75	0.8	0.81	0.81	0.79	0.83	0.78	0.75	0.76	0.73
19	0.66	0.78	0.77	0.82	0.81	0.79	0.67	0.55	0.54	0.36	0.75	0.13	0.51	0.74	0.81	0.82	0.77	0.78	0.78	0.77	0.77	0.69	0.7	0.24	0.18	0.57	0.59	0.66	0.66	0.77	0.78	0.78	0.83	0.83	0.74	0.72	0.26	0.22	0.54	0.76	0.8	0.81	0.82	0.8	0.84	0.79	0.75	0.77	0.74
19	0.67	0.79	0.78	0.83	0.82	0.8	0.67	0.55	0.55	0.37	0.75	0.13	0.52	0.75	0.82	0.83	0.78	0.79	0.79	0.78	0.78	0.71	0.71	0.25	0.18	0.58	0.6	0.67	0.67	0.78	0.79	0.79	0.84	0.84	0.75	0.73	0.27	0.22	0.55	0.77	0.81	0.82	0.82	0.81	0.84	0.8	0.76	0.78	0.75
19	0.67	0.79	0.77	0.83	0.82	0.79	0.67	0.56	0.54	0.37	0.76	0.13	0.52	0.75	0.82	0.84	0.79	0.8	0.79	0.79	0.79	0.74	0.73	0.26	0.18	0.58	0.65	0.71	0.71	0.8	0.81	0.79	0.83	0.85	0.76	0.74	0.28	0.22	0.55	0.77	0.81	0.81	0.82	0.82	0.84	0.79	0.76	0.77	0.76
19	0.68	0.79	0.79	0.83	0.83	0.8	0.68	0.56	0.55	0.37	0.77	0.13	0.53	0.76	0.82	0.83	0.81	0.82	0.8	0.79	0.79	0.72	0.73	0.27	0.19	0.58	0.6	0.67	0.67	0.79	0.8	0.8	0.84	0.86	0.77	0.76	0.29	0.23	0.57	0.78	0.82	0.82	0.83	0.83	0.86	0.8	0.77	0.79	0.76
19	0.68	0.8	0.79	0.84	0.83	0.81	0.68	0.57	0.56	0.37	0.77	0.14	0.53	0.76	0.83	0.84	0.81	0.82	0.81	0.8	0.8	0.73	0.74	0.27	0.18	0.58	0.61	0.68	0.68	0.8	0.81	0.8	0.85	0.86	0.78	0.75	0.28	0.23	0.56	0.78	0.83	0.83	0.84	0.83	0.86	0.81	0.78	0.79	0.77
19	0.67	0.79	0.79	0.82	0.82	0.8	0.68	0.56	0.55	0.36	0.76	0.14	0.52	0.76	0.81	0.83	0.8	0.81	0.8	0.78	0.78	0.71	0.72	0.26	0.19	0.57	0.58	0.66	0.65	0.78	0.79	0.8	0.84	0.85	0.77	0.74	0.28	0.23	0.55	0.77	0.82	0.82	0.82	0.82	0.85	0.8	0.78	0.79	0.76
19	0.23	0.28	0.29	0.29	0.3	0.3	0.25	0.22	0.21	0.14	0.27	0.2	0.2	0.27	0.28	0.29	0.32	0.34	0.3	0.31	0.3	0.28	0.3	0.29	0.22	0.2	0.18	0.22	0.22	0.27	0.3	0.29	0.3	0.32	0.31	0.31	0.26	0.25	0.21	0.29	0.31	0.3	0.3	0.31	0.32	0.31	0.3	0.31	0.29
19	0.15	0.16	0.18	0.18	0.19	0.18	0.15	0.13	0.13	0.09	0.17	0.19	0.13	0.16	0.17	0.18	0.19	0.2	0.19	0.19	0.19	0.17	0.18	0.22	0.22	0.12	0.11	0.13	0.13	0.17	0.18	0.18	0.19	0.19	0.19	0.2	0.22	0.23	0.14	0.18	0.18	0.19	0.19	0.18	0.19	0.19	0.19	0.19	0.18
19	0.14	0.16	0.17	0.17	0.18	0.18	0.16	0.14	0.13	0.09	0.18	0.24	0.14	0.16	0.17	0.17	0.18	0.2	0.18	0.19	0.18	0.16	0.18	0.23	0.22	0.13	0.12	0.13	0.14	0.16	0.18	0.18	0.19	0.19	0.19	0.2	0.24	0.28	0.15	0.17	0.18	0.19	0.18	0.18	0.19	0.19	0.18	0.18	0.18
19	0.12	0.13	0.14	0.14	0.15	0.15	0.13	0.12	0.11	0.08	0.14	0.19	0.11	0.14	0.14	0.14	0.15	0.16	0.15	0.15	0.14	0.14	0.15	0.23	0.2	0.11	0.1	0.1	0.11	0.13	0.14	0.15	0.15	0.15	0.15	0.17	0.2	0.25	0.12	0.15	0.15	0.15	0.15	0.15	0.16	0.15	0.15	0.15	0.15
19	0.11	0.14	0.15	0.15	0.15	0.15	0.13	0.11	0.1	0.07	0.15	0.16	0.1	0.14	0.14	0.14	0.16	0.17	0.16	0.15	0.15	0.14	0.15	0.22	0.26	0.11	0.1	0.11	0.11	0.13	0.15	0.15	0.15	0.15	0.16	0.17	0.22	0.23	0.12	0.14	0.15	0.16	0.15	0.16	0.16	0.15	0.15	0.16	0.15
19	0.11	0.12	0.13	0.13	0.13	0.14	0.11	0.1	0.1	0.07	0.13	0.16	0.1	0.12	0.12	0.12	0.15	0.15	0.14	0.14	0.14	0.12	0.14	0.22	0.19	0.1	0.1	0.1	0.1	0.12	0.14	0.14	0.13	0.14	0.15	0.16	0.19	0.21	0.12	0.14	0.14	0.14	0.13	0.15	0.15	0.14	0.14	0.14	0.13
20	0.68	0.8	0.78	0.83	0.83	0.8	0.68	0.56	0.55	0.4	0.76	0.13	0.52	0.76	0.83	0.84	0.79	0.79	0.79	0.78	0.79	0.72	0.72	0.25	0.17	0.58	0.62	0.68	0.68	0.79	0.8	0.8	0.84	0.84	0.75	0.73	0.27	0.22	0.55	0.77	0.81	0.82	0.82	0.81	0.84	0.8	0.77	0.78	0.76
20	0.67	0.79	0.78	0.82	0.82	0.8	0.67	0.55	0.55	0.37	0.76	0.13	0.52	0.76	0.82	0.82	0.78	0.79	0.79	0.77	0.77	0.69	0.7	0.25	0.18	0.57	0.58	0.65	0.65	0.77	0.79	0.79	0.84	0.84	0.75	0.73	0.27	0.22	0.55	0.77	0.81	0.82	0.82	0.81	0.85	0.8	0.77	0.78	0.75
20	0.68	0.78	0.77	0.81	0.81	0.79	0.66	0.55	0.54	0.36	0.75	0.13	0.53	0.75	0.8	0.81	0.78	0.79	0.78	0.77	0.77	0.7	0.71	0.25	0.18	0.58	0.59	0.66	0.65	0.77	0.78	0.78	0.82	0.83	0.75	0.73	0.26	0.23	0.56	0.76	0.8	0.81	0.81	0.81	0.83	0.79	0.75	0.77	0.75
20	0.68	0.79	0.78	0.82	0.82	0.79	0.67	0.56	0.55	0.37	0.75	0.14	0.54	0.76	0.81	0.82	0.79	0.8	0.79	0.78	0.78	0.71	0.71	0.25	0.19	0.59	0.6	0.66	0.66	0.78	0.79	0.79	0.83	0.84	0.75	0.74	0.27	0.23	0.57	0.77	0.81	0.82	0.82	0.81	0.84	0.8	0.77	0.78	0.75
20	0.68	0.79	0.78	0.82	0.82	0.79	0.67	0.55	0.54	0.37	0.75	0.13	0.53	0.75	0.81	0.82	0.79	0.8	0.79	0.77	0.77	0.7	0.71	0.25	0.18	0.58	0.6	0.66	0.66	0.78	0.79	0.79	0.83	0.84	0.75	0.74	0.28	0.22	0.56	0.77	0.81	0.81	0.82	0.81	0.84	0.79	0.76	0.77	0.75
20	0.68	0.79	0.79	0.82	0.82	0.8	0.68	0.56	0.55	0.36	0.76	0.13	0.54	0.76	0.81	0.82	0.8	0.81	0.8	0.78	0.78	0.7	0.71	0.26	0.19	0.58	0.58	0.64	0.64	0.77	0.79	0.79	0.84	0.85	0.77	0.75	0.28	0.23	0.56	0.77	0.82	0.82	0.83	0.82	0.85	0.8	0.77	0.78	0.75
20	0.61	0.69	0.7	0.72	0.73	0.7	0.6	0.5	0.49	0.32	0.66	0.14	0.49	0.67	0.71	0.72	0.71	0.72	0.71	0.7	0.69	0.63	0.64	0.27	0.21	0.53	0.51	0.57	0.57	0.69	0.71	0.7	0.74	0.74	0.68	0.68	0.27	0.24	0.51	0.68	0.72	0.73	0.73	0.73	0.75	0.71	0.68	0.69	0.67
20	0.22	0.26	0.27	0.27	0.28	0.28	0.24	0.21	0.19	0.13	0.26	0.2	0.18	0.26	0.27	0.27	0.28	0.3	0.28	0.27	0.27	0.25	0.26	0.26	0.21	0.2	0.18	0.22	0.21	0.26	0.28	0.27	0.29	0.29	0.29	0.29	0.25	0.27	0.2	0.27	0.28	0.29	0.28	0.28	0.29	0.29	0.28	0.28	0.27
20	0.66	0.75	0.75	0.78	0.78	0.76	0.64	0.53	0.52	0.38	0.72	0.14	0.52	0.73	0.77	0.78	0.77	0.78	0.76	0.75	0.75	0.69	0.7	0.26	0.18	0.56	0.56	0.62	0.62	0.74	0.76	0.75	0.79	0.81	0.74	0.72	0.28	0.22	0.54	0.74	0.77	0.78	0.78	0.79	0.81	0.76	0.74	0.75	0.72
20	0.64	0.72	0.71	0.74	0.74	0.71	0.61	0.51	0.5	0.36	0.69	0.15	0.51	0.7	0.73	0.74	0.73	0.74	0.71	0.71	0.71	0.65	0.66	0.27	0.18	0.55	0.56	0.61	0.61	0.71	0.72	0.72	0.74	0.76	0.7	0.69	0.29	0.23	0.54	0.7	0.73	0.73	0.74	0.75	0.76	0.71	0.68	0.7	0.69
20	0.68	0.78	0.77	0.81	0.8	0.78	0.66	0.55	0.54	0.42	0.74	0.14	0.52	0.75	0.81	0.81	0.77	0.78	0.78	0.77	0.77	0.71	0.71	0.24	0.18	0.58	0.62	0.68	0.68	0.78	0.78	0.78	0.81	0.82	0.74	0.72	0.27	0.22	0.55	0.76	0.79	0.8	0.8	0.8	0.82	0.77	0.75	0.76	0.74
20	0.7	0.79	0.78	0.82	0.82	0.79	0.67	0.55	0.55	0.47	0.75	0.13	0.53	0.76	0.81	0.82	0.79	0.8	0.78	0.77	0.78	0.71	0.71	0.26	0.19	0.59	0.6	0.67	0.67	0.78	0.79	0.79	0.82	0.84	0.76	0.73	0.27	0.21	0.55	0.76	0.81	0.81	0.81	0.81	0.84	0.79	0.76	0.77	0.75
20	0.67	0.79	0.77	0.82	0.82	0.79	0.67	0.55	0.54	0.38	0.75	0.13	0.51	0.75	0.81	0.82	0.77	0.78	0.78	0.77	0.77	0.7	0.7	0.24	0.17	0.58	0.6	0.67	0.67	0.78	0.78	0.78	0.83	0.83	0.74	0.71	0.26	0.21	0.55	0.76	0.8	0.81	0.81	0.8	0.83	0.79	0.76	0.77	0.74
20	0.67	0.78	0.77	0.81	0.81	0.79	0.66	0.55	0.54	0.37	0.74	0.13	0.51	0.74	0.81	0.81	0.78	0.78	0.78	0.76	0.76	0.7	0.7	0.25	0.18	0.57	0.59	0.66	0.66	0.77	0.78	0.78	0.82	0.83	0.74	0.72	0.27	0.22	0.55	0.76	0.8	0.81	0.81	0.8	0.83	0.79	0.76	0.77	0.74
20	0.37	0.42	0.44	0.45	0.45	0.44	0.37	0.32	0.31	0.22	0.42	0.16	0.3	0.42	0.43	0.45	0.46	0.48	0.46	0.45	0.45	0.41	0.42	0.25	0.24	0.33	0.31	0.34	0.35	0.43	0.44	0.44	0.46	0.47	0.44	0.44	0.25	0.23	0.32	0.43	0.45	0.45	0.46	0.46	0.48	0.45	0.44	0.44	0.43
20	0.22	0.25	0.26	0.27	0.28	0.27	0.23	0.2	0.19	0.13	0.26	0.19	0.19	0.25	0.26	0.27	0.28	0.3	0.29	0.27	0.28	0.25	0.27	0.25	0.22	0.19	0.18	0.21	0.21	0.25	0.26	0.27	0.28	0.29	0.28	0.28	0.28	0.26	0.21	0.26	0.28	0.28	0.27	0.28	0.29	0.28	0.27	0.28	0.26
20	0.14	0.16	0.17	0.17	0.18	0.18	0.15	0.14	0.13	0.1	0.17	0.22	0.12	0.16	0.17	0.17	0.18	0.19	0.18	0.18	0.17	0.16	0.17	0.22	0.21	0.13	0.11	0.13	0.13	0.16	0.17	0.17	0.18	0.19	0.18	0.19	0.23	0.27	0.13	0.17	0.18	0.18	0.18	0.18	0.19	0.18	0.18	0.18	0.16
20	0.14	0.15	0.16	0.16	0.17	0.16	0.14	0.12	0.12	0.08	0.15	0.19	0.12	0.15	0.16	0.16	0.18	0.18	0.17	0.16	0.17	0.15	0.17	0.23	0.24	0.12	0.1	0.12	0.12	0.15	0.15	0.16	0.16	0.17	0.18	0.18	0.23	0.26	0.13	0.16	0.17	0.17	0.16	0.18	0.18	0.16	0.17	0.16	0.16
20	0.12	0.14	0.14	0.15	0.15	0.15	0.13	0.11	0.11	0.07	0.14	0.16	0.1	0.14	0.14	0.14	0.15	0.16	0.15	0.15	0.14	0.14	0.14	0.19	0.2	0.1	0.09	0.11	0.11	0.14	0.15	0.15	0.15	0.15	0.16	0.17	0.19	0.21	0.11	0.15	0.15	0.15	0.15	0.15	0.16	0.15	0.15	0.16	0.15
20	0.11	0.13	0.13	0.14	0.13	0.14	0.12	0.1	0.09	0.08	0.14	0.16	0.1	0.13	0.12	0.13	0.15	0.15	0.14	0.15	0.14	0.13	0.14	0.25	0.26	0.1	0.09	0.1	0.1	0.13	0.13	0.13	0.14	0.14	0.14	0.16	0.22	0.23	0.12	0.13	0.14	0.13	0.13	0.14	0.14	0.14	0.14	0.14	0.14
20	0.18	0.2	0.2	0.21	0.22	0.21	0.18	0.16	0.15	0.1	0.21	0.21	0.16	0.2	0.21	0.21	0.21	0.22	0.22	0.21	0.21	0.19	0.21	0.21	0.24	0.15	0.15	0.17	0.17	0.2	0.2	0.21	0.22	0.22	0.21	0.22	0.19	0.23	0.17	0.2	0.21	0.21	0.21	0.21	0.23	0.21	0.2	0.21	0.2
20	0.09	0.1	0.12	0.11	0.11	0.12	0.1	0.09	0.09	0.06	0.11	0.17	0.08	0.11	0.11	0.11	0.12	0.13	0.12	0.12	0.12	0.11	0.13	0.19	0.19	0.08	0.07	0.09	0.08	0.11	0.11	0.11	0.12	0.12	0.13	0.12	0.22	0.23	0.1	0.12	0.12	0.12	0.12	0.12	0.13	0.12	0.12	0.12	0.12
21	0.63	0.64	0.63	0.64	0.64	0.6	0.52	0.45	0.43	0.32	0.6	0.09	0.53	0.62	0.61	0.61	0.72	0.72	0.62	0.62	0.64	0.57	0.6	0.22	0.13	0.52	0.44	0.48	0.48	0.59	0.62	0.62	0.61	0.67	0.67	0.71	0.24	0.16	0.51	0.62	0.61	0.6	0.64	0.73	0.67	0.59	0.57	0.58	0.59
21	0.67	0.69	0.68	0.7	0.69	0.66	0.59	0.51	0.49	0.34	0.66	0.12	0.57	0.68	0.68	0.67	0.76	0.77	0.7	0.7	0.7	0.63	0.65	0.26	0.16	0.57	0.5	0.55	0.54	0.66	0.69	0.68	0.68	0.73	0.71	0.76	0.28	0.2	0.57	0.68	0.67	0.66	0.71	0.79	0.73	0.66	0.63	0.64	0.65
21	0.64	0.66	0.66	0.67	0.67	0.64	0.58	0.51	0.49	0.36	0.64	0.14	0.57	0.66	0.65	0.64	0.73	0.74	0.68	0.68	0.69	0.61	0.64	0.26	0.16	0.57	0.49	0.53	0.52	0.64	0.67	0.66	0.66	0.7	0.69	0.74	0.28	0.21	0.56	0.66	0.65	0.65	0.68	0.75	0.7	0.65	0.61	0.63	0.64
21	0.67	0.69	0.68	0.69	0.69	0.66	0.6	0.53	0.51	0.35	0.66	0.15	0.58	0.69	0.68	0.66	0.73	0.73	0.69	0.69	0.69	0.62	0.64	0.28	0.16	0.6	0.52	0.55	0.54	0.66	0.68	0.68	0.68	0.71	0.68	0.74	0.29	0.2	0.58	0.68	0.66	0.66	0.7	0.76	0.71	0.66	0.62	0.64	0.66
21	0.64	0.65	0.66	0.66	0.66	0.64	0.6	0.55	0.52	0.34	0.64	0.18	0.58	0.67	0.64	0.63	0.69	0.7	0.66	0.66	0.67	0.6	0.62	0.29	0.17	0.6	0.5	0.54	0.53	0.63	0.66	0.66	0.65	0.67	0.66	0.71	0.29	0.22	0.58	0.66	0.64	0.64	0.68	0.72	0.67	0.64	0.62	0.63	0.64
21	0.65	0.72	0.72	0.73	0.73	0.71	0.63	0.55	0.54	0.36	0.69	0.17	0.56	0.7	0.71	0.72	0.78	0.8	0.74	0.73	0.74	0.67	0.69	0.31	0.19	0.57	0.52	0.58	0.57	0.69	0.73	0.73	0.73	0.77	0.75	0.75	0.31	0.23	0.55	0.72	0.73	0.72	0.74	0.79	0.77	0.72	0.69	0.71	0.7
21	0.61	0.68	0.69	0.7	0.7	0.66	0.59	0.5	0.48	0.34	0.66	0.14	0.52	0.67	0.67	0.69	0.77	0.78	0.7	0.7	0.71	0.65	0.68	0.28	0.18	0.52	0.49	0.55	0.54	0.66	0.69	0.68	0.69	0.74	0.74	0.74	0.29	0.22	0.52	0.67	0.68	0.67	0.7	0.77	0.73	0.67	0.65	0.66	0.66
21	0.68	0.78	0.78	0.81	0.8	0.77	0.67	0.57	0.56	0.37	0.75	0.15	0.58	0.75	0.78	0.8	0.85	0.86	0.8	0.79	0.8	0.72	0.75	0.3	0.19	0.58	0.55	0.62	0.61	0.75	0.79	0.78	0.8	0.84	0.81	0.8	0.31	0.23	0.58	0.77	0.8	0.79	0.81	0.85	0.84	0.78	0.76	0.77	0.75
21	0.69	0.81	0.81	0.84	0.83	0.81	0.7	0.59	0.58	0.38	0.78	0.16	0.58	0.78	0.82	0.83	0.87	0.87	0.83	0.82	0.83	0.74	0.76	0.3	0.2	0.6	0.57	0.64	0.63	0.78	0.82	0.81	0.84	0.87	0.82	0.81	0.32	0.23	0.59	0.8	0.83	0.82	0.84	0.87	0.87	0.81	0.79	0.8	0.78
21	0.69	0.8	0.8	0.82	0.82	0.79	0.69	0.59	0.57	0.38	0.77	0.17	0.58	0.77	0.8	0.81	0.86	0.87	0.82	0.8	0.82	0.73	0.76	0.31	0.2	0.6	0.56	0.63	0.62	0.76	0.8	0.8	0.82	0.86	0.82	0.81	0.31	0.23	0.59	0.79	0.81	0.81	0.82	0.86	0.86	0.8	0.78	0.79	0.77
21	0.6	0.68	0.68	0.7	0.7	0.68	0.59	0.5	0.48	0.32	0.65	0.16	0.49	0.66	0.68	0.7	0.73	0.73	0.71	0.69	0.69	0.62	0.65	0.26	0.2	0.5	0.47	0.53	0.53	0.65	0.69	0.68	0.7	0.73	0.69	0.67	0.29	0.22	0.51	0.67	0.7	0.7	0.71	0.72	0.73	0.69	0.67	0.68	0.66
21	0.16	0.18	0.19	0.19	0.19	0.18	0.16	0.14	0.13	0.09	0.18	0.19	0.14	0.18	0.17	0.18	0.19	0.2	0.18	0.18	0.18	0.16	0.18	0.21	0.21	0.14	0.12	0.13	0.13	0.17	0.17	0.18	0.18	0.19	0.19	0.18	0.21	0.21	0.15	0.18	0.18	0.18	0.18	0.19	0.2	0.18	0.18	0.19	0.18
21	0.13	0.17	0.15	0.17	0.15	0.16	0.14	0.1	0.11	0.1	0.16	0.16	0.11	0.15	0.17	0.18	0.15	0.15	0.18	0.16	0.16	0.14	0.14	0.18	0.18	0.1	0.11	0.12	0.12	0.16	0.16	0.17	0.17	0.16	0.14	0.15	0.23	0.2	0.14	0.16	0.16	0.16	0.17	0.15	0.17	0.16	0.16	0.15	0.16
22	0.66	0.73	0.73	0.74	0.74	0.71	0.62	0.54	0.52	0.36	0.69	0.13	0.56	0.72	0.72	0.73	0.79	0.79	0.74	0.73	0.75	0.68	0.7	0.27	0.17	0.57	0.52	0.57	0.57	0.7	0.73	0.73	0.73	0.78	0.75	0.75	0.3	0.2	0.57	0.72	0.73	0.72	0.74	0.8	0.77	0.72	0.7	0.71	0.71
22	0.7	0.78	0.79	0.8	0.79	0.77	0.7	0.61	0.59	0.4	0.74	0.18	0.61	0.78	0.78	0.78	0.84	0.84	0.8	0.79	0.8	0.73	0.75	0.31	0.21	0.63	0.56	0.62	0.61	0.75	0.79	0.79	0.8	0.83	0.8	0.8	0.32	0.24	0.61	0.78	0.8	0.79	0.81	0.84	0.83	0.78	0.77	0.78	0.77
22	0.71	0.77	0.77	0.78	0.78	0.77	0.71	0.63	0.61	0.4	0.74	0.19	0.62	0.78	0.77	0.77	0.79	0.8	0.79	0.78	0.78	0.71	0.72	0.32	0.21	0.65	0.57	0.62	0.61	0.74	0.77	0.78	0.78	0.8	0.76	0.78	0.31	0.25	0.62	0.78	0.78	0.78	0.8	0.81	0.81	0.77	0.75	0.76	0.76
22	0.67	0.74	0.76	0.75	0.75	0.76	0.74	0.7	0.68	0.43	0.71	0.27	0.64	0.77	0.73	0.71	0.74	0.76	0.78	0.75	0.76	0.69	0.71	0.35	0.22	0.69	0.56	0.6	0.58	0.71	0.76	0.77	0.75	0.75	0.74	0.76	0.32	0.28	0.64	0.77	0.76	0.76	0.77	0.76	0.76	0.77	0.75	0.76	0.76
22	0.67	0.75	0.77	0.76	0.76	0.77	0.76	0.71	0.68	0.44	0.73	0.28	0.64	0.78	0.74	0.72	0.76	0.78	0.79	0.77	0.78	0.7	0.72	0.34	0.23	0.7	0.57	0.61	0.6	0.72	0.77	0.79	0.77	0.77	0.76	0.76	0.34	0.28	0.64	0.79	0.77	0.77	0.79	0.77	0.77	0.79	0.77	0.78	0.77
22	0.7	0.77	0.79	0.79	0.79	0.78	0.75	0.69	0.66	0.43	0.75	0.25	0.64	0.79	0.77	0.75	0.8	0.82	0.8	0.79	0.8	0.72	0.74	0.35	0.23	0.68	0.57	0.62	0.61	0.74	0.79	0.8	0.79	0.8	0.79	0.79	0.33	0.28	0.63	0.79	0.79	0.79	0.8	0.81	0.8	0.8	0.77	0.79	0.78
22	0.7	0.78	0.8	0.8	0.8	0.79	0.75	0.68	0.66	0.42	0.76	0.24	0.63	0.79	0.78	0.77	0.81	0.83	0.82	0.8	0.81	0.73	0.75	0.35	0.22	0.68	0.58	0.63	0.62	0.76	0.8	0.81	0.8	0.82	0.79	0.8	0.34	0.27	0.64	0.8	0.8	0.8	0.82	0.82	0.81	0.8	0.78	0.79	0.79
22	0.68	0.76	0.77	0.77	0.78	0.78	0.76	0.71	0.68	0.44	0.73	0.28	0.63	0.79	0.76	0.74	0.75	0.78	0.8	0.78	0.78	0.7	0.72	0.36	0.24	0.7	0.57	0.62	0.6	0.73	0.78	0.79	0.78	0.78	0.76	0.76	0.34	0.29	0.64	0.79	0.78	0.78	0.8	0.77	0.78	0.8	0.77	0.78	0.78
22	0.69	0.77	0.79	0.78	0.78	0.79	0.77	0.73	0.71	0.45	0.75	0.27	0.66	0.79	0.77	0.75	0.77	0.79	0.82	0.79	0.8	0.72	0.74	0.38	0.24	0.71	0.59	0.63	0.61	0.74	0.79	0.8	0.79	0.79	0.77	0.78	0.36	0.3	0.65	0.8	0.79	0.79	0.81	0.79	0.79	0.8	0.78	0.79	0.79
22	0.66	0.77	0.79	0.81	0.8	0.77	0.68	0.59	0.57	0.38	0.76	0.16	0.56	0.75	0.77	0.79	0.87	0.88	0.8	0.79	0.81	0.73	0.76	0.31	0.19	0.58	0.54	0.61	0.61	0.75	0.8	0.79	0.79	0.85	0.83	0.81	0.32	0.23	0.56	0.77	0.79	0.78	0.8	0.85	0.84	0.78	0.77	0.78	0.76
22	0.61	0.72	0.74	0.76	0.76	0.72	0.62	0.52	0.5	0.34	0.71	0.15	0.51	0.69	0.72	0.74	0.83	0.84	0.75	0.73	0.76	0.67	0.71	0.29	0.2	0.51	0.48	0.56	0.56	0.69	0.74	0.73	0.75	0.81	0.79	0.76	0.31	0.22	0.51	0.72	0.74	0.73	0.75	0.81	0.79	0.73	0.72	0.73	0.7
22	0.26	0.3	0.31	0.3	0.31	0.31	0.28	0.25	0.24	0.16	0.31	0.19	0.23	0.3	0.3	0.31	0.33	0.34	0.33	0.33	0.33	0.3	0.32	0.27	0.22	0.25	0.22	0.25	0.24	0.3	0.32	0.31	0.31	0.34	0.32	0.33	0.25	0.23	0.23	0.31	0.32	0.31	0.32	0.33	0.33	0.32	0.31	0.31	0.3
23	0.17	0.21	0.21	0.21	0.22	0.19	0.18	0.16	0.15	0.1	0.2	0.09	0.15	0.2	0.2	0.21	0.26	0.26	0.22	0.23	0.24	0.24	0.26	0.24	0.15	0.15	0.16	0.19	0.18	0.2	0.22	0.21	0.21	0.23	0.24	0.24	0.19	0.18	0.16	0.21	0.21	0.2	0.21	0.23	0.23	0.21	0.21	0.21	0.21
23	0.64	0.73	0.74	0.76	0.76	0.72	0.63	0.53	0.52	0.36	0.72	0.14	0.54	0.71	0.73	0.74	0.85	0.85	0.75	0.75	0.77	0.69	0.72	0.27	0.17	0.54	0.51	0.58	0.58	0.7	0.75	0.74	0.74	0.81	0.81	0.79	0.3	0.21	0.53	0.72	0.74	0.73	0.75	0.83	0.8	0.72	0.71	0.72	0.72
23	0.66	0.76	0.77	0.79	0.79	0.76	0.66	0.57	0.55	0.37	0.75	0.15	0.55	0.73	0.76	0.78	0.86	0.86	0.79	0.78	0.8	0.71	0.74	0.3	0.2	0.56	0.53	0.6	0.6	0.74	0.78	0.77	0.79	0.84	0.82	0.81	0.32	0.24	0.56	0.76	0.78	0.77	0.8	0.85	0.83	0.77	0.75	0.76	0.75
23	0.65	0.76	0.77	0.79	0.79	0.75	0.66	0.57	0.55	0.37	0.75	0.16	0.56	0.73	0.76	0.78	0.86	0.87	0.8	0.79	0.8	0.72	0.75	0.31	0.21	0.57	0.53	0.6	0.6	0.74	0.79	0.77	0.78	0.84	0.82	0.82	0.33	0.24	0.56	0.75	0.78	0.77	0.79	0.85	0.83	0.77	0.75	0.76	0.75
23	0.62	0.74	0.75	0.77	0.77	0.73	0.63	0.53	0.51	0.35	0.73	0.14	0.52	0.7	0.74	0.76	0.86	0.86	0.77	0.76	0.78	0.69	0.72	0.28	0.19	0.52	0.49	0.57	0.56	0.71	0.76	0.75	0.76	0.83	0.82	0.79	0.31	0.22	0.52	0.73	0.76	0.75	0.77	0.84	0.82	0.74	0.73	0.74	0.72
23	0.6	0.7	0.72	0.74	0.74	0.7	0.6	0.5	0.49	0.33	0.7	0.13	0.5	0.67	0.7	0.72	0.84	0.84	0.73	0.72	0.75	0.66	0.69	0.27	0.18	0.5	0.47	0.54	0.54	0.68	0.73	0.72	0.72	0.8	0.8	0.78	0.3	0.2	0.49	0.7	0.72	0.71	0.73	0.81	0.79	0.7	0.69	0.71	0.69
23	0.62	0.73	0.75	0.77	0.76	0.72	0.62	0.52	0.51	0.34	0.72	0.13	0.52	0.7	0.73	0.76	0.85	0.86	0.76	0.75	0.77	0.68	0.72	0.28	0.19	0.52	0.48	0.56	0.56	0.71	0.76	0.74	0.76	0.82	0.81	0.8	0.31	0.22	0.52	0.72	0.75	0.74	0.77	0.84	0.82	0.74	0.72	0.73	0.72
23	0.6	0.7	0.72	0.74	0.73	0.7	0.6	0.5	0.49	0.33	0.7	0.13	0.52	0.67	0.7	0.72	0.84	0.85	0.74	0.74	0.75	0.66	0.7	0.28	0.19	0.51	0.47	0.54	0.54	0.68	0.73	0.72	0.72	0.8	0.8	0.79	0.31	0.22	0.52	0.7	0.72	0.71	0.74	0.83	0.79	0.71	0.7	0.71	0.69
23	0.56	0.67	0.69	0.71	0.7	0.66	0.57	0.48	0.46	0.31	0.67	0.13	0.47	0.63	0.66	0.68	0.82	0.82	0.7	0.69	0.72	0.63	0.67	0.27	0.18	0.47	0.43	0.5	0.5	0.64	0.69	0.68	0.69	0.76	0.78	0.75	0.3	0.2	0.46	0.66	0.68	0.67	0.7	0.78	0.75	0.67	0.67	0.68	0.66
23	0.59	0.7	0.72	0.75	0.74	0.7	0.6	0.5	0.49	0.33	0.71	0.13	0.5	0.67	0.71	0.73	0.84	0.85	0.75	0.74	0.76	0.67	0.71	0.28	0.19	0.5	0.47	0.54	0.54	0.69	0.74	0.72	0.73	0.81	0.81	0.79	0.31	0.21	0.51	0.7	0.73	0.72	0.75	0.83	0.8	0.72	0.71	0.72	0.7
23	0.61	0.72	0.74	0.75	0.75	0.71	0.61	0.51	0.5	0.33	0.71	0.13	0.51	0.69	0.72	0.74	0.85	0.85	0.75	0.74	0.76	0.67	0.7	0.28	0.18	0.51	0.48	0.55	0.55	0.69	0.74	0.73	0.74	0.81	0.8	0.79	0.31	0.21	0.51	0.71	0.74	0.73	0.75	0.83	0.8	0.72	0.71	0.72	0.7
23	0.62	0.74	0.75	0.78	0.77	0.74	0.63	0.53	0.51	0.34	0.73	0.13	0.52	0.7	0.74	0.76	0.85	0.85	0.77	0.76	0.77	0.68	0.72	0.29	0.2	0.52	0.49	0.57	0.56	0.71	0.76	0.75	0.77	0.83	0.8	0.78	0.31	0.23	0.53	0.73	0.76	0.75	0.78	0.83	0.82	0.75	0.74	0.74	0.72
23	0.35	0.41	0.43	0.43	0.44	0.43	0.37	0.31	0.3	0.2	0.41	0.23	0.29	0.4	0.41	0.43	0.48	0.5	0.46	0.45	0.45	0.41	0.43	0.3	0.24	0.29	0.28	0.32	0.32	0.41	0.44	0.43	0.45	0.47	0.48	0.45	0.29	0.24	0.3	0.43	0.46	0.45	0.45	0.46	0.48	0.45	0.45	0.46	0.42
23	0.16	0.18	0.18	0.18	0.18	0.18	0.16	0.14	0.13	0.12	0.19	0.23	0.14	0.17	0.17	0.17	0.21	0.22	0.19	0.19	0.19	0.18	0.19	0.28	0.23	0.13	0.12	0.13	0.14	0.17	0.18	0.18	0.18	0.2	0.21	0.21	0.25	0.24	0.15	0.18	0.19	0.18	0.19	0.2	0.2	0.19	0.19	0.19	0.18
24	0.1	0.11	0.12	0.11	0.11	0.11	0.1	0.08	0.08	0.07	0.11	0.11	0.08	0.11	0.11	0.11	0.13	0.13	0.12	0.11	0.12	0.1	0.12	0.18	0.19	0.08	0.07	0.08	0.09	0.1	0.11	0.11	0.11	0.12	0.13	0.12	0.15	0.2	0.09	0.11	0.12	0.11	0.11	0.12	0.12	0.11	0.11	0.11	0.11
24	0.51	0.58	0.6	0.6	0.6	0.57	0.51	0.45	0.43	0.29	0.57	0.14	0.46	0.57	0.56	0.56	0.7	0.71	0.59	0.59	0.61	0.54	0.57	0.25	0.16	0.45	0.38	0.43	0.43	0.54	0.59	0.59	0.57	0.64	0.69	0.67	0.27	0.18	0.45	0.58	0.58	0.57	0.6	0.68	0.63	0.58	0.57	0.58	0.57
24	0.55	0.66	0.68	0.69	0.69	0.65	0.56	0.47	0.45	0.31	0.65	0.13	0.46	0.63	0.64	0.66	0.8	0.8	0.67	0.66	0.69	0.61	0.64	0.25	0.16	0.46	0.41	0.48	0.48	0.61	0.67	0.67	0.66	0.74	0.77	0.72	0.27	0.17	0.45	0.65	0.67	0.65	0.67	0.76	0.73	0.65	0.66	0.66	0.64
24	0.64	0.76	0.77	0.8	0.79	0.76	0.65	0.54	0.53	0.35	0.75	0.15	0.53	0.72	0.76	0.78	0.86	0.87	0.78	0.77	0.79	0.69	0.73	0.28	0.18	0.53	0.5	0.58	0.57	0.73	0.78	0.77	0.79	0.84	0.82	0.79	0.3	0.22	0.53	0.75	0.78	0.77	0.79	0.85	0.84	0.76	0.75	0.76	0.73
24	0.67	0.8	0.8	0.83	0.83	0.8	0.69	0.57	0.56	0.37	0.78	0.14	0.55	0.76	0.81	0.84	0.86	0.87	0.83	0.82	0.82	0.71	0.75	0.29	0.19	0.56	0.54	0.62	0.61	0.78	0.81	0.81	0.84	0.87	0.81	0.8	0.31	0.23	0.56	0.79	0.82	0.82	0.84	0.86	0.88	0.81	0.79	0.8	0.77
24	0.65	0.77	0.78	0.81	0.8	0.77	0.67	0.56	0.54	0.36	0.76	0.15	0.54	0.74	0.77	0.8	0.87	0.87	0.8	0.79	0.8	0.71	0.74	0.3	0.19	0.55	0.52	0.59	0.59	0.75	0.79	0.78	0.8	0.86	0.82	0.8	0.32	0.23	0.55	0.76	0.79	0.79	0.81	0.86	0.85	0.78	0.76	0.77	0.75
24	0.59	0.7	0.72	0.74	0.74	0.7	0.61	0.51	0.49	0.33	0.7	0.14	0.5	0.67	0.7	0.72	0.84	0.85	0.73	0.72	0.75	0.66	0.7	0.29	0.18	0.5	0.46	0.53	0.53	0.68	0.73	0.72	0.73	0.8	0.81	0.78	0.31	0.21	0.5	0.7	0.72	0.71	0.74	0.81	0.79	0.71	0.71	0.72	0.69
24	0.63	0.75	0.77	0.8	0.79	0.76	0.65	0.55	0.53	0.36	0.74	0.15	0.53	0.72	0.76	0.78	0.87	0.88	0.79	0.78	0.8	0.71	0.74	0.29	0.19	0.53	0.51	0.59	0.59	0.73	0.78	0.77	0.79	0.85	0.83	0.8	0.32	0.23	0.53	0.75	0.78	0.77	0.79	0.85	0.84	0.77	0.76	0.77	0.74
24	0.65	0.78	0.78	0.82	0.81	0.78	0.67	0.56	0.54	0.37	0.76	0.14	0.53	0.74	0.79	0.82	0.86	0.87	0.81	0.8	0.81	0.71	0.75	0.29	0.2	0.55	0.53	0.61	0.61	0.76	0.8	0.79	0.82	0.86	0.82	0.8	0.32	0.23	0.55	0.77	0.8	0.8	0.82	0.86	0.86	0.79	0.77	0.78	0.76
24	0.66	0.79	0.8	0.83	0.83	0.8	0.68	0.57	0.56	0.37	0.77	0.15	0.54	0.75	0.81	0.83	0.86	0.87	0.83	0.81	0.82	0.72	0.75	0.3	0.2	0.55	0.53	0.61	0.61	0.77	0.81	0.8	0.84	0.88	0.82	0.79	0.31	0.24	0.55	0.78	0.83	0.82	0.83	0.86	0.88	0.81	0.79	0.8	0.77
24	0.67	0.8	0.81	0.84	0.84	0.82	0.71	0.6	0.59	0.38	0.78	0.16	0.55	0.77	0.82	0.84	0.86	0.87	0.85	0.83	0.83	0.73	0.76	0.31	0.22	0.58	0.55	0.63	0.62	0.78	0.83	0.82	0.85	0.88	0.82	0.8	0.33	0.25	0.57	0.8	0.84	0.84	0.85	0.86	0.88	0.83	0.81	0.82	0.79
24	0.66	0.79	0.81	0.83	0.83	0.81	0.7	0.59	0.58	0.38	0.77	0.17	0.55	0.76	0.8	0.83	0.86	0.87	0.83	0.82	0.82	0.73	0.76	0.3	0.21	0.57	0.54	0.62	0.62	0.77	0.82	0.81	0.84	0.87	0.82	0.8	0.33	0.24	0.57	0.79	0.83	0.83	0.84	0.86	0.87	0.82	0.8	0.81	0.78
24	0.53	0.64	0.67	0.69	0.68	0.66	0.56	0.47	0.46	0.31	0.65	0.17	0.45	0.62	0.65	0.68	0.75	0.77	0.7	0.68	0.7	0.62	0.66	0.3	0.24	0.45	0.43	0.51	0.5	0.63	0.68	0.67	0.69	0.74	0.73	0.69	0.31	0.25	0.47	0.66	0.7	0.68	0.69	0.73	0.74	0.68	0.68	0.68	0.65
24	0.21	0.25	0.26	0.26	0.27	0.27	0.23	0.2	0.19	0.13	0.27	0.22	0.18	0.25	0.24	0.26	0.29	0.31	0.28	0.28	0.28	0.25	0.27	0.29	0.33	0.18	0.16	0.19	0.19	0.24	0.26	0.26	0.27	0.29	0.29	0.29	0.28	0.26	0.19	0.26	0.27	0.27	0.27	0.27	0.29	0.28	0.28	0.28	0.26
24	0.18	0.22	0.23	0.23	0.23	0.23	0.2	0.18	0.17	0.11	0.23	0.2	0.17	0.22	0.22	0.22	0.25	0.27	0.24	0.24	0.24	0.22	0.24	0.24	0.23	0.16	0.14	0.17	0.17	0.22	0.23	0.23	0.24	0.25	0.26	0.26	0.25	0.24	0.18	0.23	0.24	0.24	0.24	0.25	0.26	0.24	0.25	0.24	0.23
24	0.18	0.21	0.22	0.22	0.22	0.23	0.21	0.19	0.18	0.12	0.22	0.2	0.18	0.21	0.21	0.22	0.24	0.26	0.25	0.25	0.24	0.22	0.23	0.26	0.25	0.17	0.14	0.16	0.17	0.21	0.23	0.23	0.23	0.25	0.25	0.25	0.22	0.27	0.17	0.22	0.23	0.23	0.24	0.24	0.25	0.24	0.24	0.24	0.23
25	0.62	0.73	0.73	0.75	0.75	0.72	0.62	0.52	0.5	0.34	0.7	0.15	0.52	0.7	0.72	0.74	0.81	0.81	0.74	0.73	0.74	0.66	0.69	0.26	0.19	0.51	0.48	0.55	0.55	0.69	0.73	0.73	0.75	0.8	0.77	0.74	0.3	0.21	0.51	0.72	0.74	0.73	0.75	0.8	0.79	0.73	0.72	0.72	0.7
25	0.66	0.77	0.79	0.8	0.8	0.78	0.68	0.58	0.57	0.38	0.75	0.17	0.56	0.75	0.78	0.79	0.84	0.85	0.8	0.78	0.79	0.7	0.73	0.3	0.21	0.57	0.52	0.59	0.58	0.74	0.78	0.78	0.8	0.84	0.8	0.78	0.31	0.23	0.56	0.77	0.8	0.79	0.81	0.84	0.84	0.79	0.78	0.78	0.75
25	0.65	0.77	0.78	0.81	0.8	0.77	0.67	0.56	0.55	0.37	0.75	0.16	0.55	0.74	0.78	0.79	0.86	0.86	0.8	0.78	0.79	0.7	0.73	0.3	0.2	0.55	0.51	0.59	0.58	0.74	0.79	0.78	0.8	0.85	0.82	0.8	0.31	0.23	0.56	0.77	0.8	0.79	0.81	0.85	0.85	0.78	0.77	0.77	0.75
25	0.66	0.77	0.78	0.81	0.8	0.77	0.66	0.56	0.54	0.36	0.76	0.14	0.55	0.74	0.77	0.8	0.87	0.87	0.8	0.79	0.8	0.7	0.74	0.29	0.19	0.55	0.52	0.59	0.59	0.74	0.79	0.78	0.8	0.85	0.83	0.81	0.31	0.22	0.55	0.76	0.79	0.79	0.81	0.86	0.85	0.78	0.76	0.77	0.75
25	0.63	0.74	0.75	0.78	0.77	0.74	0.63	0.52	0.51	0.35	0.73	0.13	0.52	0.7	0.74	0.77	0.86	0.86	0.77	0.76	0.78	0.68	0.72	0.28	0.18	0.52	0.49	0.56	0.56	0.71	0.76	0.75	0.77	0.83	0.81	0.8	0.31	0.21	0.53	0.73	0.76	0.75	0.78	0.84	0.83	0.75	0.73	0.74	0.72
25	0.61	0.72	0.74	0.76	0.76	0.73	0.62	0.53	0.51	0.34	0.72	0.14	0.53	0.7	0.73	0.75	0.85	0.86	0.77	0.76	0.77	0.68	0.72	0.3	0.2	0.52	0.48	0.56	0.56	0.71	0.76	0.74	0.76	0.82	0.81	0.8	0.32	0.23	0.53	0.73	0.76	0.74	0.77	0.84	0.82	0.74	0.73	0.74	0.72
25	0.63	0.74	0.77	0.78	0.78	0.75	0.65	0.55	0.54	0.36	0.74	0.16	0.55	0.73	0.75	0.77	0.86	0.87	0.8	0.78	0.79	0.7	0.74	0.31	0.21	0.54	0.5	0.57	0.57	0.73	0.78	0.77	0.78	0.84	0.83	0.81	0.33	0.24	0.55	0.75	0.78	0.77	0.79	0.85	0.84	0.77	0.76	0.77	0.74
25	0.66	0.78	0.79	0.82	0.81	0.79	0.68	0.57	0.56	0.37	0.77	0.14	0.55	0.75	0.8	0.82	0.85	0.86	0.83	0.81	0.81	0.71	0.75	0.3	0.21	0.56	0.53	0.61	0.6	0.77	0.81	0.8	0.83	0.86	0.81	0.8	0.32	0.23	0.57	0.78	0.82	0.81	0.83	0.86	0.87	0.8	0.78	0.79	0.76
25	0.67	0.8	0.81	0.84	0.83	0.81	0.69	0.58	0.56	0.37	0.78	0.15	0.55	0.77	0.81	0.84	0.86	0.87	0.84	0.82	0.82	0.72	0.76	0.3	0.2	0.57	0.54	0.62	0.61	0.78	0.82	0.81	0.85	0.88	0.82	0.8	0.31	0.23	0.57	0.79	0.83	0.83	0.84	0.87	0.88	0.82	0.8	0.81	0.78
25	0.66	0.78	0.79	0.82	0.82	0.79	0.68	0.57	0.56	0.37	0.76	0.15	0.55	0.75	0.8	0.82	0.86	0.87	0.83	0.81	0.81	0.72	0.75	0.3	0.2	0.56	0.53	0.61	0.6	0.76	0.81	0.8	0.83	0.87	0.82	0.8	0.33	0.24	0.56	0.78	0.82	0.81	0.83	0.86	0.87	0.81	0.79	0.8	0.77
25	0.6	0.69	0.72	0.73	0.73	0.71	0.63	0.54	0.53	0.35	0.69	0.18	0.53	0.69	0.71	0.72	0.77	0.79	0.75	0.74	0.74	0.65	0.69	0.32	0.24	0.53	0.48	0.55	0.54	0.69	0.73	0.73	0.74	0.78	0.74	0.75	0.35	0.26	0.53	0.71	0.74	0.73	0.75	0.77	0.78	0.73	0.71	0.72	0.71
25	0.29	0.34	0.36	0.36	0.36	0.36	0.31	0.27	0.26	0.17	0.35	0.21	0.24	0.34	0.34	0.35	0.39	0.41	0.38	0.37	0.36	0.33	0.35	0.26	0.21	0.24	0.22	0.26	0.26	0.33	0.36	0.36	0.37	0.39	0.39	0.37	0.25	0.24	0.25	0.35	0.38	0.37	0.37	0.37	0.39	0.38	0.37	0.37	0.36
25	0.19	0.2	0.21	0.21	0.22	0.23	0.19	0.17	0.16	0.1	0.21	0.18	0.16	0.21	0.2	0.21	0.24	0.25	0.24	0.23	0.23	0.22	0.23	0.2	0.19	0.16	0.14	0.17	0.16	0.2	0.22	0.22	0.23	0.23	0.24	0.23	0.22	0.22	0.16	0.22	0.23	0.23	0.23	0.24	0.24	0.23	0.23	0.23	0.22
25	0.16	0.19	0.2	0.2	0.2	0.21	0.18	0.16	0.16	0.1	0.19	0.2	0.15	0.19	0.2	0.21	0.23	0.24	0.22	0.22	0.23	0.2	0.21	0.22	0.23	0.15	0.13	0.15	0.15	0.19	0.21	0.21	0.21	0.22	0.23	0.22	0.23	0.25	0.16	0.2	0.22	0.21	0.21	0.21	0.23	0.22	0.21	0.22	0.2
25	0.14	0.17	0.18	0.18	0.19	0.19	0.16	0.15	0.14	0.09	0.17	0.18	0.14	0.17	0.17	0.18	0.19	0.2	0.2	0.18	0.19	0.17	0.18	0.23	0.2	0.12	0.12	0.13	0.14	0.16	0.19	0.18	0.18	0.2	0.19	0.19	0.23	0.2	0.15	0.18	0.19	0.19	0.19	0.18	0.2	0.2	0.2	0.19	0.19
25	0.2	0.21	0.22	0.22	0.23	0.23	0.19	0.17	0.17	0.15	0.22	0.22	0.17	0.21	0.21	0.22	0.25	0.26	0.26	0.25	0.24	0.22	0.24	0.26	0.25	0.17	0.14	0.17	0.17	0.22	0.23	0.23	0.23	0.25	0.25	0.27	0.27	0.25	0.19	0.22	0.23	0.23	0.23	0.26	0.26	0.23	0.23	0.24	0.22
26	0.47	0.59	0.6	0.6	0.6	0.58	0.5	0.4	0.4	0.26	0.54	0.13	0.36	0.56	0.58	0.59	0.58	0.56	0.54	0.52	0.55	0.49	0.51	0.18	0.11	0.37	0.35	0.42	0.42	0.51	0.57	0.58	0.59	0.61	0.57	0.47	0.17	0.13	0.36	0.58	0.61	0.6	0.56	0.57	0.6	0.58	0.6	0.61	0.54
26	0.5	0.62	0.63	0.64	0.64	0.62	0.53	0.43	0.42	0.28	0.57	0.14	0.38	0.59	0.62	0.62	0.6	0.59	0.57	0.55	0.57	0.52	0.54	0.18	0.12	0.4	0.38	0.45	0.44	0.54	0.6	0.61	0.63	0.64	0.6	0.49	0.18	0.13	0.39	0.61	0.64	0.63	0.59	0.59	0.63	0.62	0.63	0.63	0.57
26	0.47	0.58	0.59	0.59	0.59	0.58	0.5	0.4	0.4	0.26	0.53	0.13	0.36	0.55	0.57	0.58	0.57	0.55	0.54	0.52	0.54	0.48	0.51	0.19	0.12	0.37	0.35	0.42	0.41	0.51	0.56	0.57	0.59	0.6	0.56	0.46	0.16	0.15	0.37	0.56	0.59	0.59	0.56	0.56	0.59	0.57	0.59	0.6	0.53
26	0.48	0.61	0.62	0.62	0.62	0.6	0.51	0.42	0.42	0.27	0.56	0.14	0.37	0.57	0.6	0.61	0.59	0.57	0.56	0.54	0.56	0.51	0.53	0.18	0.12	0.39	0.37	0.43	0.43	0.52	0.58	0.59	0.61	0.63	0.58	0.48	0.18	0.14	0.39	0.59	0.62	0.61	0.58	0.58	0.62	0.6	0.61	0.62	0.55
26	0.5	0.62	0.64	0.64	0.63	0.62	0.53	0.43	0.42	0.28	0.57	0.13	0.38	0.59	0.62	0.63	0.61	0.59	0.58	0.55	0.58	0.52	0.54	0.19	0.12	0.41	0.38	0.45	0.44	0.54	0.6	0.61	0.63	0.64	0.59	0.49	0.18	0.14	0.4	0.61	0.64	0.63	0.6	0.6	0.64	0.62	0.63	0.63	0.57
26	0.52	0.64	0.65	0.66	0.65	0.64	0.54	0.44	0.44	0.29	0.59	0.13	0.4	0.61	0.64	0.64	0.62	0.61	0.59	0.57	0.59	0.53	0.56	0.19	0.12	0.42	0.39	0.46	0.46	0.56	0.61	0.62	0.65	0.66	0.62	0.51	0.18	0.15	0.41	0.63	0.66	0.65	0.62	0.62	0.65	0.63	0.65	0.65	0.59
26	0.53	0.65	0.66	0.66	0.66	0.64	0.55	0.45	0.44	0.29	0.59	0.13	0.4	0.61	0.64	0.65	0.63	0.61	0.6	0.58	0.6	0.54	0.57	0.2	0.12	0.42	0.4	0.46	0.46	0.57	0.62	0.63	0.65	0.67	0.61	0.52	0.18	0.15	0.41	0.63	0.66	0.65	0.62	0.62	0.66	0.64	0.65	0.66	0.59
26	0.53	0.65	0.66	0.66	0.67	0.65	0.55	0.45	0.44	0.3	0.6	0.14	0.4	0.62	0.65	0.65	0.63	0.61	0.6	0.58	0.6	0.54	0.56	0.19	0.12	0.43	0.4	0.47	0.46	0.57	0.62	0.63	0.66	0.67	0.62	0.53	0.18	0.15	0.42	0.63	0.66	0.65	0.63	0.63	0.67	0.64	0.64	0.65	0.59
26	0.54	0.66	0.67	0.68	0.68	0.66	0.56	0.45	0.44	0.3	0.61	0.12	0.41	0.63	0.66	0.67	0.65	0.63	0.61	0.59	0.61	0.55	0.57	0.19	0.12	0.43	0.41	0.48	0.47	0.59	0.64	0.64	0.67	0.69	0.63	0.53	0.19	0.14	0.42	0.65	0.67	0.67	0.65	0.64	0.68	0.66	0.66	0.66	0.6
26	0.48	0.6	0.61	0.61	0.61	0.59	0.5	0.41	0.4	0.27	0.55	0.12	0.37	0.56	0.59	0.6	0.59	0.57	0.55	0.53	0.55	0.5	0.52	0.18	0.13	0.38	0.37	0.43	0.43	0.52	0.57	0.58	0.6	0.62	0.58	0.48	0.16	0.15	0.38	0.58	0.62	0.6	0.58	0.58	0.61	0.59	0.61	0.61	0.55
26	0.4	0.49	0.5	0.5	0.5	0.48	0.41	0.33	0.33	0.22	0.45	0.13	0.31	0.47	0.48	0.49	0.47	0.46	0.45	0.44	0.45	0.4	0.42	0.17	0.11	0.31	0.3	0.35	0.34	0.43	0.46	0.47	0.5	0.5	0.47	0.39	0.16	0.12	0.31	0.48	0.5	0.49	0.47	0.47	0.5	0.48	0.5	0.5	0.44
26	0.14	0.16	0.17	0.16	0.16	0.16	0.15	0.12	0.12	0.08	0.15	0.12	0.11	0.16	0.16	0.16	0.16	0.16	0.15	0.15	0.15	0.14	0.16	0.14	0.11	0.11	0.1	0.12	0.11	0.14	0.16	0.16	0.17	0.16	0.16	0.14	0.17	0.13	0.13	0.16	0.17	0.16	0.15	0.15	0.16	0.16	0.17	0.17	0.16
26	0.14	0.17	0.18	0.17	0.17	0.17	0.15	0.13	0.13	0.08	0.17	0.11	0.11	0.17	0.17	0.16	0.17	0.17	0.16	0.15	0.16	0.14	0.15	0.1	0.07	0.13	0.1	0.12	0.11	0.14	0.17	0.17	0.18	0.17	0.17	0.13	0.08	0.08	0.1	0.17	0.18	0.18	0.16	0.16	0.17	0.17	0.18	0.18	0.16
27	0.48	0.58	0.59	0.59	0.58	0.57	0.48	0.39	0.38	0.25	0.53	0.12	0.36	0.55	0.57	0.57	0.56	0.54	0.52	0.5	0.52	0.47	0.5	0.17	0.11	0.37	0.35	0.41	0.4	0.49	0.54	0.55	0.58	0.59	0.56	0.45	0.16	0.13	0.37	0.56	0.59	0.57	0.55	0.55	0.58	0.56	0.57	0.58	0.52
27	0.53	0.64	0.66	0.66	0.65	0.64	0.55	0.45	0.44	0.29	0.59	0.13	0.4	0.62	0.64	0.64	0.62	0.6	0.59	0.57	0.58	0.53	0.55	0.19	0.11	0.43	0.4	0.46	0.45	0.56	0.61	0.62	0.64	0.66	0.61	0.51	0.18	0.14	0.41	0.63	0.66	0.65	0.61	0.61	0.65	0.63	0.64	0.65	0.58
27	0.54	0.64	0.65	0.65	0.65	0.63	0.55	0.45	0.44	0.29	0.58	0.14	0.41	0.62	0.63	0.64	0.61	0.59	0.59	0.57	0.58	0.53	0.55	0.19	0.12	0.44	0.4	0.46	0.45	0.56	0.61	0.62	0.64	0.65	0.59	0.5	0.19	0.15	0.42	0.63	0.65	0.64	0.61	0.61	0.64	0.62	0.63	0.64	0.58
27	0.51	0.62	0.64	0.63	0.63	0.62	0.52	0.42	0.42	0.27	0.57	0.13	0.38	0.59	0.62	0.62	0.6	0.58	0.57	0.55	0.57	0.52	0.54	0.18	0.12	0.41	0.38	0.44	0.44	0.54	0.59	0.6	0.63	0.64	0.59	0.49	0.18	0.14	0.39	0.61	0.63	0.62	0.59	0.6	0.63	0.61	0.62	0.63	0.56
27	0.5	0.61	0.63	0.63	0.62	0.61	0.51	0.41	0.41	0.27	0.56	0.12	0.37	0.58	0.6	0.61	0.6	0.58	0.56	0.54	0.56	0.51	0.53	0.18	0.12	0.39	0.37	0.43	0.43	0.53	0.58	0.59	0.61	0.63	0.59	0.48	0.16	0.13	0.38	0.6	0.63	0.62	0.58	0.59	0.62	0.61	0.62	0.63	0.55
27	0.5	0.61	0.62	0.63	0.62	0.61	0.51	0.42	0.41	0.28	0.56	0.12	0.38	0.59	0.61	0.61	0.59	0.57	0.56	0.54	0.56	0.51	0.53	0.18	0.12	0.4	0.38	0.44	0.43	0.53	0.59	0.59	0.62	0.63	0.58	0.49	0.19	0.13	0.39	0.6	0.62	0.61	0.59	0.59	0.62	0.6	0.61	0.61	0.55
27	0.43	0.49	0.49	0.49	0.5	0.48	0.41	0.33	0.33	0.24	0.45	0.09	0.33	0.47	0.48	0.49	0.47	0.46	0.45	0.45	0.45	0.4	0.43	0.15	0.09	0.34	0.31	0.36	0.35	0.43	0.46	0.47	0.49	0.5	0.45	0.41	0.14	0.12	0.33	0.47	0.49	0.48	0.48	0.49	0.5	0.48	0.46	0.48	0.44
27	0.51	0.59	0.61	0.6	0.6	0.58	0.5	0.41	0.4	0.27	0.54	0.12	0.38	0.57	0.59	0.59	0.59	0.56	0.55	0.54	0.55	0.5	0.52	0.18	0.12	0.4	0.37	0.43	0.42	0.52	0.56	0.57	0.59	0.61	0.57	0.48	0.18	0.14	0.38	0.58	0.6	0.59	0.57	0.58	0.6	0.58	0.59	0.59	0.54
27	0.44	0.53	0.53	0.53	0.53	0.52	0.44	0.36	0.36	0.23	0.48	0.11	0.34	0.5	0.52	0.53	0.52	0.5	0.49	0.48	0.49	0.44	0.46	0.17	0.12	0.35	0.33	0.38	0.37	0.46	0.5	0.51	0.53	0.54	0.5	0.44	0.16	0.13	0.34	0.52	0.54	0.52	0.51	0.52	0.55	0.52	0.51	0.53	0.48
27	0.51	0.61	0.62	0.62	0.62	0.6	0.51	0.41	0.4	0.27	0.56	0.11	0.39	0.58	0.6	0.61	0.59	0.57	0.56	0.54	0.55	0.5	0.53	0.18	0.11	0.4	0.38	0.44	0.43	0.53	0.57	0.59	0.61	0.62	0.58	0.49	0.17	0.14	0.39	0.6	0.62	0.61	0.59	0.59	0.62	0.59	0.6	0.61	0.56
27	0.47	0.56	0.57	0.56	0.57	0.55	0.46	0.37	0.37	0.24	0.51	0.12	0.35	0.53	0.55	0.55	0.54	0.52	0.5	0.49	0.5	0.46	0.48	0.17	0.11	0.37	0.34	0.4	0.39	0.48	0.53	0.54	0.56	0.57	0.52	0.44	0.17	0.13	0.36	0.55	0.56	0.55	0.54	0.54	0.57	0.54	0.55	0.56	0.5
27	0.27	0.32	0.31	0.32	0.31	0.3	0.25	0.2	0.21	0.14	0.29	0.1	0.2	0.3	0.31	0.31	0.29	0.28	0.27	0.26	0.28	0.25	0.27	0.12	0.06	0.22	0.2	0.23	0.23	0.28	0.29	0.3	0.31	0.31	0.28	0.24	0.1	0.09	0.2	0.3	0.32	0.31	0.3	0.29	0.31	0.3	0.3	0.3	0.27
28	0.45	0.51	0.51	0.5	0.5	0.49	0.42	0.35	0.34	0.23	0.45	0.11	0.34	0.49	0.49	0.48	0.47	0.46	0.46	0.44	0.45	0.41	0.43	0.16	0.09	0.36	0.32	0.37	0.35	0.43	0.47	0.48	0.49	0.49	0.46	0.4	0.15	0.11	0.36	0.5	0.51	0.5	0.47	0.48	0.5	0.48	0.49	0.49	0.45
28	0.51	0.59	0.6	0.59	0.59	0.57	0.5	0.41	0.4	0.26	0.53	0.14	0.38	0.58	0.57	0.57	0.56	0.53	0.52	0.5	0.52	0.48	0.5	0.17	0.1	0.41	0.36	0.41	0.4	0.5	0.54	0.56	0.58	0.58	0.54	0.46	0.16	0.13	0.38	0.58	0.59	0.58	0.55	0.55	0.57	0.56	0.58	0.58	0.53
28	0.54	0.64	0.64	0.63	0.63	0.62	0.54	0.46	0.45	0.29	0.57	0.15	0.42	0.62	0.62	0.61	0.59	0.57	0.56	0.55	0.56	0.51	0.53	0.19	0.12	0.44	0.39	0.45	0.44	0.54	0.59	0.61	0.62	0.62	0.58	0.49	0.18	0.15	0.41	0.63	0.64	0.63	0.6	0.59	0.62	0.61	0.63	0.63	0.57
28	0.54	0.63	0.63	0.62	0.62	0.61	0.52	0.43	0.42	0.29	0.56	0.13	0.4	0.6	0.61	0.61	0.59	0.56	0.56	0.54	0.55	0.5	0.52	0.17	0.11	0.43	0.39	0.45	0.44	0.54	0.58	0.59	0.61	0.62	0.57	0.49	0.17	0.14	0.41	0.61	0.63	0.62	0.59	0.59	0.61	0.6	0.6	0.61	0.56
28	0.52	0.62	0.62	0.62	0.62	0.6	0.52	0.43	0.42	0.28	0.55	0.13	0.39	0.6	0.61	0.6	0.59	0.56	0.55	0.54	0.55	0.5	0.53	0.18	0.12	0.42	0.39	0.44	0.43	0.53	0.58	0.59	0.61	0.62	0.57	0.49	0.17	0.15	0.41	0.61	0.62	0.61	0.58	0.58	0.61	0.59	0.6	0.61	0.56
28	0.55	0.64	0.64	0.63	0.64	0.62	0.53	0.43	0.42	0.28	0.57	0.12	0.41	0.61	0.62	0.62	0.6	0.57	0.57	0.55	0.57	0.51	0.54	0.19	0.11	0.43	0.39	0.45	0.44	0.54	0.59	0.6	0.62	0.63	0.58	0.5	0.18	0.14	0.41	0.62	0.64	0.62	0.6	0.6	0.63	0.61	0.61	0.62	0.57
28	0.51	0.62	0.62	0.62	0.61	0.6	0.51	0.42	0.41	0.27	0.56	0.13	0.39	0.6	0.6	0.6	0.59	0.56	0.55	0.53	0.55	0.5	0.53	0.17	0.11	0.41	0.37	0.44	0.43	0.53	0.58	0.59	0.61	0.62	0.57	0.48	0.17	0.14	0.39	0.61	0.62	0.61	0.58	0.59	0.61	0.59	0.61	0.61	0.56
28	0.54	0.63	0.63	0.62	0.63	0.61	0.53	0.44	0.43	0.28	0.56	0.13	0.41	0.61	0.62	0.61	0.59	0.57	0.56	0.55	0.56	0.51	0.54	0.18	0.12	0.44	0.4	0.45	0.44	0.54	0.58	0.6	0.62	0.63	0.57	0.5	0.18	0.14	0.41	0.61	0.63	0.62	0.6	0.59	0.62	0.61	0.61	0.62	0.56
28	0.53	0.63	0.64	0.63	0.63	0.61	0.53	0.43	0.42	0.28	0.57	0.13	0.39	0.61	0.61	0.62	0.6	0.58	0.57	0.55	0.57	0.52	0.54	0.19	0.12	0.42	0.39	0.45	0.44	0.54	0.59	0.6	0.62	0.63	0.59	0.49	0.18	0.15	0.4	0.62	0.64	0.63	0.6	0.6	0.63	0.61	0.62	0.63	0.57
28	0.55	0.65	0.65	0.65	0.65	0.63	0.54	0.44	0.43	0.28	0.58	0.12	0.41	0.62	0.64	0.64	0.62	0.6	0.58	0.57	0.58	0.53	0.55	0.18	0.11	0.43	0.4	0.47	0.45	0.56	0.61	0.62	0.64	0.66	0.6	0.51	0.18	0.15	0.42	0.63	0.65	0.64	0.62	0.62	0.65	0.63	0.63	0.64	0.58
28	0.52	0.61	0.6	0.6	0.61	0.58	0.5	0.41	0.4	0.26	0.54	0.13	0.39	0.58	0.59	0.59	0.57	0.55	0.54	0.53	0.54	0.49	0.52	0.17	0.11	0.41	0.37	0.43	0.42	0.52	0.56	0.58	0.6	0.6	0.55	0.48	0.17	0.14	0.39	0.59	0.6	0.59	0.57	0.58	0.6	0.58	0.58	0.59	0.54
28	0.26	0.32	0.31	0.31	0.31	0.3	0.26	0.21	0.2	0.13	0.28	0.07	0.19	0.3	0.3	0.3	0.3	0.28	0.28	0.28	0.27	0.25	0.27	0.1	0.05	0.2	0.19	0.21	0.21	0.26	0.29	0.29	0.3	0.31	0.28	0.25	0.1	0.11	0.19	0.3	0.31	0.3	0.3	0.3	0.3	0.3	0.29	0.3	0.27
28	0.19	0.22	0.23	0.22	0.22	0.22	0.18	0.16	0.16	0.1	0.19	0.07	0.16	0.21	0.21	0.21	0.21	0.21	0.21	0.2	0.2	0.18	0.2	0.08	0.05	0.16	0.14	0.15	0.15	0.18	0.2	0.21	0.21	0.22	0.21	0.19	0.08	0.08	0.14	0.21	0.22	0.22	0.21	0.21	0.22	0.21	0.21	0.22	0.2
28	0.15	0.18	0.17	0.18	0.17	0.17	0.15	0.12	0.12	0.08	0.16	0.07	0.12	0.17	0.17	0.17	0.18	0.17	0.16	0.15	0.17	0.16	0.16	0.09	0.05	0.12	0.11	0.12	0.12	0.15	0.16	0.16	0.17	0.17	0.18	0.15	0.08	0.07	0.11	0.18	0.18	0.18	0.17	0.17	0.18	0.17	0.18	0.18	0.16
29	0.32	0.33	0.32	0.31	0.31	0.32	0.3	0.27	0.27	0.17	0.29	0.1	0.27	0.32	0.32	0.31	0.29	0.29	0.31	0.29	0.29	0.26	0.27	0.15	0.1	0.28	0.22	0.24	0.23	0.28	0.31	0.31	0.31	0.31	0.29	0.27	0.11	0.09	0.26	0.32	0.32	0.31	0.31	0.3	0.31	0.31	0.31	0.31	0.3
29	0.57	0.61	0.6	0.58	0.59	0.58	0.54	0.47	0.46	0.3	0.53	0.16	0.44	0.61	0.58	0.57	0.54	0.52	0.54	0.53	0.53	0.48	0.5	0.2	0.12	0.49	0.41	0.44	0.43	0.52	0.56	0.57	0.58	0.57	0.53	0.48	0.18	0.16	0.44	0.61	0.6	0.59	0.57	0.55	0.57	0.57	0.57	0.57	0.55
29	0.52	0.61	0.62	0.61	0.61	0.59	0.51	0.43	0.42	0.28	0.55	0.14	0.39	0.6	0.59	0.59	0.58	0.56	0.55	0.53	0.54	0.5	0.52	0.19	0.12	0.42	0.38	0.44	0.42	0.52	0.57	0.58	0.6	0.61	0.57	0.48	0.18	0.14	0.4	0.6	0.61	0.6	0.58	0.58	0.6	0.58	0.59	0.6	0.55
29	0.53	0.64	0.65	0.64	0.64	0.63	0.55	0.46	0.45	0.29	0.58	0.15	0.41	0.61	0.63	0.63	0.61	0.59	0.58	0.56	0.58	0.53	0.55	0.21	0.12	0.44	0.39	0.45	0.45	0.55	0.6	0.62	0.64	0.65	0.61	0.5	0.18	0.15	0.41	0.63	0.65	0.64	0.61	0.6	0.64	0.63	0.64	0.65	0.58
29	0.54	0.63	0.64	0.63	0.63	0.62	0.55	0.47	0.46	0.3	0.57	0.16	0.42	0.62	0.62	0.61	0.59	0.57	0.57	0.55	0.57	0.51	0.54	0.2	0.12	0.46	0.4	0.45	0.44	0.54	0.59	0.61	0.62	0.62	0.59	0.5	0.19	0.16	0.42	0.63	0.63	0.63	0.6	0.59	0.62	0.62	0.63	0.63	0.57
29	0.55	0.64	0.65	0.64	0.64	0.63	0.54	0.45	0.44	0.29	0.58	0.14	0.42	0.62	0.63	0.63	0.6	0.58	0.58	0.56	0.57	0.52	0.54	0.19	0.12	0.45	0.4	0.46	0.45	0.55	0.6	0.61	0.63	0.64	0.59	0.51	0.19	0.15	0.42	0.63	0.65	0.64	0.61	0.61	0.63	0.62	0.63	0.63	0.58
29	0.54	0.63	0.62	0.62	0.62	0.61	0.53	0.43	0.43	0.28	0.57	0.14	0.41	0.61	0.62	0.61	0.59	0.57	0.56	0.55	0.56	0.5	0.53	0.18	0.12	0.44	0.39	0.45	0.44	0.54	0.58	0.6	0.62	0.62	0.57	0.5	0.18	0.14	0.41	0.62	0.62	0.62	0.59	0.59	0.62	0.61	0.61	0.61	0.56
29	0.53	0.62	0.62	0.61	0.62	0.6	0.51	0.42	0.41	0.27	0.55	0.12	0.4	0.6	0.6	0.6	0.58	0.56	0.55	0.53	0.54	0.5	0.52	0.18	0.11	0.42	0.38	0.43	0.43	0.52	0.57	0.59	0.6	0.61	0.57	0.48	0.17	0.14	0.4	0.6	0.61	0.6	0.58	0.58	0.61	0.59	0.6	0.6	0.55
29	0.54	0.62	0.63	0.62	0.62	0.61	0.52	0.43	0.42	0.27	0.56	0.13	0.4	0.61	0.61	0.61	0.59	0.56	0.56	0.54	0.55	0.51	0.53	0.18	0.11	0.43	0.39	0.44	0.43	0.53	0.58	0.6	0.61	0.62	0.57	0.49	0.17	0.15	0.4	0.61	0.63	0.62	0.59	0.59	0.61	0.6	0.61	0.62	0.56
29	0.52	0.63	0.63	0.63	0.62	0.61	0.52	0.43	0.42	0.27	0.57	0.13	0.39	0.61	0.61	0.61	0.6	0.57	0.56	0.54	0.56	0.51	0.53	0.18	0.11	0.42	0.39	0.44	0.43	0.53	0.58	0.6	0.61	0.62	0.58	0.49	0.18	0.14	0.39	0.62	0.63	0.62	0.59	0.59	0.62	0.6	0.62	0.62	0.56
29	0.53	0.62	0.62	0.61	0.61	0.6	0.52	0.43	0.43	0.28	0.56	0.14	0.4	0.6	0.6	0.6	0.58	0.56	0.55	0.53	0.55	0.5	0.52	0.19	0.11	0.43	0.39	0.44	0.43	0.53	0.57	0.59	0.6	0.61	0.57	0.48	0.18	0.15	0.41	0.61	0.62	0.61	0.58	0.58	0.6	0.6	0.6	0.61	0.55
29	0.37	0.43	0.43	0.43	0.42	0.41	0.37	0.3	0.3	0.2	0.39	0.12	0.28	0.42	0.41	0.41	0.4	0.39	0.38	0.37	0.38	0.35	0.36	0.14	0.1	0.31	0.27	0.31	0.3	0.37	0.4	0.41	0.42	0.42	0.4	0.34	0.13	0.12	0.28	0.43	0.43	0.42	0.4	0.39	0.42	0.41	0.42	0.42	0.39
29	0.21	0.24	0.24	0.24	0.23	0.23	0.19	0.16	0.16	0.1	0.22	0.07	0.15	0.24	0.23	0.23	0.23	0.22	0.21	0.21	0.21	0.19	0.2	0.08	0.06	0.17	0.15	0.17	0.16	0.21	0.22	0.23	0.23	0.23	0.22	0.2	0.07	0.07	0.15	0.23	0.24	0.23	0.22	0.22	0.22	0.22	0.23	0.23	0.21
30	0.47	0.55	0.54	0.54	0.54	0.52	0.44	0.36	0.35	0.24	0.48	0.11	0.35	0.51	0.53	0.53	0.51	0.49	0.48	0.47	0.48	0.43	0.46	0.15	0.08	0.36	0.33	0.38	0.38	0.46	0.5	0.51	0.53	0.54	0.5	0.42	0.16	0.12	0.36	0.53	0.54	0.53	0.51	0.51	0.53	0.52	0.52	0.53	0.48
30	0.52	0.62	0.62	0.62	0.61	0.6	0.51	0.41	0.4	0.27	0.56	0.12	0.38	0.59	0.6	0.6	0.59	0.56	0.54	0.53	0.55	0.5	0.52	0.18	0.11	0.41	0.37	0.43	0.42	0.52	0.57	0.58	0.6	0.61	0.57	0.48	0.17	0.13	0.39	0.6	0.62	0.61	0.58	0.58	0.61	0.59	0.61	0.61	0.55
30	0.51	0.6	0.61	0.62	0.61	0.59	0.5	0.41	0.4	0.26	0.55	0.12	0.38	0.58	0.59	0.6	0.59	0.56	0.54	0.53	0.55	0.5	0.52	0.17	0.11	0.39	0.37	0.43	0.42	0.52	0.57	0.58	0.6	0.62	0.57	0.48	0.17	0.14	0.38	0.59	0.61	0.6	0.57	0.58	0.61	0.58	0.6	0.61	0.54
30	0.52	0.63	0.64	0.63	0.64	0.61	0.52	0.43	0.42	0.28	0.57	0.13	0.39	0.6	0.61	0.62	0.61	0.59	0.57	0.55	0.57	0.52	0.55	0.19	0.12	0.41	0.38	0.44	0.44	0.54	0.59	0.6	0.62	0.64	0.6	0.5	0.18	0.14	0.4	0.62	0.63	0.62	0.59	0.6	0.63	0.61	0.62	0.63	0.57
30	0.54	0.64	0.65	0.64	0.64	0.63	0.54	0.44	0.44	0.28	0.58	0.13	0.4	0.61	0.63	0.63	0.61	0.59	0.58	0.56	0.58	0.53	0.55	0.19	0.12	0.43	0.39	0.46	0.45	0.55	0.6	0.62	0.64	0.65	0.6	0.5	0.18	0.14	0.41	0.63	0.65	0.64	0.61	0.61	0.64	0.62	0.63	0.64	0.57
30	0.53	0.63	0.64	0.64	0.64	0.62	0.53	0.43	0.42	0.27	0.57	0.13	0.39	0.6	0.62	0.62	0.61	0.58	0.57	0.55	0.57	0.52	0.54	0.18	0.11	0.42	0.39	0.45	0.44	0.54	0.59	0.61	0.63	0.64	0.6	0.5	0.18	0.14	0.4	0.62	0.64	0.63	0.6	0.6	0.63	0.61	0.62	0.63	0.57
30	0.51	0.61	0.62	0.62	0.62	0.6	0.51	0.41	0.41	0.27	0.55	0.13	0.38	0.58	0.59	0.6	0.59	0.56	0.55	0.53	0.55	0.5	0.53	0.18	0.11	0.4	0.37	0.43	0.43	0.53	0.57	0.59	0.61	0.62	0.58	0.48	0.17	0.14	0.38	0.6	0.62	0.61	0.58	0.59	0.61	0.59	0.61	0.61	0.55
30	0.51	0.62	0.64	0.64	0.63	0.61	0.52	0.42	0.42	0.27	0.57	0.12	0.38	0.6	0.61	0.62	0.61	0.58	0.56	0.55	0.57	0.52	0.54	0.18	0.12	0.4	0.37	0.44	0.43	0.54	0.59	0.6	0.62	0.64	0.6	0.49	0.17	0.14	0.39	0.61	0.64	0.63	0.59	0.6	0.63	0.61	0.63	0.63	0.56
30	0.53	0.64	0.64	0.64	0.64	0.63	0.53	0.43	0.43	0.28	0.58	0.13	0.4	0.61	0.63	0.63	0.62	0.59	0.58	0.56	0.58	0.52	0.55	0.19	0.11	0.42	0.39	0.45	0.44	0.55	0.6	0.61	0.64	0.65	0.6	0.5	0.18	0.14	0.41	0.63	0.65	0.64	0.6	0.61	0.64	0.62	0.64	0.64	0.57
30	0.55	0.64	0.64	0.64	0.64	0.63	0.54	0.45	0.44	0.28	0.58	0.14	0.41	0.62	0.63	0.63	0.61	0.58	0.58	0.56	0.57	0.52	0.55	0.2	0.11	0.44	0.4	0.46	0.45	0.55	0.6	0.61	0.64	0.64	0.59	0.5	0.18	0.15	0.42	0.63	0.64	0.63	0.61	0.61	0.64	0.62	0.63	0.63	0.58
30	0.47	0.54	0.54	0.54	0.54	0.52	0.45	0.38	0.36	0.24	0.49	0.1	0.36	0.53	0.53	0.53	0.51	0.49	0.49	0.47	0.49	0.44	0.46	0.16	0.11	0.38	0.34	0.39	0.38	0.47	0.5	0.52	0.53	0.54	0.49	0.44	0.15	0.13	0.36	0.53	0.54	0.53	0.51	0.52	0.54	0.52	0.52	0.53	0.49
30	0.17	0.2	0.21	0.2	0.21	0.2	0.17	0.14	0.14	0.09	0.19	0.06	0.13	0.2	0.19	0.2	0.19	0.19	0.19	0.18	0.18	0.17	0.18	0.09	0.15	0.14	0.12	0.14	0.14	0.17	0.19	0.19	0.2	0.2	0.2	0.17	0.14	0.08	0.13	0.2	0.2	0.2	0.2	0.2	0.2	0.2	0.2	0.21	0.19
Cosine
1	1	0.81	0.79	0.77	0.78	0.77	0.73	0.66	0.66	0.54	0.72	0.2	0.67	0.8	0.78	0.75	0.7	0.69	0.75	0.74	0.73	0.66	0.67	0.29	0.18	0.7	0.58	0.62	0.6	0.72	0.75	0.76	0.77	0.75	0.67	0.68	0.27	0.23	0.64	0.78	0.77	0.77	0.78	0.75	0.75	0.76	0.74	0.74	0.73
1	0.81	1	0.9	0.91	0.91	0.9	0.83	0.74	0.73	0.52	0.83	0.26	0.67	0.89	0.91	0.9	0.83	0.82	0.88	0.87	0.86	0.79	0.79	0.33	0.2	0.74	0.69	0.74	0.72	0.86	0.89	0.89	0.9	0.89	0.8	0.77	0.31	0.26	0.68	0.9	0.91	0.9	0.9	0.86	0.89	0.89	0.88	0.88	0.86
1	0.79	0.9	1	0.9	0.9	0.9	0.85	0.77	0.76	0.51	0.83	0.27	0.69	0.89	0.89	0.87	0.83	0.83	0.88	0.85	0.86	0.77	0.79	0.35	0.22	0.73	0.63	0.69	0.67	0.82	0.88	0.9	0.9	0.88	0.82	0.78	0.31	0.28	0.68	0.9	0.91	0.9	0.9	0.85	0.89	0.9	0.9	0.9	0.86
1	0.77	0.91	0.9	1	0.92	0.9	0.82	0.72	0.7	0.49	0.84	0.23	0.64	0.88	0.92	0.92	0.85	0.85	0.89	0.89	0.89	0.82	0.82	0.33	0.21	0.71	0.71	0.78	0.76	0.88	0.91	0.9	0.91	0.91	0.83	0.79	0.32	0.26	0.66	0.9	0.91	0.91	0.91	0.87	0.91	0.9	0.89	0.89	0.87
1	0.78	0.91	0.9	0.92	1	0.9	0.83	0.74	0.73	0.5	0.84	0.25	0.65	0.88	0.91	0.91	0.84	0.84	0.89	0.88	0.87	0.8	0.8	0.33	0.21	0.72	0.68	0.75	0.73	0.86	0.9	0.9	0.91	0.91	0.82	0.78	0.32	0.27	0.66	0.9	0.92	0.91	0.91	0.87	0.91	0.9	0.89	0.9	0.87
1	0.77	0.9	0.9	0.9	0.9	1	0.88	0.8	0.79	0.51	0.84	0.29	0.67	0.9	0.9	0.88	0.8	0.81	0.9	0.86	0.86	0.76	0.77	0.35	0.22	0.75	0.63	0.7	0.67	0.82	0.88	0.9	0.91	0.88	0.8	0.77	0.32	0.28	0.68	0.91	0.92	0.92	0.91	0.84	0.89	0.92	0.9	0.91	0.87
1	0.73	0.83	0.85	0.82	0.83	0.88	1	0.89	0.88	0.57	0.78	0.37	0.7	0.87	0.83	0.79	0.7	0.72	0.85	0.82	0.82	0.75	0.73	0.4	0.25	0.81	0.66	0.7	0.67	0.79	0.84	0.86	0.84	0.78	0.73	0.71	0.33	0.33	0.68	0.88	0.86	0.86	0.85	0.73	0.79	0.87	0.88	0.87	0.86
1	0.66	0.74	0.77	0.72	0.74	0.8	0.89	1	0.91	0.58	0.7	0.41	0.7	0.8	0.73	0.67	0.59	0.62	0.78	0.74	0.74	0.68	0.66	0.41	0.25	0.82	0.62	0.64	0.61	0.7	0.76	0.79	0.74	0.67	0.65	0.64	0.32	0.35	0.66	0.81	0.77	0.77	0.76	0.63	0.68	0.8	0.81	0.81	0.81
1	0.66	0.73	0.76	0.7	0.73	0.79	0.88	0.91	1	0.57	0.68	0.41	0.69	0.78	0.71	0.66	0.57	0.6	0.77	0.72	0.72	0.65	0.64	0.42	0.24	0.8	0.59	0.6	0.57	0.68	0.74	0.78	0.73	0.65	0.63	0.62	0.32	0.34	0.65	0.8	0.76	0.77	0.75	0.61	0.67	0.79	0.8	0.79	0.78
1	0.54	0.52	0.51	0.49	0.5	0.51	0.57	0.58	0.57	1	0.48	0.23	0.47	0.54	0.51	0.45	0.39	0.41	0.49	0.5	0.48	0.46	0.44	0.25	0.15	0.54	0.43	0.45	0.43	0.5	0.5	0.52	0.48	0.44	0.42	0.41	0.24	0.21	0.41	0.51	0.5	0.49	0.48	0.42	0.44	0.5	0.51	0.51	0.51
1	0.72	0.83	0.83	0.84	0.84	0.84	0.78	0.7	0.68	0.48	1	0.26	0.62	0.82	0.84	0.83	0.78	0.78	0.82	0.81	0.82	0.75	0.75	0.33	0.22	0.68	0.64	0.7	0.68	0.8	0.84	0.84	0.84	0.83	0.77	0.75	0.31	0.26	0.62	0.83	0.84	0.84	0.84	0.8	0.83	0.83	0.82	0.83	0.81
1	0.2	0.26	0.27	0.23	0.25	0.29	0.37	0.41	0.41	0.23	0.26	1	0.29	0.3	0.23	0.19	0.15	0.19	0.26	0.24	0.25	0.23	0.22	0.29	0.17	0.35	0.21	0.2	0.19	0.21	0.26	0.28	0.24	0.2	0.22	0.2	0.2	0.26	0.27	0.3	0.27	0.27	0.26	0.17	0.19	0.29	0.31	0.3	0.29
2	0.67	0.67	0.69	0.64	0.65	0.67	0.7	0.7	0.69	0.47	0.62	0.29	1	0.72	0.63	0.59	0.58	0.6	0.67	0.64	0.65	0.58	0.59	0.34	0.2	0.68	0.48	0.51	0.49	0.6	0.65	0.68	0.65	0.61	0.6	0.63	0.28	0.26	0.62	0.7	0.67	0.67	0.68	0.63	0.63	0.68	0.67	0.68	0.67
2	0.8	0.89	0.89	0.88	0.88	0.9	0.87	0.8	0.78	0.54	0.82	0.3	0.72	1	0.88	0.85	0.79	0.8	0.87	0.85	0.85	0.77	0.77	0.36	0.22	0.79	0.67	0.72	0.69	0.83	0.87	0.89	0.89	0.86	0.79	0.77	0.32	0.28	0.71	0.9	0.89	0.9	0.89	0.83	0.86	0.9	0.88	0.89	0.87
2	0.78	0.91	0.89	0.92	0.91	0.9	0.83	0.73	0.71	0.51	0.84	0.23	0.63	0.88	1	0.93	0.82	0.81	0.89	0.89	0.88	0.82	0.8	0.3	0.2	0.72	0.75	0.81	0.79	0.9	0.91	0.9	0.92	0.91	0.8	0.77	0.32	0.26	0.66	0.89	0.91	0.91	0.91	0.86	0.9	0.89	0.87	0.88	0.87
2	0.75	0.9	0.87	0.92	0.91	0.88	0.79	0.67	0.66	0.45	0.83	0.19	0.59	0.85	0.93	1	0.84	0.83	0.89	0.9	0.89	0.83	0.82	0.3	0.2	0.67	0.73	0.8	0.78	0.9	0.9	0.89	0.92	0.92	0.81	0.77	0.31	0.25	0.62	0.87	0.9	0.9	0.9	0.87	0.92	0.88	0.86	0.87	0.86
2	0.7	0.83	0.83	0.85	0.84	0.8	0.7	0.59	0.57	0.39	0.78	0.15	0.58	0.79	0.82	0.84	1	0.92	0.83	0.83	0.85	0.79	0.83	0.33	0.19	0.58	0.57	0.64	0.63	0.78	0.83	0.82	0.83	0.9	0.89	0.82	0.32	0.25	0.58	0.81	0.84	0.81	0.83	0.9	0.89	0.81	0.81	0.82	0.79
2	0.69	0.82	0.83	0.85	0.84	0.81	0.72	0.62	0.6	0.41	0.78	0.19	0.6	0.8	0.81	0.83	0.92	1	0.85	0.84	0.86	0.8	0.84	0.35	0.21	0.61	0.57	0.65	0.64	0.78	0.84	0.83	0.83	0.89	0.9	0.84	0.34	0.25	0.6	0.82	0.84	0.82	0.84	0.9	0.88	0.82	0.82	0.83	0.81
2	0.75	0.88	0.88	0.89	0.89	0.9	0.85	0.78	0.77	0.49	0.82	0.26	0.67	0.87	0.89	0.89	0.83	0.85	1	0.91	0.9	0.82	0.83	0.36	0.24	0.73	0.66	0.72	0.7	0.85	0.89	0.9	0.91	0.89	0.82	0.81	0.35	0.29	0.68	0.89	0.91	0.91	0.91	0.87	0.9	0.9	0.89	0.9	0.88
2	0.74	0.87	0.85	0.89	0.88	0.86	0.82	0.74	0.72	0.5	0.81	0.24	0.64	0.85	0.89	0.9	0.83	0.84	0.91	1	0.9	0.85	0.84	0.36	0.23	0.72	0.74	0.8	0.78	0.88	0.9	0.89	0.88	0.89	0.82	0.81	0.35	0.3	0.66	0.87	0.88	0.88	0.89	0.87	0.89	0.87	0.86	0.87	0.87
2	0.73	0.86	0.86	0.89	0.87	0.86	0.82	0.74	0.72	0.48	0.82	0.25	0.65	0.85	0.88	0.89	0.85	0.86	0.9	0.9	1	0.87	0.86	0.37	0.23	0.72	0.73	0.78	0.77	0.87	0.89	0.88	0.88	0.88	0.84	0.81	0.35	0.3	0.65	0.87	0.88	0.87	0.88	0.87	0.88	0.87	0.87	0.87	0.87
2	0.66	0.79	0.77	0.82	0.8	0.76	0.75	0.68	0.65	0.46	0.75	0.23	0.58	0.77	0.82	0.83	0.79	0.8	0.82	0.85	0.87	1	0.86	0.36	0.21	0.66	0.8	0.84	0.83	0.86	0.85	0.81	0.78	0.81	0.78	0.74	0.32	0.27	0.59	0.79	0.8	0.78	0.8	0.8	0.79	0.78	0.78	0.8	0.82
2	0.67	0.79	0.79	0.82	0.8	0.77	0.73	0.66	0.64	0.44	0.75	0.22	0.59	0.77	0.8	0.82	0.83	0.84	0.83	0.84	0.86	0.86	1	0.37	0.22	0.64	0.7	0.75	0.74	0.81	0.83	0.81	0.79	0.82	0.81	0.76	0.34	0.29	0.58	0.79	0.8	0.78	0.8	0.82	0.81	0.79	0.79	0.8	0.8
2	0.29	0.33	0.35	0.33	0.33	0.35	0.4	0.41	0.42	0.25	0.33	0.29	0.34	0.36	0.3	0.3	0.33	0.35	0.36	0.36	0.37	0.36	0.37	1	0.21	0.37	0.29	0.29	0.28	0.32	0.36	0.36	0.33	0.32	0.35	0.34	0.28	0.26	0.32	0.37	0.34	0.33	0.34	0.32	0.32	0.36	0.37	0.37	0.37
2	0.18	0.2	0.22	0.21	0.21	0.22	0.25	0.25	0.24	0.15	0.22	0.17	0.2	0.22	0.2	0.2	0.19	0.21	0.24	0.23	0.23	0.21	0.22	0.21	1	0.23	0.16	0.18	0.17	0.2	0.24	0.23	0.22	0.2	0.21	0.23	0.19	0.29	0.21	0.23	0.23	0.22	0.24	0.2	0.21	0.24	0.24	0.23	0.24
3	0.7	0.74	0.73	0.71	0.72	0.75	0.81	0.82	0.8	0.54	0.68	0.35	0.68	0.79	0.72	0.67	0.58	0.61	0.73	0.72	0.72	0.66	0.64	0.37	0.23	1	0.66	0.67	0.64	0.72	0.74	0.76	0.72	0.66	0.63	0.65	0.32	0.3	0.68	0.78	0.73	0.74	0.74	0.64	0.66	0.76	0.74	0.75	0.76
3	0.58	0.69	0.63	0.71	0.68	0.63	0.66	0.62	0.59	0.43	0.64	0.21	0.48	0.67	0.75	0.73	0.57	0.57	0.66	0.74	0.73	0.8	0.7	0.29	0.16	0.66	1	0.94	0.94	0.85	0.76	0.7	0.67	0.66	0.6	0.58	0.27	0.25	0.54	0.67	0.66	0.66	0.67	0.62	0.62	0.64	0.63	0.64	0.73
3	0.62	0.74	0.69	0.78	0.75	0.7	0.7	0.64	0.6	0.45	0.7	0.2	0.51	0.72	0.81	0.8	0.64	0.65	0.72	0.8	0.78	0.84	0.75	0.29	0.18	0.67	0.94	1	0.95	0.89	0.82	0.76	0.73	0.73	0.66	0.63	0.29	0.25	0.56	0.72	0.72	0.72	0.74	0.69	0.7	0.7	0.69	0.7	0.78
3	0.6	0.72	0.67	0.76	0.73	0.67	0.67	0.61	0.57	0.43	0.68	0.19	0.49	0.69	0.79	0.78	0.63	0.64	0.7	0.78	0.77	0.83	0.74	0.28	0.17	0.64	0.94	0.95	1	0.88	0.8	0.74	0.71	0.72	0.66	0.62	0.28	0.24	0.54	0.7	0.7	0.7	0.71	0.68	0.68	0.68	0.66	0.68	0.76
3	0.72	0.86	0.82	0.88	0.86	0.82	0.79	0.7	0.68	0.5	0.8	0.21	0.6	0.83	0.9	0.9	0.78	0.78	0.85	0.88	0.87	0.86	0.81	0.32	0.2	0.72	0.85	0.89	0.88	1	0.9	0.86	0.86	0.85	0.78	0.75	0.33	0.27	0.64	0.84	0.84	0.85	0.86	0.82	0.84	0.83	0.81	0.82	0.86
3	0.75	0.89	0.88	0.91	0.9	0.88	0.84	0.76	0.74	0.5	0.84	0.26	0.65	0.87	0.91	0.9	0.83	0.84	0.89	0.9	0.89	0.85	0.83	0.36	0.24	0.74	0.76	0.82	0.8	0.9	1	0.9	0.89	0.89	0.83	0.79	0.34	0.29	0.67	0.89	0.9	0.89	0.9	0.86	0.89	0.89	0.88	0.89	0.89
3	0.76	0.89	0.9	0.9	0.9	0.9	0.86	0.79	0.78	0.52	0.84	0.28	0.68	0.89	0.9	0.89	0.82	0.83	0.9	0.89	0.88	0.81	0.81	0.36	0.23	0.76	0.7	0.76	0.74	0.86	0.9	1	0.91	0.89	0.82	0.79	0.34	0.3	0.68	0.91	0.91	0.91	0.91	0.85	0.89	0.91	0.9	0.91	0.89
3	0.77	0.9	0.9	0.91	0.91	0.91	0.84	0.74	0.73	0.48	0.84	0.24	0.65	0.89	0.92	0.92	0.83	0.83	0.91	0.88	0.88	0.78	0.79	0.33	0.22	0.72	0.67	0.73	0.71	0.86	0.89	0.91	1	0.91	0.81	0.79	0.33	0.27	0.67	0.9	0.92	0.93	0.92	0.87	0.92	0.92	0.9	0.9	0.88
3	0.75	0.89	0.88	0.91	0.91	0.88	0.78	0.67	0.65	0.44	0.83	0.2	0.61	0.86	0.91	0.92	0.9	0.89	0.89	0.89	0.88	0.81	0.82	0.32	0.2	0.66	0.66	0.73	0.72	0.85	0.89	0.89	0.91	1	0.87	0.82	0.32	0.25	0.63	0.88	0.91	0.9	0.9	0.91	0.93	0.89	0.87	0.88	0.86
3	0.67	0.8	0.82	0.83	0.82	0.8	0.73	0.65	0.63	0.42	0.77	0.22	0.6	0.79	0.8	0.81	0.89	0.9	0.82	0.82	0.84	0.78	0.81	0.35	0.21	0.63	0.6	0.66	0.66	0.78	0.83	0.82	0.81	0.87	1	0.81	0.33	0.27	0.6	0.81	0.83	0.81	0.82	0.87	0.85	0.81	0.82	0.83	0.81
3	0.68	0.77	0.78	0.79	0.78	0.77	0.71	0.64	0.62	0.41	0.75	0.2	0.63	0.77	0.77	0.77	0.82	0.84	0.81	0.81	0.81	0.74	0.76	0.34	0.23	0.65	0.58	0.63	0.62	0.75	0.79	0.79	0.79	0.82	0.81	1	0.34	0.27	0.63	0.79	0.79	0.78	0.81	0.84	0.82	0.78	0.76	0.78	0.78
3	0.27	0.31	0.31	0.32	0.32	0.32	0.33	0.32	0.32	0.24	0.31	0.2	0.28	0.32	0.32	0.31	0.32	0.34	0.35	0.35	0.35	0.32	0.34	0.28	0.19	0.32	0.27	0.29	0.28	0.33	0.34	0.34	0.33	0.32	0.33	0.34	1	0.24	0.3	0.34	0.31	0.31	0.34	0.33	0.33	0.33	0.33	0.33	0.35
3	0.23	0.26	0.28	0.26	0.27	0.28	0.33	0.35	0.34	0.21	0.26	0.26	0.26	0.28	0.26	0.25	0.25	0.25	0.29	0.3	0.3	0.27	0.29	0.26	0.29	0.3	0.25	0.25	0.24	0.27	0.29	0.3	0.27	0.25	0.27	0.27	0.24	1	0.26	0.29	0.28	0.27	0.29	0.25	0.25	0.3	0.29	0.3	0.31
4	0.64	0.68	0.68	0.66	0.66	0.68	0.68	0.66	0.65	0.41	0.62	0.27	0.62	0.71	0.66	0.62	0.58	0.6	0.68	0.66	0.65	0.59	0.58	0.32	0.21	0.68	0.54	0.56	0.54	0.64	0.67	0.68	0.67	0.63	0.6	0.63	0.3	0.26	1	0.71	0.67	0.68	0.69	0.63	0.64	0.69	0.67	0.67	0.68
4	0.78	0.9	0.9	0.9	0.9	0.91	0.88	0.81	0.8	0.51	0.83	0.3	0.7	0.9	0.89	0.87	0.81	0.82	0.89	0.87	0.87	0.79	0.79	0.37	0.23	0.78	0.67	0.72	0.7	0.84	0.89	0.91	0.9	0.88	0.81	0.79	0.34	0.29	0.71	1	0.92	0.91	0.9	0.84	0.89	0.91	0.91	0.91	0.88
4	0.77	0.91	0.91	0.91	0.92	0.92	0.86	0.77	0.76	0.5	0.84	0.27	0.67	0.89	0.91	0.9	0.84	0.84	0.91	0.88	0.88	0.8	0.8	0.34	0.23	0.73	0.66	0.72	0.7	0.84	0.9	0.91	0.92	0.91	0.83	0.79	0.31	0.28	0.67	0.92	1	0.93	0.92	0.86	0.91	0.92	0.92	0.92	0.88
4	0.77	0.9	0.9	0.91	0.91	0.92	0.86	0.77	0.77	0.49	0.84	0.27	0.67	0.9	0.91	0.9	0.81	0.82	0.91	0.88	0.87	0.78	0.78	0.33	0.22	0.74	0.66	0.72	0.7	0.85	0.89	0.91	0.93	0.9	0.81	0.78	0.31	0.27	0.68	0.91	0.93	1	0.92	0.85	0.91	0.92	0.91	0.91	0.88
4	0.78	0.9	0.9	0.91	0.91	0.91	0.85	0.76	0.75	0.48	0.84	0.26	0.68	0.89	0.91	0.9	0.83	0.84	0.91	0.89	0.88	0.8	0.8	0.34	0.24	0.74	0.67	0.74	0.71	0.86	0.9	0.91	0.92	0.9	0.82	0.81	0.34	0.29	0.69	0.9	0.92	0.92	1	0.87	0.91	0.91	0.89	0.9	0.88
4	0.75	0.86	0.85	0.87	0.87	0.84	0.73	0.63	0.61	0.42	0.8	0.17	0.63	0.83	0.86	0.87	0.9	0.9	0.87	0.87	0.87	0.8	0.82	0.32	0.2	0.64	0.62	0.69	0.68	0.82	0.86	0.85	0.87	0.91	0.87	0.84	0.33	0.25	0.63	0.84	0.86	0.85	0.87	1	0.91	0.84	0.82	0.83	0.82
4	0.75	0.89	0.89	0.91	0.91	0.89	0.79	0.68	0.67	0.44	0.83	0.19	0.63	0.86	0.9	0.92	0.89	0.88	0.9	0.89	0.88	0.79	0.81	0.32	0.21	0.66	0.62	0.7	0.68	0.84	0.89	0.89	0.92	0.93	0.85	0.82	0.33	0.25	0.64	0.89	0.91	0.91	0.91	0.91	1	0.9	0.88	0.89	0.85
4	0.76	0.89	0.9	0.9	0.9	0.92	0.87	0.8	0.79	0.5	0.83	0.29	0.68	0.9	0.89	0.88	0.81	0.82	0.9	0.87	0.87	0.78	0.79	0.36	0.24	0.76	0.64	0.7	0.68	0.83	0.89	0.91	0.92	0.89	0.81	0.78	0.33	0.3	0.69	0.91	0.92	0.92	0.91	0.84	0.9	1	0.91	0.92	0.89
4	0.74	0.88	0.9	0.89	0.89	0.9	0.88	0.81	0.8	0.51	0.82	0.31	0.67	0.88	0.87	0.86	0.81	0.82	0.89	0.86	0.87	0.78	0.79	0.37	0.24	0.74	0.63	0.69	0.66	0.81	0.88	0.9	0.9	0.87	0.82	0.76	0.33	0.29	0.67	0.91	0.92	0.91	0.89	0.82	0.88	0.91	1	0.92	0.88
4	0.74	0.88	0.9	0.89	0.9	0.91	0.87	0.81	0.79	0.51	0.83	0.3	0.68	0.89	0.88	0.87	0.82	0.83	0.9	0.87	0.87	0.8	0.8	0.37	0.23	0.75	0.64	0.7	0.68	0.82	0.89	0.91	0.9	0.88	0.83	0.78	0.33	0.3	0.67	0.91	0.92	0.91	0.9	0.83	0.89	0.92	0.92	1	0.89
4	0.73	0.86	0.86	0.87	0.87	0.87	0.86	0.81	0.78	0.51	0.81	0.29	0.67	0.87	0.87	0.86	0.79	0.81	0.88	0.87	0.87	0.82	0.8	0.37	0.24	0.76	0.73	0.78	0.76	0.86	0.89	0.89	0.88	0.86	0.81	0.78	0.35	0.31	0.68	0.88	0.88	0.88	0.88	0.82	0.85	0.89	0.88	0.89	1
4	0.34	0.4	0.42	0.39	0.41	0.44	0.49	0.49	0.49	0.29	0.39	0.29	0.38	0.43	0.39	0.37	0.34	0.36	0.43	0.41	0.42	0.39	0.39	0.29	0.19	0.43	0.32	0.34	0.32	0.38	0.42	0.43	0.4	0.38	0.38	0.37	0.23	0.26	0.38	0.44	0.44	0.42	0.42	0.35	0.38	0.45	0.45	0.45	0.44
4	0.28	0.29	0.33	0.28	0.3	0.35	0.46	0.51	0.52	0.3	0.3	0.34	0.36	0.36	0.28	0.25	0.21	0.26	0.35	0.33	0.33	0.3	0.3	0.36	0.26	0.43	0.25	0.25	0.23	0.28	0.33	0.35	0.3	0.26	0.27	0.31	0.27	0.32	0.34	0.37	0.33	0.33	0.33	0.24	0.26	0.37	0.38	0.37	0.37
4	0.23	0.24	0.27	0.22	0.24	0.28	0.37	0.4	0.42	0.24	0.23	0.27	0.28	0.27	0.23	0.2	0.19	0.22	0.28	0.26	0.27	0.25	0.23	0.27	0.2	0.32	0.2	0.2	0.19	0.22	0.27	0.28	0.24	0.21	0.22	0.23	0.21	0.25	0.25	0.28	0.28	0.27	0.27	0.19	0.22	0.29	0.31	0.3	0.3
5	0.75	0.81	0.83	0.79	0.8	0.84	0.87	0.86	0.85	0.54	0.76	0.34	0.74	0.86	0.78	0.74	0.69	0.72	0.83	0.79	0.79	0.71	0.72	0.39	0.24	0.81	0.61	0.64	0.61	0.74	0.8	0.84	0.81	0.75	0.73	0.72	0.32	0.31	0.71	0.86	0.83	0.83	0.83	0.73	0.77	0.85	0.85	0.85	0.83
5	0.78	0.88	0.89	0.87	0.87	0.9	0.88	0.84	0.82	0.52	0.81	0.32	0.73	0.91	0.86	0.83	0.78	0.8	0.88	0.85	0.85	0.76	0.77	0.38	0.25	0.8	0.64	0.69	0.66	0.81	0.87	0.89	0.88	0.84	0.79	0.77	0.33	0.3	0.72	0.91	0.9	0.9	0.89	0.81	0.85	0.9	0.9	0.9	0.87
5	0.76	0.87	0.9	0.88	0.88	0.9	0.88	0.83	0.82	0.52	0.82	0.32	0.71	0.9	0.86	0.84	0.8	0.82	0.88	0.85	0.86	0.78	0.79	0.38	0.24	0.77	0.64	0.69	0.67	0.81	0.88	0.9	0.88	0.86	0.82	0.78	0.34	0.3	0.7	0.91	0.9	0.9	0.89	0.82	0.86	0.91	0.91	0.91	0.88
5	0.76	0.87	0.83	0.88	0.87	0.84	0.8	0.73	0.7	0.48	0.82	0.23	0.65	0.85	0.89	0.88	0.79	0.8	0.86	0.89	0.87	0.85	0.82	0.35	0.22	0.75	0.83	0.87	0.86	0.91	0.9	0.87	0.86	0.86	0.79	0.78	0.33	0.28	0.67	0.86	0.85	0.85	0.87	0.84	0.85	0.85	0.82	0.83	0.87
5	0.7	0.82	0.78	0.85	0.83	0.79	0.77	0.7	0.67	0.47	0.78	0.22	0.59	0.8	0.87	0.86	0.74	0.75	0.82	0.87	0.85	0.86	0.81	0.34	0.21	0.72	0.88	0.91	0.9	0.92	0.88	0.84	0.82	0.82	0.75	0.74	0.33	0.28	0.64	0.81	0.81	0.81	0.83	0.79	0.8	0.8	0.78	0.79	0.84
5	0.7	0.82	0.79	0.85	0.83	0.8	0.78	0.72	0.69	0.47	0.78	0.24	0.6	0.81	0.87	0.86	0.72	0.73	0.82	0.86	0.85	0.85	0.79	0.33	0.2	0.74	0.89	0.91	0.91	0.92	0.88	0.84	0.83	0.81	0.73	0.72	0.33	0.29	0.65	0.82	0.81	0.82	0.83	0.77	0.79	0.8	0.78	0.8	0.84
5	0.75	0.88	0.86	0.9	0.88	0.87	0.84	0.76	0.74	0.5	0.83	0.25	0.65	0.87	0.91	0.9	0.8	0.81	0.88	0.9	0.89	0.86	0.82	0.36	0.25	0.76	0.82	0.86	0.85	0.92	0.91	0.9	0.89	0.88	0.8	0.79	0.34	0.3	0.68	0.88	0.88	0.88	0.89	0.84	0.87	0.87	0.86	0.87	0.89
5	0.75	0.89	0.88	0.91	0.9	0.88	0.83	0.75	0.72	0.48	0.84	0.24	0.64	0.87	0.91	0.91	0.84	0.85	0.89	0.9	0.9	0.85	0.84	0.35	0.22	0.73	0.77	0.82	0.81	0.91	0.92	0.9	0.9	0.9	0.83	0.81	0.34	0.29	0.67	0.89	0.9	0.89	0.9	0.87	0.89	0.89	0.87	0.88	0.88
5	0.75	0.88	0.87	0.91	0.89	0.87	0.79	0.69	0.67	0.45	0.83	0.2	0.63	0.85	0.9	0.91	0.89	0.89	0.89	0.9	0.9	0.86	0.86	0.35	0.23	0.68	0.73	0.79	0.78	0.88	0.9	0.89	0.9	0.92	0.87	0.84	0.34	0.28	0.65	0.87	0.89	0.88	0.9	0.91	0.91	0.87	0.86	0.87	0.87
5	0.76	0.88	0.88	0.9	0.9	0.89	0.82	0.73	0.71	0.47	0.84	0.23	0.66	0.87	0.9	0.91	0.87	0.88	0.92	0.92	0.91	0.84	0.84	0.35	0.23	0.71	0.69	0.75	0.73	0.87	0.9	0.9	0.91	0.92	0.85	0.84	0.36	0.28	0.67	0.89	0.9	0.9	0.91	0.9	0.92	0.9	0.88	0.88	0.88
5	0.59	0.71	0.67	0.74	0.72	0.68	0.64	0.57	0.54	0.39	0.68	0.19	0.49	0.69	0.77	0.77	0.67	0.67	0.72	0.77	0.76	0.78	0.73	0.29	0.2	0.6	0.8	0.83	0.83	0.82	0.78	0.73	0.72	0.73	0.67	0.66	0.31	0.27	0.53	0.69	0.7	0.7	0.72	0.71	0.71	0.69	0.66	0.68	0.73
5	0.31	0.33	0.33	0.32	0.33	0.34	0.41	0.43	0.42	0.27	0.31	0.27	0.32	0.37	0.33	0.3	0.27	0.3	0.36	0.37	0.36	0.36	0.35	0.32	0.2	0.4	0.34	0.35	0.34	0.35	0.37	0.37	0.32	0.3	0.32	0.32	0.24	0.27	0.34	0.36	0.34	0.33	0.34	0.29	0.3	0.36	0.36	0.36	0.38
5	0.22	0.25	0.27	0.26	0.27	0.27	0.29	0.29	0.28	0.19	0.27	0.23	0.23	0.28	0.27	0.26	0.25	0.27	0.3	0.31	0.29	0.3	0.3	0.29	0.25	0.27	0.27	0.28	0.28	0.29	0.29	0.3	0.26	0.28	0.27	0.3	0.25	0.26	0.24	0.28	0.27	0.27	0.28	0.27	0.26	0.29	0.27	0.29	0.3
6	0.64	0.65	0.61	0.64	0.63	0.62	0.56	0.49	0.48	0.45	0.59	0.13	0.49	0.63	0.65	0.64	0.6	0.58	0.61	0.62	0.6	0.53	0.55	0.21	0.14	0.54	0.47	0.51	0.5	0.61	0.61	0.62	0.64	0.62	0.54	0.55	0.21	0.17	0.49	0.61	0.62	0.62	0.63	0.61	0.63	0.61	0.57	0.58	0.58
6	0.65	0.72	0.69	0.73	0.71	0.7	0.63	0.55	0.54	0.44	0.67	0.15	0.51	0.69	0.73	0.73	0.68	0.67	0.7	0.7	0.69	0.63	0.64	0.24	0.14	0.58	0.56	0.61	0.59	0.7	0.7	0.7	0.72	0.72	0.64	0.62	0.24	0.2	0.52	0.69	0.71	0.71	0.72	0.69	0.72	0.69	0.66	0.67	0.68
6	0.63	0.71	0.69	0.73	0.72	0.71	0.65	0.56	0.56	0.39	0.68	0.16	0.5	0.69	0.73	0.74	0.68	0.67	0.71	0.71	0.7	0.63	0.64	0.25	0.15	0.57	0.55	0.6	0.59	0.7	0.71	0.71	0.74	0.72	0.63	0.62	0.24	0.21	0.52	0.7	0.72	0.72	0.73	0.69	0.72	0.71	0.68	0.68	0.68
6	0.63	0.71	0.7	0.73	0.72	0.71	0.67	0.61	0.61	0.42	0.68	0.18	0.53	0.7	0.73	0.73	0.67	0.67	0.72	0.72	0.72	0.65	0.65	0.28	0.17	0.6	0.57	0.61	0.6	0.7	0.72	0.72	0.73	0.71	0.63	0.63	0.25	0.23	0.53	0.71	0.73	0.72	0.73	0.69	0.72	0.72	0.69	0.7	0.7
6	0.63	0.71	0.69	0.73	0.72	0.71	0.65	0.57	0.56	0.41	0.67	0.16	0.5	0.68	0.73	0.73	0.67	0.66	0.71	0.71	0.7	0.63	0.64	0.25	0.16	0.57	0.55	0.6	0.59	0.7	0.71	0.71	0.73	0.71	0.62	0.62	0.24	0.22	0.52	0.7	0.72	0.71	0.72	0.68	0.72	0.7	0.68	0.68	0.68
6	0.6	0.71	0.71	0.74	0.73	0.71	0.63	0.54	0.53	0.38	0.69	0.16	0.48	0.68	0.72	0.74	0.75	0.75	0.72	0.71	0.71	0.65	0.66	0.26	0.17	0.52	0.51	0.57	0.56	0.68	0.72	0.71	0.74	0.76	0.75	0.65	0.24	0.2	0.49	0.7	0.74	0.73	0.73	0.73	0.75	0.71	0.71	0.71	0.69
6	0.62	0.71	0.7	0.73	0.72	0.72	0.67	0.61	0.6	0.4	0.68	0.18	0.52	0.69	0.72	0.73	0.68	0.68	0.73	0.73	0.72	0.65	0.66	0.29	0.19	0.59	0.56	0.61	0.6	0.7	0.73	0.72	0.74	0.72	0.64	0.65	0.26	0.24	0.53	0.71	0.73	0.72	0.74	0.69	0.72	0.72	0.7	0.7	0.71
6	0.61	0.69	0.67	0.71	0.7	0.68	0.63	0.55	0.54	0.37	0.66	0.14	0.5	0.67	0.71	0.72	0.67	0.67	0.7	0.7	0.69	0.64	0.64	0.25	0.17	0.56	0.55	0.6	0.59	0.69	0.7	0.69	0.71	0.7	0.62	0.63	0.25	0.22	0.51	0.68	0.7	0.7	0.71	0.68	0.71	0.68	0.66	0.66	0.67
6	0.62	0.74	0.74	0.77	0.76	0.75	0.67	0.58	0.57	0.38	0.71	0.18	0.5	0.71	0.76	0.77	0.75	0.76	0.75	0.74	0.74	0.67	0.68	0.26	0.18	0.56	0.54	0.61	0.59	0.71	0.74	0.74	0.77	0.79	0.76	0.66	0.26	0.22	0.52	0.73	0.77	0.76	0.76	0.74	0.77	0.75	0.74	0.74	0.72
6	0.62	0.72	0.71	0.74	0.73	0.72	0.65	0.56	0.56	0.37	0.69	0.15	0.5	0.69	0.73	0.75	0.72	0.71	0.74	0.72	0.71	0.63	0.65	0.27	0.17	0.55	0.52	0.58	0.56	0.69	0.72	0.72	0.75	0.75	0.67	0.66	0.26	0.22	0.51	0.71	0.74	0.74	0.74	0.72	0.75	0.72	0.7	0.7	0.69
6	0.6	0.7	0.7	0.72	0.71	0.72	0.66	0.59	0.58	0.38	0.67	0.19	0.51	0.69	0.71	0.72	0.68	0.69	0.71	0.7	0.7	0.62	0.64	0.26	0.16	0.56	0.51	0.57	0.55	0.67	0.7	0.71	0.73	0.72	0.67	0.63	0.25	0.23	0.5	0.7	0.73	0.72	0.72	0.69	0.72	0.71	0.7	0.7	0.69
6	0.25	0.27	0.29	0.27	0.28	0.3	0.3	0.3	0.29	0.18	0.27	0.17	0.23	0.28	0.27	0.27	0.24	0.25	0.29	0.28	0.28	0.25	0.25	0.19	0.16	0.27	0.21	0.22	0.22	0.26	0.28	0.29	0.28	0.27	0.25	0.25	0.18	0.2	0.24	0.29	0.29	0.29	0.29	0.25	0.27	0.3	0.3	0.29	0.29
6	0.13	0.14	0.16	0.13	0.15	0.17	0.19	0.21	0.2	0.12	0.15	0.19	0.15	0.16	0.14	0.12	0.12	0.13	0.16	0.15	0.15	0.14	0.14	0.18	0.18	0.17	0.11	0.11	0.11	0.13	0.15	0.17	0.15	0.14	0.14	0.14	0.16	0.2	0.15	0.17	0.16	0.16	0.15	0.12	0.13	0.17	0.17	0.17	0.17
7	0.15	0.17	0.18	0.16	0.16	0.18	0.2	0.21	0.2	0.18	0.16	0.15	0.17	0.18	0.16	0.14	0.16	0.19	0.17	0.15	0.15	0.16	0.15	0.12	0.1	0.19	0.12	0.12	0.12	0.14	0.16	0.17	0.16	0.18	0.28	0.15	0.11	0.1	0.17	0.18	0.18	0.18	0.17	0.15	0.16	0.18	0.2	0.19	0.18
7	0.2	0.23	0.24	0.24	0.23	0.24	0.22	0.2	0.2	0.15	0.22	0.13	0.17	0.22	0.22	0.22	0.28	0.3	0.23	0.22	0.22	0.21	0.22	0.14	0.07	0.18	0.15	0.16	0.17	0.2	0.22	0.23	0.23	0.28	0.42	0.2	0.09	0.07	0.18	0.24	0.26	0.25	0.23	0.24	0.25	0.23	0.25	0.25	0.23
7	0.31	0.37	0.38	0.39	0.38	0.37	0.33	0.28	0.28	0.23	0.36	0.13	0.24	0.35	0.37	0.37	0.44	0.46	0.36	0.35	0.36	0.34	0.35	0.16	0.09	0.27	0.24	0.27	0.28	0.33	0.36	0.37	0.38	0.44	0.57	0.33	0.12	0.09	0.25	0.37	0.4	0.39	0.37	0.39	0.4	0.37	0.39	0.39	0.36
7	0.37	0.46	0.48	0.48	0.48	0.47	0.41	0.35	0.34	0.28	0.44	0.15	0.3	0.44	0.46	0.47	0.53	0.55	0.45	0.44	0.45	0.42	0.43	0.18	0.11	0.32	0.3	0.34	0.34	0.41	0.45	0.46	0.47	0.54	0.65	0.41	0.16	0.11	0.31	0.46	0.5	0.48	0.46	0.48	0.5	0.47	0.49	0.49	0.45
7	0.39	0.48	0.49	0.5	0.49	0.47	0.41	0.35	0.34	0.29	0.46	0.13	0.31	0.45	0.48	0.49	0.55	0.57	0.47	0.46	0.47	0.45	0.45	0.19	0.12	0.33	0.33	0.37	0.37	0.44	0.47	0.47	0.49	0.55	0.66	0.43	0.17	0.13	0.31	0.48	0.51	0.49	0.47	0.5	0.51	0.48	0.49	0.5	0.46
7	0.56	0.67	0.67	0.69	0.68	0.67	0.61	0.54	0.53	0.37	0.64	0.18	0.47	0.65	0.67	0.68	0.7	0.71	0.67	0.66	0.66	0.61	0.62	0.26	0.17	0.52	0.48	0.53	0.52	0.63	0.67	0.67	0.69	0.71	0.75	0.6	0.23	0.2	0.47	0.67	0.7	0.69	0.68	0.67	0.7	0.67	0.68	0.68	0.65
7	0.63	0.72	0.71	0.73	0.73	0.71	0.66	0.59	0.58	0.4	0.68	0.17	0.52	0.7	0.72	0.73	0.71	0.72	0.72	0.72	0.72	0.66	0.67	0.28	0.17	0.58	0.55	0.6	0.59	0.69	0.72	0.72	0.73	0.74	0.7	0.65	0.26	0.22	0.53	0.71	0.73	0.72	0.73	0.71	0.73	0.72	0.7	0.71	0.7
7	0.57	0.66	0.65	0.68	0.67	0.65	0.6	0.53	0.52	0.36	0.63	0.17	0.48	0.64	0.65	0.66	0.68	0.69	0.66	0.66	0.66	0.61	0.62	0.26	0.17	0.52	0.49	0.54	0.53	0.63	0.66	0.66	0.66	0.69	0.7	0.6	0.24	0.2	0.48	0.66	0.68	0.66	0.67	0.66	0.67	0.65	0.65	0.65	0.65
7	0.55	0.67	0.68	0.71	0.69	0.68	0.6	0.51	0.49	0.34	0.65	0.16	0.44	0.64	0.68	0.69	0.73	0.74	0.68	0.66	0.67	0.61	0.63	0.24	0.15	0.48	0.46	0.53	0.52	0.63	0.67	0.67	0.7	0.74	0.78	0.61	0.23	0.19	0.46	0.67	0.71	0.7	0.69	0.69	0.72	0.68	0.68	0.69	0.65
7	0.59	0.72	0.72	0.75	0.74	0.71	0.63	0.54	0.52	0.38	0.69	0.15	0.47	0.69	0.73	0.75	0.76	0.76	0.72	0.71	0.72	0.65	0.66	0.25	0.16	0.52	0.53	0.59	0.58	0.69	0.72	0.72	0.74	0.78	0.78	0.65	0.25	0.2	0.49	0.71	0.74	0.74	0.73	0.73	0.76	0.72	0.71	0.72	0.7
7	0.55	0.68	0.69	0.71	0.7	0.68	0.6	0.51	0.49	0.35	0.65	0.16	0.44	0.65	0.68	0.7	0.74	0.75	0.68	0.67	0.68	0.62	0.63	0.24	0.16	0.48	0.47	0.53	0.53	0.64	0.68	0.68	0.71	0.75	0.78	0.62	0.23	0.19	0.46	0.67	0.71	0.7	0.69	0.7	0.72	0.69	0.69	0.69	0.66
7	0.36	0.44	0.46	0.46	0.46	0.45	0.4	0.35	0.34	0.27	0.44	0.16	0.3	0.43	0.45	0.45	0.49	0.51	0.45	0.44	0.44	0.41	0.42	0.19	0.14	0.33	0.29	0.34	0.34	0.41	0.45	0.45	0.46	0.5	0.57	0.41	0.18	0.15	0.31	0.45	0.48	0.47	0.45	0.46	0.48	0.46	0.47	0.47	0.44
7	0.17	0.2	0.22	0.2	0.21	0.21	0.22	0.21	0.2	0.13	0.21	0.19	0.18	0.21	0.19	0.18	0.22	0.23	0.2	0.21	0.22	0.18	0.18	0.17	0.18	0.2	0.14	0.15	0.14	0.18	0.21	0.21	0.2	0.21	0.23	0.24	0.19	0.19	0.17	0.22	0.2	0.2	0.21	0.21	0.2	0.21	0.21	0.21	0.22
7	0.12	0.14	0.15	0.14	0.15	0.16	0.15	0.14	0.13	0.1	0.14	0.12	0.12	0.15	0.14	0.14	0.13	0.15	0.15	0.14	0.14	0.14	0.13	0.14	0.15	0.11	0.1	0.11	0.11	0.13	0.15	0.15	0.15	0.14	0.15	0.13	0.12	0.16	0.11	0.15	0.15	0.15	0.15	0.13	0.15	0.15	0.16	0.16	0.15
8	0.59	0.61	0.6	0.61	0.6	0.6	0.58	0.54	0.53	0.37	0.57	0.18	0.5	0.61	0.6	0.59	0.58	0.6	0.61	0.6	0.6	0.54	0.56	0.28	0.17	0.55	0.46	0.49	0.48	0.57	0.6	0.6	0.61	0.6	0.6	0.55	0.23	0.2	0.5	0.61	0.61	0.61	0.62	0.59	0.6	0.6	0.59	0.59	0.6
8	0.61	0.67	0.65	0.66	0.66	0.66	0.63	0.57	0.57	0.37	0.62	0.17	0.53	0.66	0.66	0.66	0.63	0.63	0.67	0.66	0.65	0.58	0.6	0.26	0.17	0.57	0.5	0.53	0.52	0.63	0.66	0.67	0.67	0.65	0.6	0.6	0.24	0.22	0.52	0.67	0.67	0.67	0.68	0.64	0.66	0.66	0.64	0.65	0.65
8	0.61	0.67	0.66	0.68	0.68	0.67	0.62	0.56	0.55	0.37	0.64	0.16	0.52	0.66	0.67	0.68	0.65	0.65	0.69	0.68	0.67	0.6	0.61	0.26	0.17	0.56	0.49	0.54	0.53	0.64	0.67	0.67	0.69	0.68	0.61	0.62	0.24	0.22	0.51	0.67	0.69	0.69	0.69	0.66	0.68	0.67	0.65	0.66	0.65
8	0.5	0.54	0.53	0.54	0.53	0.52	0.49	0.45	0.44	0.3	0.51	0.12	0.43	0.53	0.53	0.53	0.52	0.52	0.54	0.54	0.54	0.5	0.5	0.22	0.13	0.47	0.42	0.45	0.44	0.52	0.54	0.54	0.54	0.53	0.48	0.5	0.2	0.17	0.42	0.54	0.54	0.53	0.55	0.53	0.53	0.52	0.51	0.51	0.52
8	0.52	0.55	0.55	0.56	0.55	0.55	0.53	0.49	0.49	0.32	0.53	0.14	0.46	0.55	0.55	0.55	0.54	0.54	0.57	0.56	0.56	0.51	0.52	0.25	0.14	0.49	0.42	0.45	0.44	0.53	0.56	0.56	0.55	0.54	0.5	0.52	0.21	0.18	0.44	0.56	0.56	0.56	0.57	0.55	0.55	0.54	0.53	0.54	0.55
8	0.56	0.62	0.61	0.63	0.62	0.61	0.56	0.49	0.48	0.32	0.6	0.13	0.46	0.6	0.62	0.63	0.62	0.62	0.63	0.62	0.62	0.56	0.58	0.25	0.15	0.5	0.45	0.5	0.49	0.6	0.62	0.62	0.63	0.63	0.57	0.58	0.24	0.19	0.46	0.61	0.62	0.62	0.63	0.62	0.64	0.61	0.59	0.6	0.6
8	0.54	0.6	0.59	0.62	0.61	0.59	0.55	0.49	0.49	0.35	0.58	0.13	0.46	0.59	0.6	0.61	0.61	0.61	0.62	0.61	0.61	0.56	0.58	0.26	0.16	0.5	0.45	0.5	0.49	0.59	0.61	0.61	0.61	0.61	0.57	0.58	0.23	0.19	0.45	0.6	0.61	0.6	0.62	0.61	0.62	0.6	0.58	0.59	0.59
8	0.53	0.56	0.55	0.57	0.56	0.54	0.52	0.48	0.47	0.42	0.54	0.14	0.44	0.55	0.55	0.55	0.56	0.56	0.56	0.57	0.57	0.53	0.54	0.25	0.15	0.49	0.44	0.47	0.46	0.55	0.57	0.56	0.56	0.56	0.54	0.53	0.22	0.19	0.42	0.56	0.56	0.55	0.56	0.55	0.56	0.55	0.54	0.55	0.55
8	0.57	0.62	0.62	0.63	0.63	0.62	0.59	0.53	0.53	0.37	0.59	0.16	0.49	0.61	0.62	0.61	0.61	0.62	0.63	0.62	0.62	0.57	0.58	0.26	0.16	0.53	0.46	0.5	0.49	0.59	0.62	0.62	0.63	0.62	0.58	0.58	0.24	0.2	0.48	0.62	0.63	0.63	0.64	0.61	0.63	0.62	0.61	0.62	0.61
8	0.61	0.67	0.66	0.68	0.68	0.67	0.63	0.57	0.56	0.37	0.64	0.17	0.52	0.66	0.68	0.68	0.66	0.66	0.69	0.68	0.67	0.61	0.62	0.27	0.17	0.56	0.51	0.55	0.54	0.65	0.68	0.68	0.69	0.68	0.62	0.62	0.25	0.22	0.51	0.67	0.69	0.68	0.69	0.66	0.69	0.67	0.65	0.66	0.66
8	0.5	0.56	0.56	0.58	0.58	0.57	0.53	0.48	0.47	0.3	0.54	0.16	0.42	0.55	0.57	0.58	0.56	0.57	0.59	0.58	0.57	0.53	0.53	0.24	0.17	0.47	0.44	0.48	0.47	0.56	0.58	0.57	0.58	0.58	0.54	0.52	0.24	0.21	0.43	0.57	0.59	0.58	0.59	0.56	0.58	0.58	0.57	0.56	0.56
8	0.15	0.17	0.18	0.18	0.18	0.18	0.19	0.19	0.18	0.12	0.16	0.13	0.14	0.17	0.16	0.17	0.16	0.17	0.19	0.18	0.18	0.17	0.18	0.2	0.13	0.17	0.12	0.13	0.13	0.16	0.18	0.19	0.18	0.17	0.15	0.16	0.14	0.16	0.14	0.18	0.18	0.19	0.18	0.16	0.18	0.18	0.19	0.19	0.18
9	0.17	0.19	0.21	0.2	0.19	0.2	0.18	0.17	0.18	0.12	0.18	0.12	0.14	0.18	0.18	0.18	0.24	0.25	0.19	0.18	0.18	0.17	0.18	0.14	0.07	0.16	0.12	0.13	0.14	0.16	0.18	0.19	0.19	0.23	0.36	0.17	0.07	0.07	0.15	0.2	0.22	0.21	0.19	0.2	0.2	0.19	0.21	0.21	0.2
9	0.5	0.52	0.53	0.51	0.51	0.52	0.53	0.51	0.51	0.35	0.48	0.2	0.45	0.53	0.5	0.49	0.5	0.52	0.52	0.5	0.5	0.47	0.48	0.27	0.15	0.5	0.39	0.41	0.4	0.47	0.51	0.52	0.51	0.52	0.59	0.46	0.18	0.18	0.43	0.54	0.54	0.53	0.52	0.49	0.5	0.52	0.53	0.53	0.52
9	0.58	0.63	0.63	0.62	0.63	0.64	0.64	0.62	0.61	0.41	0.59	0.21	0.53	0.64	0.62	0.6	0.58	0.59	0.64	0.63	0.63	0.58	0.58	0.29	0.18	0.59	0.49	0.52	0.51	0.6	0.63	0.64	0.63	0.6	0.58	0.56	0.23	0.23	0.51	0.65	0.65	0.64	0.64	0.59	0.61	0.63	0.63	0.64	0.64
9	0.51	0.57	0.57	0.57	0.57	0.57	0.55	0.52	0.51	0.35	0.53	0.18	0.45	0.56	0.55	0.55	0.57	0.59	0.57	0.56	0.56	0.52	0.53	0.25	0.15	0.49	0.42	0.45	0.44	0.53	0.56	0.57	0.57	0.58	0.64	0.51	0.2	0.18	0.44	0.58	0.59	0.58	0.57	0.55	0.57	0.56	0.58	0.58	0.56
9	0.57	0.61	0.6	0.62	0.61	0.61	0.58	0.53	0.52	0.34	0.59	0.16	0.49	0.61	0.6	0.61	0.6	0.6	0.63	0.62	0.61	0.56	0.57	0.27	0.16	0.54	0.46	0.49	0.48	0.58	0.61	0.61	0.61	0.61	0.56	0.57	0.24	0.2	0.48	0.62	0.62	0.61	0.63	0.6	0.61	0.61	0.59	0.6	0.6
9	0.58	0.64	0.64	0.65	0.64	0.64	0.61	0.56	0.56	0.49	0.61	0.18	0.5	0.63	0.63	0.62	0.64	0.66	0.64	0.64	0.64	0.58	0.6	0.28	0.18	0.55	0.47	0.51	0.5	0.6	0.64	0.64	0.64	0.65	0.66	0.59	0.25	0.22	0.49	0.65	0.66	0.65	0.64	0.63	0.64	0.64	0.64	0.64	0.63
9	0.49	0.56	0.56	0.57	0.56	0.56	0.52	0.47	0.47	0.35	0.54	0.16	0.43	0.55	0.55	0.54	0.59	0.61	0.56	0.55	0.56	0.52	0.54	0.26	0.15	0.46	0.4	0.43	0.43	0.52	0.57	0.56	0.56	0.59	0.65	0.53	0.22	0.17	0.41	0.57	0.58	0.57	0.57	0.57	0.57	0.56	0.57	0.57	0.56
9	0.48	0.52	0.5	0.52	0.51	0.5	0.47	0.43	0.42	0.28	0.5	0.12	0.42	0.51	0.5	0.51	0.52	0.53	0.53	0.53	0.53	0.48	0.5	0.25	0.13	0.44	0.39	0.42	0.41	0.5	0.52	0.51	0.51	0.51	0.48	0.51	0.21	0.17	0.41	0.51	0.51	0.51	0.53	0.52	0.52	0.5	0.49	0.49	0.5
9	0.51	0.56	0.56	0.58	0.58	0.55	0.5	0.44	0.43	0.28	0.55	0.11	0.42	0.55	0.56	0.58	0.59	0.59	0.58	0.58	0.58	0.53	0.56	0.25	0.15	0.45	0.42	0.46	0.46	0.55	0.58	0.57	0.57	0.59	0.54	0.55	0.23	0.18	0.42	0.56	0.57	0.56	0.58	0.58	0.59	0.56	0.54	0.55	0.55
9	0.56	0.62	0.62	0.64	0.64	0.63	0.57	0.5	0.5	0.33	0.61	0.13	0.46	0.61	0.63	0.63	0.64	0.64	0.65	0.64	0.64	0.57	0.59	0.28	0.16	0.5	0.45	0.5	0.49	0.6	0.64	0.63	0.64	0.65	0.59	0.61	0.25	0.21	0.46	0.62	0.64	0.64	0.65	0.64	0.65	0.63	0.61	0.62	0.61
9	0.61	0.67	0.66	0.68	0.68	0.68	0.63	0.57	0.57	0.36	0.64	0.17	0.51	0.66	0.67	0.67	0.63	0.64	0.68	0.66	0.66	0.58	0.6	0.27	0.17	0.57	0.5	0.54	0.53	0.64	0.67	0.67	0.68	0.66	0.59	0.61	0.26	0.22	0.52	0.67	0.68	0.68	0.69	0.65	0.68	0.68	0.65	0.66	0.65
9	0.28	0.32	0.34	0.34	0.34	0.34	0.29	0.25	0.24	0.17	0.32	0.09	0.23	0.31	0.33	0.33	0.35	0.35	0.34	0.34	0.33	0.3	0.31	0.17	0.15	0.24	0.22	0.25	0.25	0.31	0.32	0.34	0.35	0.35	0.33	0.32	0.19	0.15	0.23	0.33	0.35	0.34	0.34	0.34	0.35	0.34	0.34	0.35	0.33
9	0.11	0.12	0.13	0.13	0.14	0.13	0.11	0.11	0.1	0.07	0.13	0.1	0.1	0.12	0.12	0.12	0.14	0.15	0.13	0.13	0.13	0.12	0.12	0.13	0.14	0.09	0.08	0.09	0.09	0.12	0.13	0.13	0.13	0.14	0.13	0.12	0.14	0.15	0.09	0.13	0.14	0.13	0.13	0.13	0.14	0.14	0.14	0.13	0.13
10	0.59	0.62	0.61	0.61	0.61	0.61	0.59	0.55	0.55	0.39	0.58	0.18	0.51	0.62	0.61	0.59	0.58	0.59	0.61	0.61	0.6	0.55	0.56	0.28	0.16	0.56	0.47	0.5	0.49	0.58	0.61	0.61	0.61	0.59	0.58	0.55	0.23	0.21	0.5	0.62	0.62	0.61	0.62	0.58	0.6	0.6	0.59	0.6	0.6
10	0.51	0.53	0.53	0.53	0.53	0.53	0.52	0.49	0.49	0.32	0.5	0.15	0.45	0.54	0.52	0.51	0.5	0.51	0.54	0.53	0.53	0.48	0.49	0.25	0.14	0.5	0.41	0.43	0.42	0.51	0.54	0.53	0.53	0.51	0.47	0.5	0.21	0.18	0.43	0.54	0.53	0.53	0.54	0.51	0.52	0.52	0.51	0.52	0.53
10	0.52	0.55	0.54	0.55	0.55	0.54	0.52	0.48	0.47	0.32	0.53	0.14	0.44	0.55	0.54	0.54	0.53	0.53	0.56	0.55	0.55	0.5	0.52	0.25	0.14	0.49	0.42	0.45	0.44	0.53	0.56	0.55	0.55	0.54	0.49	0.52	0.22	0.18	0.43	0.56	0.56	0.55	0.56	0.54	0.54	0.54	0.53	0.54	0.54
10	0.55	0.58	0.58	0.58	0.59	0.59	0.58	0.54	0.54	0.36	0.55	0.16	0.48	0.59	0.58	0.57	0.55	0.56	0.59	0.58	0.58	0.53	0.54	0.25	0.15	0.53	0.45	0.49	0.47	0.56	0.59	0.59	0.59	0.56	0.53	0.53	0.21	0.2	0.47	0.6	0.6	0.6	0.6	0.55	0.57	0.58	0.58	0.58	0.58
10	0.31	0.3	0.3	0.3	0.3	0.3	0.31	0.31	0.31	0.2	0.28	0.09	0.29	0.32	0.29	0.28	0.27	0.28	0.31	0.31	0.31	0.3	0.3	0.14	0.09	0.33	0.27	0.27	0.26	0.3	0.31	0.31	0.3	0.27	0.26	0.28	0.12	0.11	0.27	0.32	0.31	0.3	0.31	0.28	0.28	0.29	0.3	0.3	0.31
10	0.28	0.28	0.27	0.26	0.27	0.27	0.28	0.28	0.28	0.18	0.25	0.08	0.27	0.29	0.26	0.25	0.25	0.25	0.28	0.28	0.28	0.27	0.27	0.13	0.08	0.3	0.24	0.24	0.23	0.27	0.28	0.28	0.26	0.25	0.24	0.25	0.11	0.1	0.24	0.29	0.27	0.27	0.28	0.25	0.25	0.26	0.27	0.27	0.28
10	0.29	0.29	0.29	0.28	0.28	0.27	0.29	0.29	0.28	0.18	0.27	0.09	0.27	0.3	0.27	0.26	0.26	0.27	0.29	0.29	0.29	0.29	0.28	0.14	0.09	0.31	0.26	0.26	0.25	0.28	0.3	0.29	0.27	0.26	0.25	0.27	0.12	0.11	0.25	0.3	0.28	0.28	0.29	0.27	0.26	0.27	0.27	0.28	0.29
10	0.32	0.32	0.32	0.32	0.32	0.32	0.33	0.33	0.32	0.21	0.3	0.1	0.3	0.34	0.31	0.3	0.3	0.31	0.33	0.33	0.33	0.32	0.32	0.16	0.09	0.34	0.28	0.29	0.28	0.32	0.33	0.33	0.31	0.3	0.29	0.3	0.13	0.12	0.28	0.34	0.32	0.32	0.33	0.3	0.3	0.31	0.31	0.32	0.33
10	0.34	0.4	0.41	0.42	0.41	0.4	0.37	0.33	0.33	0.24	0.39	0.15	0.29	0.39	0.4	0.4	0.45	0.48	0.4	0.39	0.4	0.37	0.38	0.19	0.1	0.32	0.29	0.32	0.32	0.37	0.4	0.4	0.41	0.46	0.59	0.36	0.14	0.13	0.29	0.41	0.43	0.42	0.4	0.41	0.42	0.4	0.42	0.42	0.4
10	0.41	0.49	0.5	0.51	0.5	0.49	0.45	0.39	0.39	0.3	0.47	0.16	0.34	0.47	0.49	0.49	0.55	0.57	0.49	0.48	0.48	0.45	0.46	0.21	0.13	0.36	0.34	0.38	0.38	0.45	0.49	0.49	0.5	0.55	0.67	0.44	0.17	0.14	0.34	0.49	0.52	0.51	0.49	0.51	0.52	0.49	0.51	0.51	0.48
10	0.44	0.5	0.51	0.52	0.51	0.51	0.47	0.42	0.42	0.34	0.49	0.15	0.38	0.49	0.5	0.5	0.54	0.56	0.51	0.5	0.5	0.47	0.48	0.22	0.14	0.4	0.35	0.39	0.39	0.47	0.5	0.51	0.51	0.55	0.61	0.46	0.2	0.16	0.36	0.51	0.54	0.53	0.51	0.52	0.53	0.51	0.52	0.52	0.5
10	0.16	0.18	0.19	0.18	0.19	0.19	0.18	0.16	0.16	0.1	0.18	0.13	0.15	0.18	0.18	0.17	0.19	0.2	0.2	0.19	0.19	0.17	0.18	0.16	0.16	0.15	0.12	0.14	0.14	0.17	0.19	0.19	0.18	0.2	0.21	0.18	0.13	0.16	0.14	0.19	0.2	0.19	0.19	0.18	0.19	0.19	0.19	0.2	0.19
11	0.14	0.17	0.18	0.18	0.17	0.18	0.14	0.12	0.12	0.08	0.16	0.09	0.1	0.16	0.17	0.17	0.24	0.26	0.17	0.16	0.16	0.16	0.17	0.1	0.06	0.11	0.1	0.12	0.12	0.14	0.17	0.17	0.18	0.23	0.38	0.15	0.06	0.04	0.12	0.17	0.2	0.19	0.17	0.2	0.2	0.17	0.19	0.19	0.17
11	0.23	0.27	0.28	0.28	0.27	0.27	0.23	0.19	0.19	0.12	0.25	0.11	0.17	0.25	0.26	0.27	0.33	0.35	0.26	0.25	0.26	0.25	0.26	0.12	0.07	0.18	0.17	0.19	0.19	0.23	0.26	0.26	0.27	0.33	0.47	0.24	0.09	0.07	0.19	0.27	0.3	0.29	0.27	0.29	0.3	0.27	0.28	0.29	0.26
11	0.27	0.31	0.32	0.32	0.31	0.31	0.26	0.23	0.22	0.22	0.29	0.11	0.21	0.3	0.3	0.31	0.38	0.4	0.3	0.3	0.3	0.28	0.29	0.14	0.09	0.22	0.2	0.22	0.22	0.27	0.3	0.3	0.31	0.37	0.51	0.28	0.11	0.07	0.22	0.31	0.34	0.33	0.31	0.33	0.34	0.31	0.32	0.33	0.3
11	0.31	0.37	0.38	0.38	0.37	0.37	0.32	0.28	0.27	0.2	0.35	0.13	0.24	0.35	0.36	0.37	0.43	0.45	0.37	0.36	0.36	0.34	0.35	0.16	0.11	0.26	0.24	0.27	0.27	0.33	0.36	0.36	0.38	0.43	0.56	0.33	0.13	0.1	0.26	0.37	0.4	0.39	0.37	0.39	0.4	0.37	0.39	0.39	0.36
11	0.35	0.41	0.42	0.42	0.42	0.41	0.37	0.33	0.32	0.21	0.39	0.14	0.29	0.4	0.4	0.41	0.46	0.49	0.42	0.4	0.4	0.38	0.39	0.2	0.12	0.31	0.28	0.31	0.31	0.37	0.4	0.41	0.42	0.47	0.58	0.37	0.15	0.11	0.3	0.42	0.44	0.43	0.41	0.43	0.44	0.41	0.43	0.43	0.4
11	0.3	0.36	0.37	0.37	0.37	0.36	0.31	0.26	0.26	0.21	0.34	0.12	0.23	0.34	0.35	0.36	0.43	0.45	0.36	0.35	0.35	0.33	0.34	0.16	0.1	0.25	0.23	0.26	0.26	0.32	0.35	0.35	0.37	0.43	0.56	0.32	0.12	0.09	0.25	0.36	0.39	0.38	0.36	0.38	0.39	0.36	0.37	0.38	0.35
11	0.28	0.35	0.36	0.37	0.36	0.35	0.29	0.24	0.24	0.17	0.33	0.11	0.22	0.33	0.34	0.35	0.43	0.45	0.35	0.34	0.34	0.32	0.33	0.15	0.09	0.23	0.22	0.25	0.25	0.31	0.34	0.34	0.36	0.42	0.56	0.32	0.12	0.08	0.23	0.35	0.38	0.37	0.35	0.38	0.39	0.35	0.37	0.37	0.34
11	0.31	0.38	0.39	0.4	0.39	0.38	0.32	0.26	0.26	0.19	0.36	0.11	0.24	0.36	0.37	0.38	0.45	0.48	0.38	0.36	0.37	0.35	0.36	0.15	0.1	0.25	0.24	0.27	0.28	0.34	0.37	0.37	0.39	0.45	0.58	0.34	0.13	0.09	0.25	0.38	0.41	0.4	0.38	0.41	0.42	0.38	0.4	0.4	0.37
11	0.35	0.43	0.45	0.45	0.45	0.44	0.37	0.31	0.3	0.21	0.41	0.12	0.28	0.42	0.43	0.44	0.52	0.54	0.44	0.43	0.43	0.4	0.41	0.17	0.11	0.29	0.28	0.32	0.32	0.39	0.43	0.43	0.45	0.51	0.62	0.4	0.16	0.11	0.3	0.43	0.47	0.46	0.44	0.47	0.48	0.44	0.46	0.46	0.43
11	0.42	0.51	0.53	0.53	0.53	0.52	0.45	0.39	0.37	0.25	0.49	0.15	0.35	0.5	0.51	0.52	0.59	0.62	0.53	0.51	0.52	0.48	0.49	0.21	0.14	0.37	0.34	0.38	0.39	0.47	0.51	0.52	0.54	0.59	0.69	0.49	0.19	0.15	0.37	0.52	0.55	0.54	0.53	0.55	0.57	0.53	0.54	0.54	0.51
11	0.32	0.38	0.39	0.4	0.39	0.39	0.33	0.29	0.28	0.19	0.37	0.15	0.27	0.37	0.38	0.39	0.44	0.46	0.4	0.39	0.39	0.36	0.37	0.2	0.11	0.28	0.26	0.29	0.29	0.35	0.38	0.39	0.39	0.44	0.52	0.37	0.17	0.14	0.29	0.39	0.42	0.4	0.4	0.41	0.42	0.39	0.4	0.41	0.38
[truncated: 264 more rows]
[truncated: 355 more columns]

## Sheet: Hemangiopericytoma
Supplementary Data 4: Correlation matrix with Pearson and cosine coefficients for the canine sarcoma dataset – Hemangiopericytoma class
Pearson
[truncated: 270 more rows]
[truncated: 85 more columns]

## Sheet: Malignant peripheral nerve tumor
Supplementary Data 5: Correlation matrix with Pearson and cosine coefficients for the canine sarcoma dataset -Malignant peripheral nerve tumor class
[truncated: 123 more rows]
[truncated: 11 more columns]

[truncated: 8 more sheets: Osteosarcoma, Undifferentiated pleomorphic sarcoma, Rhabdomyosarcoma, Splenic fibrohistiocytic nodules, Histiocytic sarcoma, Soft tissu sarcoma, Gastrointestinal stromal sarcoma, Microorganisms]
